# Supplementary material for: The Inhibitory Receptor Siglec-8 Interacts With FcεRI and Globally Inhibits Intracellular Signaling in Primary Mast Cells Upon Activation
Source: Front Immunol. 2022 Jan 28;13:833728. doi: 10.3389/fimmu.2022.833728 (PMC8837033; doi:10.3389/fimmu.2022.833728)
Supplement: Supplementary file 2 [file Table_1.xlsx]

## Sheet: 1368_pSTY_peptides
IQP: 1368 - pSTY
						Summed signal / noise												Scaled signal / noise
Protein ID	Sequence	Site position	Motif	Localization score	Num. quantified peptides	1M_SN	2M_SN	3M_SN	4M_SN	5M_SN	6M_SN	7M_SN	8M_SN	9M_SN	10M_SN	11M_SN		1M_SCALED	2M_SCALED	3M_SCALED	4M_SCALED	5M_SCALED	6M_SCALED	7M_SCALED	8M_SCALED	9M_SCALED	10M_SCALED	11M_SCALED
tr|S4R270|S4R270_MOUSE	R.ASS#EGAEQSK.R	409	LRARASSEGAEQS	21.5144	7	19.9924	16.2871	16.3743	29.4148	20.9573	13.1973	17.1117	20.9942	22.2471	25.7538	23.8898		8.83762	7.19966	7.23822	13.0027	9.26412	5.83383	7.56421	9.28044	9.8343	11.3844	10.5604
sp|Q8CI51|PDLI5_MOUSE	R.RGS#QGDIK.Q	228	EGQRRGSQGDIKQ	1000	9	408.863	398.057	412.406	504.816	506.264	422.998	415.537	473.34	438.942	390.097	396.612		8.57527	8.34863	8.64957	10.5877	10.6181	8.87173	8.71524	9.92758	9.20612	8.18169	8.31832
sp|Q60520|SIN3A_MOUSE	R.RHS#GTGATPPVK.K	431	CQIRRHSGTGATP	17.994	2	46.5262	50.2123	49.4191	47.476	62.1033	33.3018	44.3322	42.5727	40.9538	43.9954	45.3609		9.1903	9.9184	9.76172	9.37791	12.2672	6.57808	8.75691	8.40936	8.08958	8.69039	8.96011
sp|Q6A0A2|LAR4B_MOUSE	R.RAS#PPAAGK.R	721	QPGRRASPPAAGK	1000	2	41.9608	35.7549	38.6914	41.453	43.1315	50.0434	66.9668	51.455	57.1844	47.1333	53.7635		7.95408	6.77769	7.33433	7.85783	8.176	9.48621	12.6942	9.7538	10.8399	8.93458	10.1914
sp|Q6PDQ2|CHD4_MOUSE	K.M*SQPGS#PSPK.T	1528	KMSQPGSPSPKTP	26.5336	4	32.2317	24.2807	31.997	30.8657	30.2745	25.1201	34.1354	34.2746	33.0286	33.0533	23.703		9.68021	7.29229	9.60973	9.26998	9.0924	7.54436	10.252	10.2938	9.91956	9.92697	7.11878
sp|Q8BTI8|SRRM2_MOUSE	R.SGAGS#PPGK.R	1179	ERSGAGSPPGKRD	81.4183	4	132.694	112.77	112.495	112.417	126.523	122.668	160.37	132.113	108.972	133.752	150.578		9.44203	8.02436	8.00473	7.99919	9.00295	8.72866	11.4114	9.40072	7.75405	9.51731	10.7146
sp|Q8C052|MAP1S_MOUSE	R.KPPPPAS#PGSSDSSAR.S	684	KPPPPASPGSSDS	23.1336	2	22.577	15.1482	21.1916	32.6208	26.4374	13.0537	13.453	18.3455	20.5742	29.6478	19.7622		9.69755	6.50662	9.10249	14.0117	11.3557	5.60696	5.77848	7.87999	8.83729	12.7347	8.48851
tr|H3BL37|H3BL37_MOUSE	K.ASGPAS#PEK.S	855	KASGPASPEKSIE	76.7327	6	24.464	23.4553	21.6483	22.0904	27.7198	25.1137	27.3439	31.5368	29.9993	20.9498	25.8686		8.73121	8.37123	7.7263	7.88407	9.89322	8.96309	9.75905	11.2555	10.7068	7.47699	9.23252
sp|Q3U9G9|LBR_MOUSE	R.SVSAS#HEGDVK.E	105	RRSVSASHEGDVK	12.1617	2	66.7002	62.9645	74.5365	75.7148	72.3126	60.2299	71.7808	81.1734	60.0961	67.3035	66.1501		8.78834	8.29614	9.82084	9.97609	9.52783	7.93582	9.45775	10.6953	7.9182	8.86783	8.71587
sp|Q64705|USF2_MOUSE	R.THPYS#PK.I	222	PRTHPYSPKIDGT	43.0288	1	30.2311	36.0693	40.4436	42.7339	41.2202	30.6581	25.0057	27.8262	27.1077	32.8836	39.2168		8.09627	9.6598	10.8313	11.4447	11.0393	8.2106	6.69683	7.45219	7.25977	8.80661	10.5027
sp|Q9DCE5|PK1IP_MOUSE	K.GNS#PVTAK.K	361	QPTKGNSPVTAKK	56.0189	5	63.4372	53.6398	66.9049	67.7864	73.8007	95.1601	97.6799	97.4216	93.8391	90.9869	100.738		7.03767	5.95075	7.42237	7.52017	8.18738	10.557	10.8365	10.8079	10.4104	10.094	11.1758
sp|Q811L6|MAST4_MOUSE	K.VS#ITTTPFENTSIK.T	1220	KSGNKVSITTTPF	11.0148	1	70.5142	60.1115	77.109	68.4121	77.6746	51.9743	59.1516	52.7864	52.5703	51.4463	62.4472		10.3061	8.78569	11.27	9.99888	11.3527	7.59639	8.6454	7.71509	7.68349	7.51922	9.12707
sp|Q8C5N3|CWC22_MOUSE	R.RDS#FSENEK.Q	829	RRERRDSFSENEK	40.7092	8	29.9233	22.0247	21.7528	32.3268	27.7838	20.4018	25.4642	32.3918	24.4042	34.8573	31.1977		9.89106	7.28022	7.19033	10.6856	9.18388	6.74377	8.41711	10.707	8.06673	11.522	10.3123
sp|P49586|PCY1A_MOUSE	K.TS#PSSSPASLSR.C	343	PFSGKTSPSSSPA	28.5005	8	60.5467	58.4425	71.5536	68.2668	68.9599	57.4891	58.7936	63.0162	57.5534	59.3854	62.4689		8.81992	8.5134	10.4233	9.94453	10.0455	8.37452	8.56455	9.17967	8.38389	8.65076	9.09994
sp|Q8BG05|ROA3_MOUSE	R.SSGS#PYGGGYGSGGGSGGYGSR.R	359	GGRSSGSPYGGGY	38.663	9	62.6304	60.8053	63.3577	70.3475	66.6083	50.4793	54.4812	50.5489	44.8927	44.4703	41.2588		10.2693	9.97003	10.3885	11.5346	10.9215	8.27692	8.9331	8.28833	7.3609	7.29164	6.76506
sp|Q8VDD5|MYH9_MOUSE	K.GTGDCS#DEEVDGK.A	1943	KGTGDCSDEEVDG	1000	36	129.112	109.024	117.608	111.904	122.141	137.347	151.265	115.263	127.142	116.467	133.92		9.41607	7.95102	8.57702	8.16108	8.90765	10.0166	11.0316	8.40601	9.27236	8.49385	9.76672
sp|Q3TQI7|TLS1_MOUSE	R.VGDTEKPEPERS#PPNRK.R	261	KPEPERSPPNRKR	34.8588	2	30.4653	28.2881	31.2766	39.4676	29.6932	30.4546	27.6881	24.062	25.155	29.5951	28.8104		9.37522	8.7052	9.62487	12.1455	9.13761	9.37192	8.52056	7.40469	7.74106	9.10742	8.86593
sp|Q8BG05|ROA3_MOUSE	R.SSGS#PYGGGYGSGGGSGGYGSR.R	359	GGRSSGSPYGGGY	38.663	9	34.8055	33.284	40.6806	44.0108	38.2573	28.6274	30.909	29.1573	30.0178	30.0517	30.8207		9.39109	8.98058	10.9763	11.8748	10.3224	7.72415	8.33976	7.86712	8.09931	8.10846	8.31594
sp|P07901|HS90A_MOUSE	K.EVS#DDEAEEK.E	231	ERDKEVSDDEAEE	1000	44	251.441	214.774	265.994	278.214	270.436	262.689	309.599	302.302	274.543	252.267	300.874		8.42875	7.1996	8.91661	9.32624	9.06551	8.80582	10.3783	10.1337	9.20317	8.45645	10.0858
sp|E9PVX6|KI67_MOUSE	R.RHS#VNLDEGESAQAVHK.T	337	VTGRRHSVNLDEG	96.3666	4	52.1576	51.9749	57.8038	50.8664	54.2149	92.0724	86.0334	94.7232	86.8566	89.0979	89.0793		6.48017	6.45747	7.18166	6.31974	6.73577	11.4393	10.689	11.7686	10.7912	11.0697	11.0674
sp|Q80XU3|NUCKS_MOUSE	K.EEDEEAES#PPEK.K	214	EDEEAESPPEKKS	1000	18	68.6846	54.7553	57.8246	67.8696	68.813	72.986	66.8073	61.1602	58.3823	70.9613	76.76		9.47368	7.5524	7.97576	9.36126	9.4914	10.067	9.21475	8.43585	8.05268	9.78771	10.5875
sp|P07901|HS90A_MOUSE	K.EVS#DDEAEEK.E	231	ERDKEVSDDEAEE	1000	44	59.354	52.1407	55.5312	60.0452	59.644	70.2752	71.4331	69.2311	78.8481	66.9268	71.4272		8.30293	7.29387	7.76816	8.39962	8.34348	9.83066	9.99265	9.68461	11.0299	9.36227	9.99183
tr|E9Q616|E9Q616_MOUSE	K.GHYEVTGS#DDEAGK.L	5607	HYEVTGSDDEAGK	54.6414	12	113.276	99.4408	111.513	113.825	116.548	61.4655	66.1387	63.5386	59.6356	61.4103	59.9001		12.2237	10.7307	12.0335	12.2829	12.5768	6.63278	7.13708	6.8565	6.43532	6.62683	6.46387
sp|Q8BG05|ROA3_MOUSE	R.SSGSPYGGGYGS#GGGSGGYGSR.R	367	YGGGYGSGGGSGG	56.0483	1	35.9519	39.2264	42.7439	43.9035	46.2927	23.6387	29.3391	29.675	30.5112	31.368	29.6702		9.40359	10.2601	11.1801	11.4834	12.1084	6.18296	7.67396	7.7618	7.98052	8.20463	7.76056
sp|P07901|HS90A_MOUSE	K.EVS#DDEAEEK.E	231	ERDKEVSDDEAEE	1000	44	27.3902	30.2705	24.2238	29.5652	29.7422	34.3577	33.3315	42.9683	38.1655	31.4262	29.7749		7.79869	8.61877	6.89711	8.41796	8.46835	9.7825	9.49032	12.2341	10.8667	8.94782	8.47767
sp|O35691|PININ_MOUSE	K.EAGIVHS#DAEK.E	346	EAGIVHSDAEKEQ	1000	10	16.3685	19.8807	21.8209	21.5803	15.4675	17.7449	22.4081	22.0267	18.5895	21.9635	25.7105		7.32169	8.89274	9.7606	9.65299	6.91871	7.93738	10.0232	9.85266	8.31518	9.82438	11.5004
sp|Q5NBX1|COBL_MOUSE	K.S#SLGNDETDK.E	234	REMFRKSSLGNDE	8.5756	4	46.1718	38.6079	46.489	57.1244	55.896	29.3647	25.1893	31.1374	35.7501	34.3142	27.758		10.7928	9.0247	10.8669	13.353	13.0658	6.86408	5.88806	7.27846	8.35667	8.02103	6.4885
sp|Q00PI9|HNRL2_MOUSE	R.SKS#PPPPEEEAK.D	226	YHSRSKSPPPPEE	1000	10	257.636	217.208	266.998	264.878	264.847	238.233	234.958	238.724	241.45	231.238	253.924		9.50653	8.01476	9.85197	9.77377	9.77262	8.79059	8.66973	8.80871	8.90929	8.53248	9.36956
sp|Q9CZ44|NSF1C_MOUSE	R.RHS#GQDVHVVLK.L	176	GERRRHSGQDVHV	1000	2	522.307	512.984	526.781	564.133	547.409	518.181	590.077	566.966	561.993	549.599	588.762		8.63433	8.48021	8.70829	9.32576	9.04929	8.56612	9.75464	9.37258	9.29037	9.0855	9.7329
sp|Q61233|PLSL_MOUSE	R.GS#VSDEEM*M*ELR.E	5	xxMARGSVSDEEM	64.7916	243	154.965	147.125	137.81	171.162	176.161	131.986	148.502	212.354	167.877	198	204.285		8.37545	7.95175	7.44828	9.25084	9.52105	7.13348	8.02616	11.4772	9.07331	10.7014	11.0411
sp|P26041|MOES_MOUSE	K.TAM*STPHVAEPAENEHDEQDENGAEAS#AELR.A	491	ENGAEASAELRAD	117.671	8	26.6225	18.5439	20.7482	20.3864	28.5283	15.1227	18.764	17.5925	16.0979	20.4892	22.8039		11.7956	8.21618	9.19284	9.03253	12.6399	6.70036	8.31369	7.79468	7.13246	9.0781	10.1037
sp|B2RUP2|UN13D_MOUSE	K.VGVAEGS#PVSR.R	149	VGVAEGSPVSRRR	55.2491	8	17.2834	20.7793	20.2831	17.6194	22.6429	34.4873	35.1546	19.5918	20.2406	16.1927	24.3066		6.9528	8.35913	8.15953	7.08799	9.10884	13.8736	14.1421	7.88142	8.14243	6.51403	9.77811
sp|Q03173|ENAH_MOUSE	K.S#PVISRPK.S	740	TMNGSKSPVISRP	64.288	2	215.593	208.612	204.779	204.243	217.566	256.151	255.465	243.504	249.603	248.649	268.82		8.3791	8.1078	7.95882	7.93799	8.45578	9.9554	9.92872	9.46385	9.70091	9.66383	10.4478
sp|Q52KI8|SRRM1_MOUSE	R.TAS#PPPPPK.R	635	PKRRTASPPPPPK	1000	2	52.371	44.857	43.3555	48.8744	54.9096	52.3024	66.2331	62.3469	49.6223	50.5511	58.123		8.9746	7.68697	7.42966	8.37541	9.40963	8.96286	11.3501	10.6841	8.50357	8.66275	9.9603
sp|Q8VBT0|TMX1_MOUSE	K.KVEEEQEADEEDVS#EEEAEDR.E	245	ADEEDVSEEEAED	1000	70	246.297	231.782	245.83	259.31	266.921	249.739	272.479	231.933	239.538	237.327	252.443		9.00999	8.479	8.99292	9.48603	9.76444	9.1359	9.96777	8.48453	8.76275	8.68186	9.23481
sp|O35691|PININ_MOUSE	R.RGFS#DSGGGPPAK.Q	66	LLRRGFSDSGGGP	45.7067	6	16.11	15.9085	16.1586	16.4153	16.5286	18.0565	15.6965	33.5978	21.6571	24.5654	27.5371		7.24919	7.15854	7.27105	7.3866	7.43756	8.12507	7.06315	15.1184	9.74528	11.054	12.3912
sp|Q6A026|PDS5A_MOUSE	R.SAGTETGSNINANSELS#PSAGSR.S	1174	NANSELSPSAGSR	21.9901	3	29.797	31.0993	24.563	32.9081	37.2139	36.7431	33.8144	33.5122	35.0586	33.9019	32.9749		8.24063	8.60079	6.79311	9.10104	10.2918	10.1616	9.35167	9.2681	9.69579	9.37587	9.11952
sp|P70441|NHRF1_MOUSE	R.SAS#SDTSEELNSQDSPK.R	285	ALARSASSDTSEE	18.4164	5	45.3025	42.4675	46.0332	49.2085	52.1351	49.4035	52.9035	59.8569	53.4062	54.9264	52.5924		8.11529	7.60744	8.2462	8.81501	9.33926	8.84993	9.47692	10.7225	9.56696	9.83929	9.42118
sp|Q80WJ7|LYRIC_MOUSE	K.SQEPISNDQKVS#DDDK.E	423	SNDQKVSDDDKEK	83.6248	3	54.3127	62.5297	61.559	57.2051	68.0598	57.2718	62.6181	59.6012	64.8624	59.4385	72.3214		7.98975	9.19852	9.05573	8.41524	10.012	8.42506	9.21153	8.76772	9.54168	8.74379	10.6389
sp|Q8CBW3|ABI1_MOUSE	R.TNPPTQKPPS#PPVSGR.G	183	PTQKPPSPPVSGR	15.7682	2	59.9723	45.5497	63.8305	58.6037	69.2894	73.926	85.6627	81.9419	81.7897	77.1502	79.7435		7.71388	5.85879	8.21014	7.53785	8.91228	9.50866	11.0183	10.5397	10.5201	9.92337	10.2569
sp|Q71FD5|ZNRF2_MOUSE	R.AYS#GSDLPSGTGSGGGGADGAR.A	18	GRTRAYSGSDLPS	28.8739	4	32.6242	28.9255	26.5972	30.6312	43.6499	26.5948	32.1953	26.5308	27.7977	30.548	32.1476		9.64521	8.55172	7.86336	9.05599	12.9049	7.86265	9.51841	7.84373	8.21828	9.0314	9.50431
sp|Q8K019|BCLF1_MOUSE	K.EVQS#PEQVK.S	494	VKKEVQSPEQVKS	1000	10	38.8501	29.6604	27.4223	37.5176	28.9852	42.106	38.0888	33.9091	28.8806	38.9117	40.4145		10.0976	7.70908	7.12738	9.75127	7.53359	10.9438	9.89971	8.81336	7.50639	10.1136	10.5042
sp|Q60953|PML_MOUSE	K.VPAPPGS#PCR.Q	17	VPAPPGSPCRQQD	1000	4	37.1611	26.6502	29.9781	32.5386	39.2661	37.2015	37.8162	34.9765	41.7517	29.4626	35.9891		9.70792	6.96207	7.83144	8.50034	10.2578	9.71848	9.87904	9.13721	10.9072	7.69677	9.40174
sp|P11499|HS90B_MOUSE	K.EIS#DDEAEEEK.G	226	EREKEISDDEAEE	1000	120	67.3515	51.5281	62.8249	70.4797	69.6057	57.4168	73.1399	69.4966	74.5976	62.7798	77.7083		9.13949	6.99228	8.52523	9.56398	9.44537	7.79136	9.92496	9.43057	10.1228	8.51911	10.5449
sp|O70311|NMT2_MOUSE	K.GS#PGGDLGAK.K	38	TEHAKGSPGGDLG	1000	4	71.7556	65.0758	61.1776	68.6722	66.4413	51.929	44.4753	48.5082	48.0728	47.8513	45.0628		11.5918	10.5127	9.88295	11.0937	10.7333	8.38888	7.18476	7.83627	7.76593	7.73015	7.27968
sp|P35564|CALX_MOUSE	K.QKS#DAEEDGVT#GSQDEEDSKPK.A	553	LEEKQKSDAEEDG	138.092	5	23.2017	23.052	25.0515	20.0672	23.5728	22.264	30.0302	21.961	26.6589	29.2341	22.4213		8.67305	8.6171	9.36452	7.50136	8.81177	8.32254	11.2256	8.20927	9.9654	10.928	8.38132
tr|F6RJ39|F6RJ39_MOUSE	R.LQPEQGS#PK.K	675	LQPEQGSPKKCEA	1000	4	49.2834	50.831	43.1025	50.4182	56.2303	54.2835	53.8412	44.338	52.045	55.0447	48.5921		8.832	9.10934	7.72433	9.03535	10.0769	9.72806	9.64879	7.94573	9.32689	9.86446	8.70811
sp|Q2TBE6|P4K2A_MOUSE	R.SAS#ESYTQSFQSR.K	462	SHQRSASESYTQS	45.7067	3	36.1365	38.3011	33.7477	41.4952	47.6038	27.5382	28.5835	31.7637	29.9179	29.0081	32.1845		9.60361	10.1789	8.96877	11.0277	12.6512	7.31854	7.59633	8.44149	7.95097	7.70918	8.55333
sp|Q8CAA7|PGM2L_MOUSE	K.AVAGVM*ITAS#HNR.K	175	GVMITASHNRKED	44.2778	10	122.633	113.24	117.691	123.779	132.683	114.589	91.3315	106.941	97.6469	102.166	106.518		9.9765	9.21238	9.57446	10.0697	10.7941	9.32208	7.43005	8.69993	7.94383	8.31149	8.66549
sp|Q8CAA7|PGM2L_MOUSE	K.AVAGVM*ITAS#HNR.K	175	GVMITASHNRKED	44.2778	10	45.827	41.7417	52.5986	46.1457	46.8397	46.5729	43.4291	40.2572	38.1948	33.6662	44.2064		9.55766	8.70562	10.9699	9.62413	9.76887	9.71322	9.05756	8.39602	7.96589	7.02141	9.21967
sp|Q8C3J5|DOCK2_MOUSE	R.SSS#SVGGLSVSSR.D	587	TLSRSSSSVGGLS	24.437	3	113.013	117.103	149.223	155.64	115.636	98.9702	78.6515	90.8981	61.7144	69.7533	61.3652		10.1634	10.5311	13.4197	13.9968	10.3992	8.90046	7.07318	8.17453	5.55002	6.27296	5.51861
sp|Q8BRT1|CLAP2_MOUSE	R.SRS#DIDVNAAAGAK.A	376	SLQRSRSDIDVNA	24.3948	2	261.429	257.108	275.753	284.501	280.495	273.23	260.521	215.904	197.304	186.974	191.448		9.73786	9.57691	10.2714	10.5972	10.448	10.1774	9.70402	8.04213	7.3493	6.96451	7.13118
sp|P11499|HS90B_MOUSE	K.EIS#DDEAEEEK.G	226	EREKEISDDEAEE	1000	120	112.485	99.0893	108.966	122.826	139.489	122.909	126.46	133.502	124.067	120.69	136.814		8.34896	7.35467	8.08776	9.11645	10.3533	9.12263	9.38619	9.90884	9.20859	8.95794	10.1547
sp|P70302|STIM1_MOUSE	K.AMAEEDNGSIGEETDSS#PGRK.K	668	GEETDSSPGRKKF	17.0091	5	56.9818	56.481	54.2998	57.455	60.5818	76.2582	61.855	72.031	73.5844	61.8684	73.3603		8.08531	8.01426	7.70476	8.15246	8.59614	10.8205	8.77678	10.2207	10.4411	8.77869	10.4093
tr|A0A087WQF1|A0A087WQF1_MOUSE	R.SRS#DIDVNAAASAK.S	600	SLQRSRSDIDVNA	13.8532	1	115.844	114.654	125.853	127.799	114.114	168.006	169.577	167.318	138.374	143.384	159.951		7.4986	7.42157	8.14651	8.27245	7.38661	10.8751	10.9768	10.8305	8.95696	9.28125	10.3536
sp|Q9Z0M6|CD97_MOUSE	K.YTEFNSS#TTGTGTSQTR.A	799	YTEFNSSTTGTGT	28.4868	3	49.9346	45.541	38.9528	41.8656	44.045	49.621	58.8	49.8893	50.9716	59.7246	60.9997		9.07333	8.27498	7.07788	7.60716	8.00316	9.01634	10.6842	9.06508	9.26176	10.8522	11.0839
sp|Q9ESU6|BRD4_MOUSE	K.TKPPPTYES#EEEDK.C	602	PPPTYESEEEDKC	50.7202	3	104.055	97.6838	100.415	118.007	107.184	99.3474	108.569	98.7145	101.774	112.57	118.476		8.918	8.37197	8.60602	10.1138	9.18617	8.51455	9.3049	8.46031	8.7225	9.64779	10.154
sp|Q9CWE0|MFR1L_MOUSE	R.NAS#VPNLR.G	100	VMQRNASVPNLRG	1000	4	63.0482	58.4473	53.8088	54.5359	73.7492	46.1246	39.674	40.4235	45.8665	43.561	42.3719		11.2263	10.4071	9.58116	9.71062	13.1317	8.21292	7.06433	7.19777	8.16695	7.75643	7.5447
sp|Q8CAA7|PGM2L_MOUSE	K.AVAGVM*ITAS#HNRK.E	175	GVMITASHNRKED	44.2778	10	86.1904	78.8692	93.6008	93.2751	109.985	83.3062	84.6374	90.9536	79.98	83.8737	83.0378		8.90665	8.15009	9.67241	9.63875	11.3655	8.6086	8.74616	9.39886	8.26488	8.66724	8.58086
sp|P57725|SAMN1_MOUSE	K.ASDS#M*DSLYSGQSSSSGITSCSDGTSNR.D	125	SLKASDSMDSLYS	11.921	3	31.1561	25.6567	32.9889	41.3849	40.8435	30.2808	28.3971	23.9259	28.1123	23.9132	32.7738		9.17887	7.55869	9.71883	12.1924	12.0328	8.92098	8.36602	7.04877	8.28212	7.04504	9.65546
sp|Q6ZQA0|NBEL2_MOUSE	R.RIS#QVSSGETEYNPGEAR.-	2727	RSSRRISQVSSGE	79.1255	6	42.4128	39.7052	42.3605	45.1898	47.6837	35.2768	40.9526	33.1603	37.3094	37.948	40.1006		9.59349	8.98105	9.58166	10.2216	10.7857	7.97937	9.26321	7.50064	8.43913	8.58359	9.07049
sp|Q9QZS3|NUMB_MOUSE	R.EGS#FRVTTATEQAER.E	194	TFTREGSFRVTTA	53.0574	1	58.0304	44.9535	52.8464	66.6125	72.1797	45.7449	42.1404	59.7287	60.9985	62.0767	60.9852		9.26564	7.17767	8.43791	10.6359	11.5248	7.30403	6.7285	9.5368	9.73954	9.9117	9.73742
sp|Q9R0L6|PCM1_MOUSE	K.AS#AQASLASK.D	1280	FKTRKASAQASLA	65.0187	1	75.5647	68.9316	71.2007	89.1738	79.4895	57.8011	65.7613	116.069	91.7217	106.872	83.5937		8.33883	7.60684	7.85725	9.84064	8.77194	6.37855	7.25699	12.8087	10.1218	11.7937	9.22485
sp|Q61165|SL9A1_MOUSE	K.LDS#PTLSR.A	697	PAHKLDSPTLSRA	64.7916	5	96.9777	89.7737	90.1314	87.816	110.934	67.7974	67.6913	69.7266	62.6149	64.6641	74.2514		10.9905	10.1741	10.2146	9.95218	12.5722	7.68348	7.67145	7.90212	7.09614	7.32838	8.41491
sp|Q8BZN6|DOC10_MOUSE	K.HAT#SVDTSFSK.D	1256	TSMKHATSVDTSF	5.2873	1	32.5848	31.8166	35.1172	33.3727	43.0123	38.8344	42.9696	35.3152	37.4131	27.7334	38.2674		8.21942	8.02564	8.85822	8.41816	10.8497	9.79586	10.8389	8.90815	9.43735	6.99567	9.65284
sp|O09106|HDAC1_MOUSE	K.RIS#ICSSDK.R	406	DPDKRISICSSDK	58.5514	1	260.681	233.892	241.36	296.74	304.651	166.143	159.211	237.464	223.948	269.185	255.314		9.84224	8.83083	9.11278	11.2037	11.5024	6.27287	6.01118	8.96569	8.45536	10.1633	9.63963
sp|P49586|PCY1A_MOUSE	R.AVTCDIS#EDEED.-	362	AVTCDISEDEEDx	86.0577	52	32.7489	30.745	35.7608	37.2594	35.5283	20.8871	27.0989	24.0108	27.8575	24.7709	19.6745		10.3524	9.71891	11.3045	11.7782	11.231	6.60268	8.56632	7.59014	8.80614	7.83043	6.21936
sp|Q62419|SH3G1_MOUSE	K.ITASSS#FR.S	288	KITASSSFRSSDK	20.3546	1	436.422	479.315	517.063	753.214	519.189	311.232	301.732	463.074	343.293	353.602	305.22		9.12376	10.0205	10.8096	15.7466	10.8541	6.50657	6.30796	9.68094	7.17682	7.39235	6.38088
sp|Q8CFE4|SCYL2_MOUSE	K.RGS#LTLEEK.Q	677	GKQKRGSLTLEEK	12.7421	1	55.7058	49.9433	54.58	95.5893	77.347	55.399	64.0022	92.1241	83.8624	77.4035	61.4949		7.25854	6.50769	7.11185	12.4554	10.0784	7.21856	8.33958	12.0039	10.9274	10.0858	8.01287
sp|B2RY56|RBM25_MOUSE	K.LGASNS#PGQPNSVK.R	672	KLGASNSPGQPNS	57.7479	4	40.3989	38.961	37.7941	43.9909	45.4123	44.5408	51.9674	51.9239	44.5557	49.828	50.0382		8.08931	7.80138	7.56772	8.80856	9.09317	8.91867	10.4057	10.397	8.92164	9.97735	10.0194
sp|Q76LS9|MINY1_MOUSE	K.VETAEVCSRPQELPQS#PR.I	103	PQELPQSPRIQQP	132.928	9	27.0759	27.2382	27.438	36.9498	37.3565	12.6905	11.2058	32.7607	27.38	35.6456	29.5229		8.86967	8.92285	8.98827	12.1042	12.2375	4.15723	3.67086	10.7319	8.9693	11.677	9.67128
sp|B2RY56|RBM25_MOUSE	K.LGASNS#PGQPNSVK.R	672	KLGASNSPGQPNS	57.7479	4	46.79	40.1907	44.2925	51.9827	59.9952	59.7245	50.8986	54.1015	50.0432	48.6458	52.0848		8.37405	7.19298	7.92708	9.30339	10.7374	10.689	9.10938	9.68261	8.95628	8.70619	9.32167
sp|Q8BTI8|SRRM2_MOUSE	K.RVPS#PTPVPK.E	2535	ALKRVPSPTPVPK	59.2977	2	146.36	139.159	144.821	157.178	160.811	155.362	157.485	167.421	171.403	172.203	181.18		8.3473	7.93661	8.25953	8.96427	9.17145	8.86068	8.98176	9.54846	9.77559	9.82116	10.3332
sp|Q9EQU5|SET_MOUSE	K.SAS#PGLPK.G	30	LEDKSASPGLPKG	52.7504	3	45.651	49.9776	45.2581	61.3308	68.0686	112.903	126.785	123.129	115.651	139.177	125.254		4.5057	4.93272	4.46691	6.05327	6.71828	11.1434	12.5135	12.1527	11.4146	13.7366	12.3624
sp|Q9DC11|PXDC2_MOUSE	K.FRRGSGHPAY#AEVEPVGEK.E	512	GSGHPAYAEVEPV	46.8679	2	28.6629	26.9461	22.5748	27.2489	33.6417	41.2299	45.5809	50.0632	56.7069	40.4284	52.436		6.73598	6.33252	5.30523	6.40368	7.90602	9.68931	10.7118	11.7652	13.3265	9.50094	12.3228
sp|Q80XU3|NUCKS_MOUSE	K.ATVTPS#PVK.G	181	KATVTPSPVKGKA	50.7202	3	270.635	244.862	254.084	263.851	274.97	306.093	276.635	272.041	263.098	258.378	280.581		9.12695	8.2578	8.56879	8.89816	9.27314	10.3227	9.32931	9.17438	8.87276	8.71361	9.46236
sp|P11499|HS90B_MOUSE	K.IEDVGS#DEEDDSGK.D	255	KIEDVGSDEEDDS	1000	88	25.1862	24.6842	29.5975	31.8609	32.4512	34.155	30.7798	38.2901	38.5322	35.4023	38.1116		7.01465	6.87484	8.24325	8.87365	9.03805	9.51257	8.57254	10.6643	10.7317	9.85997	10.6145
tr|Q3V117|Q3V117_MOUSE	K.AKPAMPQDSVPS#PR.S	481	PQDSVPSPRSLQG	38.5171	3	57.0724	52.0873	53.4317	57.896	64.4938	43.693	48.9806	57.0298	50.8834	53.8147	48.8665		9.70208	8.85463	9.08317	9.8421	10.9637	7.42763	8.3265	9.69484	8.64998	9.14828	8.30711
sp|O35601|FYB1_MOUSE	R.HT#FGQKPSLSTEDSQEENTSK.N	195	PRFPRHTFGQKPS	7.47438	1	59.1344	56.2752	63.2625	79.4132	75.6585	24.1907	31.4123	54.9481	44.0651	43.7192	44.1658		10.262	9.76585	10.9784	13.7811	13.1296	4.19799	5.45121	9.53554	7.64694	7.58691	7.66442
sp|Q8BPN8|DMXL2_MOUSE	R.TIS#VSGSTAK.D	1399	HLSRTISVSGSTA	17.0091	1	24.3538	23.7938	20.9354	30.1107	27.0856	392.216	325.523	397.779	349.813	361.734	357.91		1.0537	1.02948	0.905801	1.30279	1.1719	16.9698	14.0843	17.2105	15.1352	15.651	15.4855
sp|Q9R020|ZRAB2_MOUSE	K.EVEDKES#EGEEEDEDEDLSK.Y	153	EVEDKESEGEEED	159.641	25	578.7	535.151	591.333	589.409	628.484	543.04	573.561	572.361	537.841	541.42	591.639		9.21066	8.51753	9.41173	9.3811	10.003	8.64308	9.12887	9.10976	8.56034	8.6173	9.4166
sp|Q3U6B2|GP183_MOUSE	K.RQVS#VSISSAVR.S	324	MLKRQVSVSISSA	15.0304	1	11.4201	10.2526	16.5289	11.205	20.5232	36.8672	31.1778	34.1289	36.2336	30.8637	40.4133		4.08423	3.66668	5.91132	4.00731	7.33982	13.185	11.1503	12.2057	12.9584	11.0379	14.4532
sp|Q61233|PLSL_MOUSE	R.GS#VSDEEM*MELR.E	5	xxMARGSVSDEEM	64.7916	243	115.513	101.704	102.995	121.437	135.861	93.0954	103.202	141.459	121.333	136.808	126.655		8.88518	7.82299	7.92235	9.34083	10.4504	7.16084	7.93825	10.8809	9.33283	10.5232	9.74226
tr|E9Q616|E9Q616_MOUSE	K.GGVTGS#PEASISGSK.G	5504	KGGVTGSPEASIS	45.7067	3	337.798	329.752	355.553	319.549	359.2	172.722	166.989	159.241	154.921	157.093	170.246		12.59	12.2901	13.2518	11.9099	13.3877	6.43749	6.2238	5.93504	5.77403	5.85498	6.3452
sp|Q61823|PDCD4_MOUSE	R.SGVAVPTS#PK.G	94	GVAVPTSPKGRLL	21.3031	2	50.3191	48.1482	45.4726	51.3912	61.4067	40.9595	37.1792	50.196	46.7344	55.3748	41.5181		9.51752	9.10691	8.60083	9.7203	11.6147	7.74722	7.03219	9.49424	8.83949	10.4738	7.85288
sp|Q8C3J5|DOCK2_MOUSE	K.RSS#VVFADEK.A	1704	KRTKRSSVVFADE	26.3752	6	308.153	274.083	282.508	266.127	261.403	188.021	171.17	200.976	180.231	183.186	175.198		12.3704	11.0027	11.3409	10.6833	10.4937	7.54783	6.87139	8.06791	7.23513	7.35375	7.03308
sp|Q8R146|APEH_MOUSE	K.ALDVSAS#DEEM*ARPK.K	187	ALDVSASDEEMAR	50.7202	3	54.425	51.8377	51.3003	58.3276	58.152	42.3037	44.5522	48.5291	48.3406	45.9289	52.5441		9.78443	9.31928	9.22268	10.486	10.4545	7.60528	8.00951	8.72448	8.69058	8.25701	9.44628
sp|Q8C3J5|DOCK2_MOUSE	K.RSS#VVFADEK.A	1704	KRTKRSSVVFADE	26.3752	6	364.828	324.883	340.235	344.157	364.541	231.048	189.722	266.242	232.432	243.572	251.438		11.5705	10.3036	10.7905	10.9149	11.5614	7.32764	6.017	8.44383	7.37154	7.72486	7.97431
sp|Q8CAA7|PGM2L_MOUSE	K.AVAGVMITAS#HNRK.E	175	GVMITASHNRKED	44.2778	10	180.458	176.293	187.364	209.47	203.834	167.618	163.025	184.872	168.896	173.08	197.76		8.96611	8.75917	9.30923	10.4076	10.1275	8.32812	8.09993	9.18543	8.39164	8.59954	9.82573
sp|P11499|HS90B_MOUSE	K.IEDVGS#DEEDDSGK.D	255	KIEDVGSDEEDDS	1000	88	132.58	115.567	116.416	128.644	129.446	139.774	161.784	155.895	139.571	151.358	161.049		8.6536	7.5431	7.59853	8.39666	8.44901	9.12311	10.5598	10.1754	9.10988	9.87925	10.5117
sp|P11499|HS90B_MOUSE	K.IEDVGS#DEEDDSGK.D	255	KIEDVGSDEEDDS	1000	88	59.454	51.6802	58.1502	52.32	58.1376	58.3914	65.9489	60.9045	60.3378	59.6341	66.4917		9.12641	7.9331	8.92627	8.03131	8.92433	8.96329	10.1234	9.34906	9.26207	9.15405	10.2067
sp|Q9ES28|ARHG7_MOUSE	R.KPS#DEEFAVR.K	673	KPERKPSDEEFAV	1000	3	31.7752	24.0516	28.3866	36.9694	34.3571	17.749	17.7927	24.7503	22.6272	28.9134	21.352		11.0054	8.33028	9.83171	12.8044	11.8996	6.1474	6.16252	8.57229	7.83697	10.0142	7.3953
sp|O09044|SNP23_MOUSE	K.QPS#RITNGQPQQTTGAASGGYIK.R	120	VVSKQPSRITNGQ	19.605	1	12.1972	15.1051	17.6303	50.912	31.3627	15.626	24.2061	64.2427	38.5239	50.1177	37.3224		3.41422	4.2282	4.93505	14.2512	8.77903	4.37402	6.77576	17.9827	10.7836	14.0289	10.4472
sp|P05532|KIT_MOUSE	K.QEEQAEAALY#K.N	706	QAEAALYKNLLHS	1000	27	26.0382	27.8816	23.7818	31.12	42.7371	22.3027	20.2315	21.1633	21.2307	23.5251	20.4851		9.28286	9.94007	8.47845	11.0946	15.2362	7.95113	7.21274	7.54493	7.56897	8.38695	7.30314
sp|Q80XQ2|TBCD5_MOUSE	R.EFTGS#PPPSATK.K	578	GREFTGSPPPSAT	48.8739	3	23.9986	27.4118	30.7807	17.8463	24.1037	34.1994	37.2075	19.6045	21.6353	20.1391	35.6976		8.20117	9.36757	10.5188	6.0987	8.23708	11.6871	12.7151	6.69953	7.39352	6.88223	12.1991
sp|Q64012|RALY_MOUSE	R.GRLS#PVPVPR.A	135	DYRGRLSPVPVPR	1000	2	29.907	30.7167	32.99	32.933	38.4192	30.8065	25.615	32.6417	37.0745	34.0947	26.5073		8.50342	8.73365	9.38	9.36379	10.9237	8.75919	7.28308	9.28097	10.5414	9.69409	7.53678
sp|Q9QXS1|PLEC_MOUSE	R.RLT#VNEAVK.E	2893	VRNRRLTVNEAVK	1000	1	31.7647	34.1033	37.7634	43.7076	43.3469	29.852	28.07	33.3013	33.1085	36.9337	33.4901		8.24113	8.84784	9.79744	11.3396	11.246	7.74488	7.28256	8.63979	8.58975	9.58219	8.68875
sp|Q8C2Q3|RBM14_MOUSE	R.AQPSAS#LGVGYR.T	256	RAQPSASLGVGYR	45.7067	3	312.73	303.964	320.804	493.004	316.432	143.951	133.011	291.56	201.078	219.119	174.394		10.7466	10.4453	11.024	16.9414	10.8738	4.94669	4.57075	10.0191	6.90978	7.52975	5.99281
sp|A2A7S8|K1522_MOUSE	K.SYM*TESSTAEDALS#VR.S	125	TAEDALSVRSEMI	109.641	2	26.5942	20.2833	27.522	35.6392	35.0813	18.0535	18.7114	31.896	24.0061	28.8032	20.4105		9.26624	7.06733	9.58954	12.4178	12.2234	6.29041	6.51965	11.1136	8.36448	10.0359	7.11164
sp|Q8CAA7|PGM2L_MOUSE	K.AVAGVMITAS#HNR.K	175	GVMITASHNRKED	44.2778	10	102.311	96.0022	98.3632	95.2911	108.309	100.115	89.906	80.5621	82.1141	74.5491	89.8288		10.0566	9.43648	9.66856	9.36658	10.6462	9.84078	8.83725	7.91881	8.07136	7.32776	8.82967
sp|Q80U58|PUM2_MOUSE	R.RES#LSTSSDLYK.R	587	SATRRESLSTSSD	34.4881	2	49.3006	38.4953	52.7245	58.5262	51.164	39.6156	46.9618	51.7828	50.6985	43.9939	46.698		9.30268	7.26379	9.94876	11.0435	9.65428	7.47518	8.86136	9.77105	9.56646	8.30135	8.81159
sp|Q8CAA7|PGM2L_MOUSE	K.AVAGVMITAS#HNR.K	175	GVMITASHNRKED	44.2778	10	49.3993	39.7435	40.4522	46.7519	50.2089	44.8502	41.9044	36.7835	47.8395	43.0777	46.1136		10.141	8.1588	8.30427	9.59752	10.3072	9.20713	8.6024	7.55114	9.82079	8.84326	9.46649
sp|P11499|HS90B_MOUSE	K.IEDVGS#DEEDDSGK.D	255	KIEDVGSDEEDDS	1000	88	29.5782	31.2536	31.5307	37.7622	36.1818	28.6981	42.3106	45.8416	40.504	41.2746	34.0868		7.41268	7.83254	7.90199	9.46368	9.06761	7.1921	10.6036	11.4885	10.1508	10.3439	8.54258
sp|P11499|HS90B_MOUSE	K.IEDVGS#DEEDDSGK.D	255	KIEDVGSDEEDDS	1000	88	23.9601	27.0025	24.406	24.4253	29.7778	25.3287	30.4461	38.9916	25.0535	28.4473	32.8705		7.71141	8.69061	7.85493	7.86115	9.5838	8.1519	9.7989	12.5492	8.06331	9.15559	10.5792
sp|Q80U78|PUM1_MOUSE	R.RDS#LTGSSDLYK.R	710	SGSRRDSLTGSSD	28.5005	4	60.6042	54.6368	72.792	87.0367	72.8879	75.3292	80.2598	93.4855	73.4397	76.8567	77.2365		7.34984	6.62613	8.82793	10.5555	8.83956	9.13563	9.7336	11.3375	8.90647	9.32088	9.36695
tr|E9Q8V6|E9Q8V6_MOUSE	R.TPS#IDLQR.A	1225	LTSRTPSIDLQRA	26.5336	3	22.1585	20.328	19.5808	26.3108	22.0128	18.6176	18.826	19.5942	22.3752	17.5325	19.0745		9.78687	8.97835	8.64835	11.6208	9.72249	8.22295	8.31495	8.65427	9.88254	7.74367	8.42473
sp|O88587|COMT_MOUSE	K.AVYQGPGSS#PVK.S	261	YQGPGSSPVKSxx	43.0288	4	55.1344	53.208	59.1771	48.0991	64.9801	66.7868	72.8902	77.2614	84.0984	83.1197	83.8648		7.3648	7.10747	7.90483	6.42503	8.67998	8.92133	9.73661	10.3205	11.2338	11.1031	11.2026
sp|O88587|COMT_MOUSE	K.AVYQGPGSS#PVK.S	261	YQGPGSSPVKSxx	43.0288	4	31.2844	27.5298	23.5578	39.0997	36.9432	46.0289	48.7916	53.2811	45.3183	48.2127	49.6566		6.95667	6.12175	5.23851	8.69454	8.215	10.2354	10.8497	11.848	10.0774	10.721	11.0421
sp|Q8K330|SSH3_MOUSE	K.S#RQSVVALHSAALVASR.T	591	PWPALKSRQSVVA	3.50831	1	22.5269	26.6391	28.929	34.2742	24.664	18.3274	14.6453	22.0178	17.6793	17.0234	21.3277		9.08143	10.7392	11.6624	13.8172	9.943	7.38849	5.90406	8.8762	7.12718	6.86278	8.59802
sp|Q9QYE6|GOGA5_MOUSE	K.GRAPVS#PSSPSGVSSVNTSVTTTK.A	150	KGRAPVSPSSPSG	5.3565	1	23.4791	23.0505	27.6722	20.045	27.2421	25.9217	28.4669	29.4099	26.4442	26.296	29.3002		8.17153	8.02238	9.6309	6.97635	9.48119	9.02166	9.90745	10.2357	9.2035	9.15192	10.1975
tr|E9QNN1|E9QNN1_MOUSE	K.AEAENNSGVESSGYGS#PGPTWDR.G	137	ESSGYGSPGPTWD	50.7202	10	80.1886	69.0876	85.5217	84.2178	93.476	88.9047	77.9969	90.3884	89.2505	98.4248	95.6795		8.41312	7.24845	8.97266	8.83586	9.8072	9.32759	8.18319	9.48326	9.36387	10.3264	10.0384
sp|Q8BIZ6|SNIP1_MOUSE	R.HRS#GDALTTVVVK.Q	18	GRRRHRSGDALTT	111.687	1	259.363	228.597	249.324	281.774	294.677	177.335	221.566	226.402	193.673	221.491	207.638		10.1241	8.92316	9.73221	10.9989	11.5026	6.92218	8.64869	8.83749	7.55991	8.64578	8.10504
sp|Q9Z2D6|MECP2_MOUSE	K.TRET#VSIEVK.E	311	KRKTRETVSIEVK	11.3422	2	241.485	218.895	168.803	202.788	204.159	50.6039	48.3216	51.106	59.9452	47.6457	46.718		18.0149	16.3297	12.5928	15.1281	15.2304	3.77508	3.60482	3.81254	4.47195	3.5544	3.48519
sp|P62835|RAP1A_MOUSE	K.YDPTIEDS#YRK.Q	39	DPTIEDSYRKQVE	30.8348	5	92.0918	82.4968	84.3031	94.6032	106.159	68.6081	84.6902	78.83	75.778	68.5487	70.6797		10.1558	9.09768	9.29688	10.4328	11.7071	7.56606	9.33958	8.69331	8.35674	7.5595	7.79451
sp|Q5NBX1|COBL_MOUSE	K.AEHLGLSGADS#DEDPAK.S	272	GLSGADSDEDPAK	109.637	4	61.4937	50.3116	53.7448	58.9855	65.7642	36.0959	31.7896	35.2834	40.4029	35.0943	37.0045		12.1536	9.94358	10.6221	11.6579	12.9976	7.134	6.2829	6.97342	7.98523	6.93604	7.31357
sp|Q61233|PLSL_MOUSE	R.GS#VSDEEMM*ELR.E	5	xxMARGSVSDEEM	64.7916	243	62.2945	65.8427	69.4383	63.6888	72.5565	68.1908	63.7082	81.3226	85.6135	80.0852	80.3132		7.85501	8.30241	8.7558	8.03083	9.14899	8.59851	8.03327	10.2544	10.7954	10.0983	10.1271
sp|Q8BZN6|DOC10_MOUSE	R.DDLSTNGGFQTQTS#M*K.H	1251	GFQTQTSMKHATS	24.8358	2	45.6477	43.8253	48.6584	75.607	69.7582	57.1948	59.5478	92.7869	91.6593	101.721	92.2639		5.86226	5.62822	6.2489	9.70976	8.95863	7.34519	7.64737	11.9161	11.7713	13.0635	11.8489
sp|Q52KI8|SRRM1_MOUSE	K.EKS#PELPEPSVR.M	220	PEKKEKSPELPEP	128.735	10	25.7406	28.3643	23.7536	30.9271	31.4988	30.0112	33.9882	31.0544	35.2089	29.256	28.9599		7.82954	8.62758	7.22515	9.40711	9.58101	9.12852	10.3382	9.44582	10.7095	8.89882	8.80874
sp|P51859|HDGF_MOUSE	R.AGDVLEDS#PK.R	165	GDVLEDSPKRPKE	1000	31	287.162	285.253	268.434	256.67	304.408	182.23	264.492	230.052	175.889	230.973	241.51		10.53	10.46	9.8433	9.41191	11.1625	6.68225	9.69877	8.43585	6.44973	8.46964	8.85603
sp|P51859|HDGF_MOUSE	R.AGDVLEDS#PK.R	165	GDVLEDSPKRPKE	1000	31	165.562	161.896	172.677	149.305	177.797	119.632	177.592	138.319	107.929	148.833	163.643		9.83623	9.61841	10.259	8.87038	10.5631	7.10748	10.551	8.21768	6.41216	8.84237	9.72221
sp|Q8BRF7|SCFD1_MOUSE	R.VNLEESTGVENS#PAGARPK.R	300	STGVENSPAGARP	84.3587	3	91.7848	81.9583	88.728	90.6299	99.5504	93.1908	94.7275	82.1411	91.017	85.6837	86.1803		9.31266	8.31564	9.00251	9.19548	10.1006	9.45531	9.61123	8.33419	9.23476	8.69363	8.74402
sp|Q5PR69|K1211_MOUSE	K.ETVSVSLQPGS#SRASK.T	1109	VSLQPGSSRASKT	4.92075	1	28.8575	35.0201	51.0174	302.947	148.433	27.5103	23.7001	193.199	117.398	103.252	67.5311		2.62612	3.18693	4.64273	27.569	13.5079	2.50352	2.15678	17.5817	10.6836	9.39626	6.14553
sp|Q61884|MNS1_MOUSE	K.RALS#FSEK.H	9	TKKRALSFSEKHQ	17.994	1	55.7018	55.3252	57.6902	73.9728	68.2213	45.264	33.6501	50.6939	31.3594	42.7494	33.4468		10.1632	10.0945	10.526	13.4968	12.4474	8.25872	6.13969	9.24945	5.72173	7.79992	6.1026
sp|Q8BGC0|HTSF1_MOUSE	K.VFEDNS#NEK.L	705	KVFEDNSNEKLFD	1000	5	98.1874	83.9154	99.7807	91.9322	101.201	71.3943	78.5507	82.4636	73.598	68.6434	63.5814		10.7515	9.18867	10.9259	10.0665	11.0814	7.81763	8.60124	9.0297	8.05893	7.51641	6.96212
sp|Q9Z1T1|AP3B1_MOUSE	K.NFYES#EEEEEEK.E	276	EKNFYESEEEEEE	50.6418	8	136.164	119.927	134.2	142.504	156.729	130.952	150.563	149.992	138.456	143.719	152.219		8.75411	7.71026	8.62786	9.16174	10.0763	8.41909	9.67988	9.64315	8.90149	9.23983	9.78633
sp|Q9Z1T1|AP3B1_MOUSE	K.NFY#ESEEEEEEK.E	274	DNEKNFYESEEEE	48.9873	8	41.8375	44.0125	44.4237	45.5689	59.4742	47.6813	49.4925	54.1413	49.708	46.7254	49.9024		7.84991	8.258	8.33517	8.55004	11.1591	8.94638	9.2862	10.1585	9.32665	8.76702	9.36312
sp|Q3B7Z2|OSBP1_MOUSE	K.RTGSNIS#GASSDVSLDEQYK.H	380	RTGSNISGASSDV	30.0163	3	30.0678	32.04	28.7003	30.851	25.3211	24.3775	24.6689	20.7585	18.8193	17.7212	26.6188		10.7406	11.4452	10.2521	11.0204	9.04504	8.70798	8.81207	7.41521	6.72252	6.33025	9.50859
sp|Q9WVA4|TAGL2_MOUSE	R.NFS#DNQLQEGK.N	163	ENPRNFSDNQLQE	1000	4	31.6522	34.4046	32.9205	42.1526	47.9682	26.992	26.1468	36.638	32.9384	35.5672	22.5303		8.55671	9.30078	8.89958	11.3953	12.9675	7.2969	7.06842	9.90455	8.90441	9.61508	6.09073
sp|Q8CCN5|BCAS3_MOUSE	R.EGS#IETLSNSSGSTSGSIPR.N	886	ELQREGSIETLSN	61.0637	1	20.0512	19.8761	26.4282	31.305	23.469	17.4076	15.456	21.8188	18.5392	20.2668	19.1461		8.57756	8.50265	11.3055	13.3917	10.0396	7.44666	6.61179	9.33368	7.93075	8.66977	8.19034
sp|Q8BGD9|IF4B_MOUSE	K.S#LENETLNK.E	445	RRESEKSLENETL	122.185	5	143.934	142.047	136.192	152.837	160.948	176.82	177.231	175.183	178.843	189.566	197.046		7.86248	7.75941	7.43954	8.3488	8.79188	9.65888	9.68132	9.56947	9.76937	10.3551	10.7637
sp|Q3TBD2|HMHA1_MOUSE	R.KGS#FNPGDASGPEAAGSPPEEGGTSEAAPNK.D	577	MRTRKGSFNPGDA	73.8683	5	102.859	100.797	105.192	114.92	132.309	67.2342	77.7051	87.8792	74.6915	83.344	80.9603		10.0068	9.80615	10.2338	11.1802	12.8719	6.54098	7.55966	8.54946	7.26648	8.10825	7.87635
sp|P70399|TP53B_MOUSE	R.SEDRPSS#PQVSVAAVETK.E	268	SEDRPSSPQVSVA	15.4977	1	71.9852	73.9259	84.6844	82.1465	82.3753	66.7781	76.8186	78.0827	81.5841	83.0872	85.8288		8.29995	8.52372	9.76418	9.47156	9.49794	7.69957	8.85724	9.00299	9.40671	9.58001	9.89613
sp|Q61337|BAD_MOUSE	R.RM*S#DEFEGSFK.G	155	RELRRMSDEFEGS	110.633	5	87.8992	103.545	111.927	107.191	116.023	86.8842	83.9974	95.8578	99.2645	89.7531	104.872		8.08481	9.52387	10.2948	9.85923	10.6716	7.99146	7.72593	8.81683	9.13018	8.25534	9.6459
sp|O54940|BNIP2_MOUSE	R.KGS#ITEYTATEEK.G	114	EVIRKGSITEYTA	48.8739	4	136.9	143.462	151.01	150.479	172.298	81.3941	98.0872	81.0677	80.6001	77.3865	93.2903		10.8138	11.3322	11.9284	11.8864	13.6099	6.42936	7.74795	6.40358	6.36664	6.11279	7.36905
tr|E9Q616|E9Q616_MOUSE	K.AEAPLPS#PK.L	4890	AEAPLPSPKLEGE	1000	6	210.167	200.206	193.063	259.167	242.818	84.4258	87.6014	164.975	132.328	149.631	124.821		11.3653	10.8266	10.4404	14.0151	13.1309	4.56552	4.73725	8.92142	7.15596	8.09163	6.75
sp|Q3TBD2|HMHA1_MOUSE	R.GRQGGS#ESEAATLAMVGR.L	875	RGRQGGSESEAAT	33.7014	8	24.6065	20.1939	24.1642	28.6843	34.5696	17.3302	16.4343	26.6727	30.3685	37.4303	28.4277		8.51783	6.99036	8.36472	9.9294	11.9667	5.99906	5.68892	9.23307	10.5124	12.9569	9.8406
sp|Q7TSC1|PRC2A_MOUSE	R.KQS#SSEISLAVER.A	454	RQRRKQSSSEISL	8.65157	1	319.262	296.771	324.398	498.229	404.858	181.549	191.284	393.797	306.673	311.487	239.981		9.20516	8.55671	9.35325	14.3653	11.6731	5.23455	5.51523	11.3542	8.8422	8.98099	6.91928
sp|Q9CYR6|AGM1_MOUSE	R.STIGVM*VTAS#HNPEEDNGVK.L	64	GVMVTASHNPEED	44.3658	10	316.439	325.978	332.054	348.218	415.097	374.908	367.214	352.069	331.539	329.816	393.919		8.14044	8.38582	8.54213	8.95796	10.6784	9.64456	9.44662	9.05702	8.52888	8.48455	10.1336
sp|P07901|HS90A_MOUSE	K.ESDDKPEIEDVGS#DEEEEEK.K	263	EIEDVGSDEEEEE	1000	31	48.027	43.6111	54.7736	47.8328	54.1713	59.6244	51.6154	52.4192	65.2866	53.5888	60.5375		8.11969	7.37313	9.26032	8.08686	9.15848	10.0804	8.72638	8.86226	11.0377	9.06	10.2348
sp|Q811Q9|PCY1B_MOUSE	R.M*LQALS#PK.Q	315	RMLQALSPKQSPV	1000	4	129.915	113.975	123.283	121.143	128.935	99.8873	109.398	116.613	94.3064	100.862	121.116		10.3153	9.04966	9.78875	9.61886	10.2375	7.93113	8.68632	9.2592	7.488	8.00852	9.61671
sp|Q8CJC5|NEUL3_MOUSE	R.EALS#FHGNATGAQVHLDDQR.S	19	VPREALSFHGNAT	81.6131	2	43.3677	36.8024	45.6425	70.2207	59.8721	22.75	20.7159	46.5317	39.3941	38.8238	30.7888		9.53325	8.09005	10.0333	15.4362	13.1613	5.001	4.55384	10.2288	8.65977	8.53439	6.7681
sp|Q61233|PLSL_MOUSE	R.GS#VSDEEMM*ELR.E	5	xxMARGSVSDEEM	64.7916	243	26.9728	28.0378	25.0378	37.1782	29.5055	27.6961	31.1118	27.7729	32.6927	41.1263	32.083		7.95154	8.2655	7.38111	10.9601	8.69818	8.16477	9.1717	8.18741	9.63775	12.124	9.458
sp|Q9ESG6|P2Y14_MOUSE	K.VQNDLEVS#K.T	323	QNDLEVSKTKREN	1000	4	63.8509	72.0532	67.7417	80.3006	96.4593	91.9438	92.5382	100.936	100.572	105.728	106.243		6.52628	7.36464	6.92396	8.20761	9.85922	9.39768	9.45843	10.3168	10.2796	10.8066	10.8592
sp|Q80XK6|ATG2B_MOUSE	R.KDS#LSMGVSSEK.S	379	YYLRKDSLSMGVS	26.4212	2	91.9998	86.1477	88.2662	96.4023	103.945	55.9918	65.2792	72.1907	74.6547	72.2216	61.1649		10.5958	9.92183	10.1658	11.1029	11.9716	6.44871	7.51835	8.31437	8.59816	8.31793	7.04451
sp|Q62093|SRSF2_MOUSE	K.VDNLTYRTS#PDTLR.R	26	NLTYRTSPDTLRR	30.6566	4	22.5761	25.1591	21.6324	19.9613	26.1695	24.6421	21.1986	28.6477	24.7106	24.9573	28.6706		8.4137	9.37633	8.06201	7.43921	9.7529	9.18366	7.90035	10.6765	9.20919	9.30114	10.685
sp|O70318|E41L2_MOUSE	K.QRS#YNLVVAK.D	86	WLKKQRSYNLVVA	17.0091	1	55.6358	73.1532	82.4569	102.832	91.3542	68.7761	67.0837	105.391	69.1038	95.4715	80.5406		6.2386	8.20288	9.24614	11.5309	10.2438	7.71206	7.5223	11.8178	7.74881	10.7055	9.03125
sp|E9Q6J5|BD1L1_MOUSE	K.RHLSEDS#QATLLYSK.E	1367	RHLSEDSQATLLY	20.2234	1	37.8853	44.0027	47.4267	43.96	59.0613	40.1852	43.8342	47.2241	36.105	60.5754	53.7592		7.37042	8.56052	9.22664	8.55221	11.4901	7.81784	8.52773	9.18723	7.02406	11.7847	10.4586
sp|Q9DBC7|KAP0_MOUSE	R.TDSREDEIS#PPPPNPVVK.G	83	SREDEISPPPPNP	1000	31	74.3852	62.4083	77.9258	78.4128	72.4461	52.2642	48.438	49.6846	53.1622	44.3023	56.3652		11.1057	9.31752	11.6343	11.707	10.8162	7.80302	7.23177	7.41789	7.93709	6.6143	8.4153
sp|O54940|BNIP2_MOUSE	K.GS#ITEYTATEEK.G	114	EVIRKGSITEYTA	48.8739	4	279.212	274.346	272.494	282.986	282.818	338.684	328.171	351.987	322.507	326.052	330.854		8.23608	8.09254	8.03791	8.34739	8.34245	9.99034	9.68025	10.3828	9.51316	9.61775	9.75938
sp|O54940|BNIP2_MOUSE	K.GSITEY#TATEEK.G	118	KGSITEYTATEEK	16.1512	3	129.779	117.508	100.564	117.773	119.589	141.343	131.408	160.109	136.92	135.793	136.6		9.09211	8.23239	7.04531	8.25098	8.37821	9.90222	9.20619	11.2169	9.59239	9.51338	9.56991
sp|Q9CYR6|AGM1_MOUSE	R.STIGVM*VTAS#HNPEEDNGVK.L	64	GVMVTASHNPEED	44.3658	10	110.105	107.715	113.097	113.474	127.48	125.065	107.031	111.076	116.466	113.834	107.025		8.79177	8.60086	9.03066	9.06073	10.1791	9.98629	8.54626	8.86931	9.29966	9.08953	8.54579
sp|Q6NZJ6|IF4G1_MOUSE	K.REATLPPVS#PPK.A	1231	ATLPPVSPPKAAL	94.5678	2	39.2896	30.238	35.7897	47.8624	42.4963	53.5866	50.2931	58.945	69.1419	75.1413	70.1077		6.85812	5.27814	6.24719	8.35452	7.41787	9.35371	8.77881	10.289	12.0689	13.1161	12.2375
sp|P13864|DNMT1_MOUSE	R.QTT#ITAHFTK.G	164	RTTRQTTITAHFT	4.78655	1	122.45	138.667	145.23	106.593	122.043	64.918	50.8103	65.1152	54.4795	60.8125	65.901		12.2816	13.9082	14.5664	10.6912	12.2408	6.5112	5.09622	6.53099	5.46424	6.09942	6.6098
tr|A0A286YDL6|A0A286YDL6_MOUSE	K.EPQTTVVHNATDGIKGS#TESCNTTTEDEDLK.A	153	TDGIKGSTESCNT	11.4267	1	140.001	135.474	151.125	132.11	183.404	96.4363	107.038	92.35	91.4662	109.47	116.288		10.331	9.99686	11.1518	9.74865	13.5337	7.11622	7.89851	6.81469	6.74947	8.07801	8.58109
sp|Q8BKH7|SIN1_MOUSE	R.RTS#FSFQK.E	510	KLNRRTSFSFQKE	26.5336	2	272.065	273.373	270.877	295.948	307.509	237.245	217	252.599	233.328	228.994	229.137		9.6543	9.70068	9.61212	10.5018	10.912	8.41868	7.70028	8.96354	8.27969	8.1259	8.13098
sp|Q3B7Z2|OSBP1_MOUSE	K.RTGS#NIS#GASSDVSLDEQYK.H	380	RTGSNISGASSDV	30.0163	3	27.8262	23.5364	27.8701	34.2077	26.8958	26.7355	29.1911	32.7036	34.3721	28.008	27.5298		8.72633	7.38106	8.74011	10.7276	8.43454	8.38428	9.15437	10.2559	10.7791	8.78334	8.63339
sp|Q8BWQ6|CP062_MOUSE	K.TIS#IDGK.L	760	EVPKTISIDGKLR	57.7479	2	78.3265	81.3412	77.0819	207.271	122.642	110.353	112.23	223.647	171.985	238.748	201.565		4.81953	5.00503	4.74294	12.7537	7.54632	6.79013	6.90564	13.7613	10.5825	14.6905	12.4025
sp|Q9DBC7|KAP0_MOUSE	R.TDSREDEIS#PPPPNPVVK.G	83	SREDEISPPPPNP	1000	31	43.0268	40.5279	42.3143	44.2391	54.3766	31.532	31.3262	31.7809	32.8026	33.7779	37.8487		10.1585	9.56856	9.99032	10.4448	12.8382	7.44463	7.39605	7.50341	7.74463	7.97489	8.936
tr|E9Q616|E9Q616_MOUSE	K.GDRS#PEPGQTWTHEVFSSR.S	94	HRKGDRSPEPGQT	111.307	4	33.6834	35.2755	42.826	40.2513	46.9048	31.187	31.0202	42.3446	36.7321	41.5006	35.3557		8.07598	8.4577	10.268	9.65072	11.246	7.47745	7.43745	10.1526	8.80694	9.95024	8.47692
sp|Q05D44|IF2P_MOUSE	K.TSFDENDS#EELEDK.D	114	SFDENDSEELEDK	148.161	11	74.6127	68.5957	74.7452	61.4419	85.7431	99.298	110.798	104.916	104.564	83.0527	105.169		7.66882	7.05038	7.68243	6.3151	8.81281	10.206	11.388	10.7835	10.7472	8.53629	10.8094
sp|Q9CYR6|AGM1_MOUSE	R.STIGVM*VTAS#HNPEEDNGVK.L	64	GVMVTASHNPEED	44.3658	10	84.9758	77.796	88.4962	97.8986	97.0131	83.4863	92.7341	106.642	86.341	85.281	94.261		8.54092	7.81928	8.89476	9.83979	9.7508	8.39122	9.32071	10.7186	8.67813	8.5716	9.47418
sp|Q61233|PLSL_MOUSE	R.GS#VSDEEM*MELR.E	5	xxMARGSVSDEEM	64.7916	243	33.1642	29.4121	32.8122	35.061	37.8303	23.5453	24.5206	36.9761	29.2231	28.7497	32.124		9.65708	8.56451	9.55458	10.2094	11.0158	6.85615	7.14016	10.7671	8.50947	8.37163	9.35419
sp|P15702|LEUK_MOUSE	R.TGALT#LSGGGK.R	283	RRTGALTLSGGGK	4.3543	1	79.7498	65.4088	86.8991	322.918	155.217	59.744	84.093	267.104	169.475	136.212	125.618		5.13707	4.21329	5.59758	20.8007	9.99826	3.8484	5.41683	17.2055	10.9167	8.77408	8.09165
sp|Q62048|PEA15_MOUSE	R.QPS#EEEIIK.L	116	DIIRQPSEEEIIK	1000	12	98.5662	108.872	108.936	116.308	138.945	70.4503	76.1315	87.4788	73.1809	99.8324	77.3076		9.33385	10.3098	10.3158	11.0139	13.1576	6.67138	7.20936	8.28391	6.92995	9.45375	7.32074
sp|Q5SXY1|CYTSB_MOUSE	K.KTS#TSGAISELTESR.L	76	ARLKKTSTSGAIS	8.65157	1	44.3407	50.625	48.8676	59.9473	62.1771	30.135	29.1075	81.326	63.8504	61.5612	43.4191		7.70664	8.79889	8.49345	10.4191	10.8067	5.23762	5.05903	14.1349	11.0975	10.6997	7.54646
sp|O08553|DPYL2_MOUSE	R.ANITS#LG.-	570	GRANITSLGxxxx	28.8739	3	49.3001	51.8026	61.8446	84.9003	77.7762	12.0349	21.0592	51.0446	33.6038	38.8374	32.8842		9.57119	10.057	12.0066	16.4827	15.0996	2.33647	4.08847	9.90989	6.52389	7.53996	6.38419
sp|Q62318|TIF1B_MOUSE	K.RPAASSAAAASAAASS#PAGGGGEAQELLEHCGVCR.E	51	ASAAASSPAGGGG	28.9973	4	50.5265	48.9096	55.4958	61.104	64.5081	56.235	51.8093	58.3577	58.3795	54.2028	64.2062		8.10065	7.84142	8.89734	9.79648	10.3422	9.01585	8.3063	9.35618	9.35967	8.69005	10.2938
tr|Q8CD76|Q8CD76_MOUSE	R.SRES#LNMDVVK.Y	524	KRRSRESLNMDVV	22.0807	3	316.397	332.915	348.912	542.588	453.527	72.245	89.0345	344.939	254.867	300.425	192.558		9.74007	10.2485	10.741	16.7032	13.9615	2.22401	2.74087	10.6187	7.84591	9.24839	5.92775
sp|Q9ES52|SHIP1_MOUSE	R.GEGPPTPPSQPPLS#PK.K	972	PSQPPLSPKKFSS	121.234	8	64.2602	49.4901	61.9372	58.7748	68.3758	65.2346	67.4139	56.2394	62.7451	56.941	58.6072		9.5908	7.38637	9.2441	8.7721	10.2051	9.73623	10.0615	8.3937	9.36466	8.49841	8.74709
sp|Q6P9Q6|FKB15_MOUSE	R.RLS#LTPDPEK.G	1091	GNSRRLSLTPDPE	1000	3	256.593	245.399	250.353	262.076	281.501	248.327	234.902	251.423	245.705	250.281	260.492		9.2066	8.80497	8.98273	9.40335	10.1003	8.91004	8.42834	9.02109	8.81595	8.98013	9.34649
sp|Q3U7R1|ESYT1_MOUSE	K.GTKPPS#PYATITVGETSHK.T	807	KGTKPPSPYATIT	9.64261	1	54.033	47.2218	50.9372	51.5476	60.7979	36.2852	34.6999	32.7479	34.7474	37.3652	41.1335		11.2214	9.80689	10.5785	10.7053	12.6263	7.53561	7.20637	6.80099	7.21624	7.75989	8.54249
sp|Q05D44|IF2P_MOUSE	K.SVPTVDS#GNEDDDSSFK.I	215	SVPTVDSGNEDDD	64.5356	6	48.4797	42.6573	43.8335	31.144	40.8645	33.1569	35.7289	33.8518	41.2867	39.373	36.5122		11.3565	9.99261	10.2681	7.29558	9.57263	7.76711	8.36961	7.9299	9.67155	9.22324	8.5531
sp|B1AY13|UBP24_MOUSE	R.LSSSGS#NCSSSSEGEPAALHAGICVR.Q	1372	RLSSSGSNCSSSS	7.99095	1	28.0051	31.3713	35.5538	39.7599	40.0535	18.6051	17.2982	35.4333	32.1248	35.0275	23.3593		8.3202	9.32029	10.5629	11.8125	11.8997	5.52749	5.13923	10.5271	9.54415	10.4065	6.93994
sp|P48678|LMNA_MOUSE	R.SVGGSGGGS#FGDNLVTR.S	637	GGSGGGSFGDNLV	28.2822	1	26.5578	23.3181	15.545	24.7388	31.4155	28.0425	22.7907	21.2985	20.3733	29.3927	25.6075		9.86982	8.66585	5.7771	9.19383	11.6751	10.4216	8.46984	7.91529	7.57144	10.9234	9.51667
sp|Q8K382|DEN1A_MOUSE	R.TLKES#DSAEGDETESPEQLVR.E	536	YRTLKESDSAEGD	28.2822	1	41.2026	43.7982	49.6155	56.8211	56.1366	28.7227	31.1332	51.0196	40.877	43.0289	35.5007		8.62239	9.16555	10.3829	11.8908	11.7476	6.01074	6.51517	10.6768	8.55425	9.00457	7.42917
tr|Q0VBL3|Q0VBL3_MOUSE	R.SLS#PGGAALGYR.D	293	GGQRSLSPGGAAL	48.8739	2	25.3101	25.26	20.124	30.2746	26.2003	23.9548	24.9909	26.2371	29.5676	25.9158	23.7392		8.98878	8.97098	7.14694	10.7519	9.30493	8.50746	8.87542	9.31799	10.5008	9.2039	8.43089
sp|Q61233|PLSL_MOUSE	R.EGES#LEDLM*K.L	257	LLREGESLEDLMK	1000	33	83.0905	73.988	72.3119	74.4228	75.0435	56.4458	73.2997	71.4288	62.6864	66.0348	58.4729		10.83	9.64359	9.42512	9.70026	9.78116	7.35714	9.55387	9.31002	8.17053	8.60696	7.62135
tr|E9Q7Y4|E9Q7Y4_MOUSE	R.RLS#LDASTVDK.G	133	GSCRRLSLDASTV	79.9345	2	161.549	145.179	168.021	162.326	181.704	208.615	199.264	220.32	205.442	190.466	202.255		7.89916	7.09875	8.21564	7.93717	8.88465	10.2005	9.74329	10.7728	10.0454	9.31307	9.88955
sp|Q9ESK9|RBCC1_MOUSE	R.TTNTSLVTS#FHK.S	257	NTSLVTSFHKSME	43.0288	2	135.985	124.852	136.018	137.748	135.134	154.233	130.369	147.293	137.457	133.246	140.298		8.98994	8.25394	8.99215	9.10649	8.93369	10.1963	8.6187	9.73752	9.08726	8.80888	9.27508
sp|Q52KE7|CCNL1_MOUSE	K.S#PVSINVK.T	358	VKAEEKSPVSINV	64.5356	3	302.496	277.528	277.338	300.1	306.706	252.98	287.042	258.638	270.55	285.336	279.336		9.76406	8.95815	8.95201	9.68673	9.89999	8.16579	9.26524	8.3484	8.73292	9.21019	9.01652
sp|Q99PG4|RGS18_MOUSE	K.RNRLS#LLLQRPDFHGETQASR.S	49	EKRNRLSLLLQRP	31.645	1	95.8338	79.737	98.4003	91.0306	83.8415	50.3495	34.3424	57.9157	45.1554	69.4532	49.9621		12.6761	10.5469	13.0155	12.0407	11.0898	6.6598	4.54252	7.66059	5.97276	9.18667	6.60856
sp|Q80Y55|BSDC1_MOUSE	K.KGSS#TDISEDWEK.D	385	NGKKGSSTDISED	18.8756	1	44.0781	40.2148	42.1944	50.6304	45.9978	32.9779	46.2284	45.315	40.8479	59.3907	50.1269		8.85097	8.07523	8.47274	10.1667	9.23647	6.62204	9.28278	9.09936	8.20235	11.9258	10.0656
sp|Q9D1F4|AKTS1_MOUSE	R.LNT#SDFQK.L	247	PRPRLNTSDFQKL	13.24	1	54.9808	63.3913	71.2701	94.1374	82.758	32.5883	30.1174	73.3749	60.7955	72.7242	57.1232		7.93075	9.14393	10.2804	13.5789	11.9375	4.70072	4.3443	10.584	8.7695	10.4902	8.23978
sp|Q569Z6|TR150_MOUSE	K.S#PLQSVVVR.R	253	RSPALKSPLQSVV	76.7327	3	37.1259	33.9926	43.709	48.1966	49.9188	47.8637	48.7392	60.3081	54.8628	59.7576	58.0891		6.84268	6.26518	8.05601	8.88314	9.20055	8.82177	8.98313	11.1154	10.1118	11.0139	10.7064
tr|E9PZW8|E9PZW8_MOUSE	R.RISFS#TSDVSK.L	1338	ERRISFSTSDVSK	11.355	1	107.504	100.38	101.786	86.3611	110.473	109.096	95.5381	68.9152	75.8053	68.3441	85.4688		10.6474	9.94183	10.0811	8.5534	10.9415	10.8051	9.46231	6.82551	7.50792	6.76895	8.46502
sp|Q9JM73|SRF_MOUSE	K.ALIQTCLNSPDS#PPRSDPTTDQR.M	220	CLNSPDSPPRSDP	30.4496	2	41.3416	38.0022	43.6454	37.3696	46.386	39.5258	43.5884	46.9194	33.6379	37.3408	43.6953		9.15746	8.41777	9.66778	8.27765	10.2748	8.75525	9.65515	10.393	7.45104	8.27127	9.67882
sp|Q922B9|SSFA2_MOUSE	R.TPLGAS#LDEQSSGTPK.G	90	RTPLGASLDEQSS	56.6322	5	64.8542	61.0819	69.1872	82.3477	76.3478	44.8646	54.2697	52.0323	49.1407	49.6074	50.2284		9.91712	9.34029	10.5797	12.5921	11.6746	6.86043	8.2986	7.95648	7.5143	7.58568	7.68063
sp|Q922B9|SSFA2_MOUSE	R.TPLGAS#LDEQSSGTPK.G	90	RTPLGASLDEQSS	56.6322	5	144.382	117.433	144.933	129.647	165.951	100.886	94.5047	106.862	95.9833	90.7205	102.303		11.1612	9.07795	11.2038	10.0222	12.8286	7.79885	7.30552	8.2608	7.41982	7.01299	7.90837
sp|Q91YE7|RBM5_MOUSE	K.RGLVAAYSGDS#DNEEELVER.L	624	AAYSGDSDNEEEL	60.4575	5	23.4245	20.5435	26.172	24.2314	26.8691	25.0862	21.249	22.3011	24.2877	21.6812	21.211		9.1126	7.99183	10.1814	9.42647	10.4526	9.75902	8.26627	8.67556	9.44838	8.43441	8.25149
sp|O09044|SNP23_MOUSE	K.ATWGDGGDNS#PSNVVSK.Q	110	GDGGDNSPSNVVS	41.7191	2	168.594	161.469	174.162	178.877	192.958	310.494	325.925	302.113	292.136	303.212	322.544		6.16998	5.90923	6.37375	6.54632	7.06163	11.3631	11.9278	11.0563	10.6912	11.0966	11.8041
sp|Q91X84|CRTC3_MOUSE	R.S#NPSIQATLSK.M	329	GLQSSRSNPSIQA	53.199	2	339.918	323.308	293.765	289.872	280.84	139.661	161.695	132.68	113.203	202.159	181.844		13.8237	13.1482	11.9468	11.7885	11.4211	5.67972	6.57578	5.3958	4.60371	8.22138	7.39522
sp|Q8VCD5|MED17_MOUSE	R.AVRIS#IESACEK.Q	10	VRAVRISIESACE	80.2881	1	135.992	119.53	121.552	116.684	150.024	73.9859	76.1004	97.044	93.5334	94.715	96.1208		11.571	10.1703	10.3424	9.9282	12.765	6.29516	6.47507	8.25708	7.95837	8.05891	8.17852
sp|Q9Z0U1|ZO2_MOUSE	K.S#REDLAAAVSVSTK.F	684	KKNLRKSREDLAA	105.731	1	135.412	117.883	105.983	75.5997	107.43	70.9049	69.9591	43.039	43.672	55.5042	59.5192		15.3024	13.3216	11.9768	8.54324	12.1403	8.0127	7.90581	4.86368	4.9352	6.27232	6.72604
sp|Q9D0J8|PTMS_MOUSE	K.S#VEAAAELSAK.D	5	xxMSEKSVEAAAE	181.623	5	79.2592	68.3901	75.6377	78.9305	78.1329	32.9311	28.7225	33.3391	20.0578	34.2685	31.0867		14.1343	12.1961	13.4885	14.0757	13.9335	5.87262	5.1221	5.94538	3.57692	6.11113	5.5437
sp|Q9ERU9|RBP2_MOUSE	K.NRPGYVS#EEEEDDEDYEMAVK.K	2505	NRPGYVSEEEEDD	20.1052	8	242.942	234.131	246.016	268.392	284.485	284.612	297.378	308.454	264.075	294.695	292.392		8.0509	7.75893	8.15277	8.89431	9.42761	9.43184	9.85489	10.2219	8.75123	9.76596	9.68964
tr|E9Q616|E9Q616_MOUSE	R.LPSGSGPAS#PTTGSAVDIR.A	217	SGSGPASPTTGSA	34.4881	5	105.27	83.8215	101.977	110.629	113.769	52.6263	47.6625	50.5528	45.7744	58.5608	61.7747		12.6463	10.0696	12.2507	13.2901	13.6673	6.3221	5.72579	6.073	5.49896	7.03502	7.42111
sp|Q8BTM8|FLNA_MOUSE	R.RAPS#VANIGSHCDLSLK.I	2152	RRRRAPSVANIGS	134.384	6	220.675	215.304	231.817	268.155	289.664	284.676	257.44	384.724	372.753	394.347	370.246		6.70786	6.54458	7.04653	8.15111	8.80492	8.65328	7.82539	11.6944	11.3306	11.987	11.2543
sp|Q8BTM8|FLNA_MOUSE	R.RAPS#VANIGSHCDLSLK.I	2152	RRRRAPSVANIGS	134.384	6	98.7583	97.0622	99.1894	132.901	125.519	129.694	128.933	178.383	174.265	185.935	183.398		6.4378	6.32723	6.4659	8.66348	8.18223	8.45439	8.40481	11.6284	11.3599	12.1206	11.9553
tr|E9Q616|E9Q616_MOUSE	R.LPSGSGPAS#PTTGSAVDIR.A	217	SGSGPASPTTGSA	34.4881	5	29.442	25.8879	31.011	37.4589	37.9943	13.6692	16.296	20.1833	13.3532	14.3408	18.3776		11.411	10.0335	12.0191	14.5181	14.7256	5.29786	6.31594	7.82256	5.17538	5.55815	7.12271
sp|Q9D0J8|PTMS_MOUSE	K.S#VEAAAELSAK.D	5	xxMSEKSVEAAAE	181.623	5	44.0384	49.4324	51.9828	46.6258	51.917	28.0039	25.4782	25.7425	15.8521	32.5342	30.4414		10.9535	12.2951	12.9295	11.597	12.9131	6.9653	6.33709	6.40282	3.94282	8.09212	7.57157
sp|Q8R0G9|NU133_MOUSE	R.IFPHHS#ISESVNYDVR.V	71	RIFPHHSISESVN	14.6549	1	16.7789	12.8856	16.4532	31.7755	34.4008	21.388	17.172	35.1185	28.8451	39.1546	34.2642		5.82123	4.47049	5.70822	11.0241	11.9349	7.42031	5.9576	12.1839	10.0074	13.5842	11.8875
sp|Q3U827|RN180_MOUSE	K.SHS#LDLNISEK.L	231	SHRKSHSLDLNIS	21.3031	3	96.3769	85.0572	86.5258	98.6519	96.1555	65.325	74.3457	78.467	84.2372	67.2227	77.3105		10.5947	9.35028	9.51172	10.8447	10.5703	7.18114	8.17277	8.62583	9.26013	7.38975	8.49869
sp|Q3U827|RN180_MOUSE	K.SHS#LDLNISEK.L	231	SHRKSHSLDLNIS	21.3031	3	116.411	114.798	120.511	144.698	157.931	99.5039	104.54	119.875	102.908	117.972	113.265		8.86998	8.74712	9.18238	11.0253	12.0336	7.58177	7.9655	9.13394	7.84113	8.98896	8.63026
sp|Q9QX47|SON_MOUSE	K.S#PEPVVTM*SVEYQK.S	256	STAALKSPEPVVT	48.6742	5	40.0345	42.3543	30.9476	39.9895	41.3731	51.1583	45.8813	60.6283	48.7591	60.5974	63.8942		7.61666	8.05801	5.88785	7.60809	7.87132	9.733	8.72903	11.5347	9.27654	11.5288	12.156
sp|Q6R891|NEB2_MOUSE	R.ASS#LNENVDHSALLK.L	100	SLPRASSLNENVD	8.6265	3	238.964	233.322	258.761	357.612	328.515	142.682	128.174	259.081	178.804	275.239	253.052		9.00321	8.79065	9.74911	13.4734	12.3771	5.37571	4.82908	9.76116	6.73663	10.3699	9.534
sp|Q61033|LAP2A_MOUSE	K.GPPDFSSDEEREPT#PVLGSGASVGR.G	74	DEEREPTPVLGSG	79.9345	9	62.1984	68.8879	71.4419	79.6382	72.6819	63.2302	62.836	75.089	67.4171	60.6385	62.4471		8.33193	9.22805	9.57017	10.6681	9.73628	8.47015	8.41735	10.0587	9.03101	8.12297	8.36525
tr|D3Z2Q2|D3Z2Q2_MOUSE	K.SRQPS#GAGLCDITEGTVVPEDR.C	693	RKSRQPSGAGLCD	109.154	10	57.5547	59.851	50.2664	51.6259	59.5876	42.4508	49.3535	40.019	37.5265	32.3953	42.2256		11.0077	11.4469	9.6138	9.87382	11.3966	8.11903	9.43921	7.65392	7.17721	6.19584	8.07594
sp|Q61937|NPM_MOUSE	K.CGSGPVHISGQHLVAVEEDAES#EDEDEEDVK.L	125	VEEDAESEDEDEE	117.838	12	21.4436	27.9676	26.8873	21.7242	29.0516	36.921	35.5842	39.0573	42.3782	44.5485	36.0483		5.92999	7.73415	7.4354	6.00761	8.03392	10.2101	9.84045	10.8009	11.7192	12.3194	9.9688
tr|E9Q9B7|E9Q9B7_MOUSE	R.QM*S#FDLTK.L	918	TITRQMSFDLTKL	72.4224	3	97.9239	100.825	100.124	107.746	113.868	119.991	128.957	128.207	130.033	139.573	139.986		7.49093	7.71283	7.65926	8.24227	8.71057	9.17902	9.8649	9.80751	9.94716	10.677	10.7086
sp|A2A7S8|K1522_MOUSE	K.LQLERPVS#PEAQADLQR.N	909	QLERPVSPEAQAD	1000	3	163.306	152.929	144.339	149.613	148.123	145.058	127.688	145.6	131.415	147.57	164.743		10.0783	9.43782	8.9077	9.23316	9.14121	8.95205	7.88012	8.98552	8.11014	9.10708	10.1669
tr|H3BL37|H3BL37_MOUSE	K.AGAVTSSASLSS#PALAK.G	593	SSASLSSPALAKG	26.5336	2	160.191	154.632	162.831	168.19	168.134	141.292	134.72	143.329	141.27	133.575	134.861		9.74976	9.41139	9.91047	10.2366	10.2332	8.59948	8.19948	8.72348	8.59817	8.12985	8.20809
sp|Q8JZX4|SPF45_MOUSE	R.QIADT#PPHVAAGLK.D	71	DRQIADTPPHVAA	1000	2	58.803	57.1816	68.6422	65.4942	70.4561	54.1807	64.3523	64.7684	59.2408	68.3471	70.8995		8.37213	8.14128	9.773	9.3248	10.0313	7.71402	9.16222	9.22146	8.43447	9.73098	10.0944
sp|Q9CYR6|AGM1_MOUSE	R.STIGVMVTAS#HNPEEDNGVK.L	64	GVMVTASHNPEED	44.3658	10	55.6656	45.8422	51.9831	45.9317	60.6395	49.4257	56.9649	61.6153	51.8328	53.7823	54.2254		9.46841	7.7975	8.84204	7.81273	10.3144	8.40705	9.68942	10.4804	8.81647	9.14807	9.22344
sp|Q9ERU9|RBP2_MOUSE	R.TDLTQGDEVIDTTSEAGETSSTSETT#PK.A	2342	SSTSETTPKAVVS	15.8706	2	24.2183	24.8864	19.6632	25.4339	26.7361	13.2885	19.6663	19.6016	16.9124	20.5801	19.4753		10.5086	10.7985	8.53207	11.036	11.6011	5.76602	8.53344	8.50535	7.33846	8.92991	8.45055
sp|Q9Z0U1|ZO2_MOUSE	R.DAS#PPPAFKPEPPK.A	968	DQLRDASPPPAFK	1000	3	34.0049	32.541	38.1053	30.8599	40.0252	23.9592	25.8744	27.0387	30.7778	32.4041	23.5653		10.0263	9.59472	11.2354	9.09902	11.8014	7.06437	7.62906	7.97236	9.07484	9.55433	6.94821
tr|G3X9Z4|G3X9Z4_MOUSE	K.QQHRLS#VDANLQIPK.E	645	KQQHRLSVDANLQ	1000	1	344.725	355.016	399.202	383.934	455.87	264.87	296.66	383.12	294.334	376.476	384.077		8.75318	9.01449	10.1364	9.74875	11.5754	6.72553	7.53273	9.72809	7.47367	9.5594	9.75238
sp|Q80XU3|NUCKS_MOUSE	K.VVDYSQFQES#DDADEDYGR.D	19	YSQFQESDDADED	120.508	132	33.6318	25.5171	30.4331	31.0978	37.933	29.3288	32.8544	26.3994	23.6968	25.189	29.4194		10.3323	7.83935	9.34963	9.55383	11.6537	9.01036	10.0935	8.1104	7.28011	7.73854	9.03821
tr|E9PZW8|E9PZW8_MOUSE	K.QAQVVGDPPGS#PSPVQRPTTLALDSR.V	1218	VGDPPGSPSPVQR	12.7421	3	70.2315	79.96	96.4531	99.8205	102.004	77.989	90.373	130.207	105.657	120.93	106.688		6.50104	7.40156	8.92826	9.23996	9.44204	7.21911	8.36544	12.0527	9.78026	11.194	9.87564
sp|P39447|ZO1_MOUSE	K.AVPVS#PSAVEEDEDEDGHTVVATAR.G	1614	PKAVPVSPSAVEE	21.9901	5	34.4511	35.6319	32.3646	48.4086	45.3132	18.1654	16.6573	33.9039	29.8995	52.1902	41.8144		8.86088	9.16458	8.32424	12.4508	11.6546	4.67217	4.28429	8.72012	7.69021	13.4234	10.7547
sp|Q60875|ARHG2_MOUSE	R.TFNGS#IELCR.A	710	ARTFNGSIELCRA	31.2747	1	43.8932	36.5141	35.7906	63.0737	43.2823	29.3532	29.7564	43.4913	41.5235	51.0813	37.3246		9.64507	8.0236	7.86461	13.8598	9.51084	6.45006	6.53865	9.55676	9.12436	11.2246	8.20168
sp|P17710|HXK1_MOUSE	R.TTVGVDGS#LYK.M	471	TVGVDGSLYKMHP	21.3031	1	356.026	359.208	342.616	389.892	376.117	210.814	219.725	243.371	225.158	219.219	219.157		11.262	11.3627	10.8378	12.3333	11.8975	6.66859	6.95044	7.69844	7.12233	6.93446	6.9325
sp|Q3UHD9|AGAP2_MOUSE	K.LRTDS#QSEAVAIQAIR.N	921	VKLRTDSQSEAVA	18.8756	3	36.3015	37.8023	37.7553	54.1001	45.9305	18.9041	27.2288	43.535	41.0353	50.3615	43.2928		8.3213	8.66535	8.65457	12.4012	10.5285	4.33334	6.2416	9.97944	9.40643	11.5443	9.92392
sp|P15920|VPP2_MOUSE	R.KDS#EEEVSLLGNQDIEEGNSR.M	695	TLVRKDSEEEVSL	81.7053	3	60.0889	62.5905	69.1339	67.1884	81.047	65.5989	68.5037	70.1998	69.0062	55.7696	76.5078		8.05876	8.39425	9.27182	9.0109	10.8695	8.79772	9.1873	9.41477	9.25469	7.47947	10.2608
sp|E9Q394|AKP13_MOUSE	K.SGSLDSELSVS#PK.R	2692	DSELSVSPKRNSI	76.7327	1	131.884	123.264	134.387	110.273	144.949	212.854	188.796	195.466	187.504	173.085	187.578		7.36764	6.88609	7.50749	6.16036	8.09751	11.891	10.547	10.9197	10.4748	9.66936	10.479
sp|Q8BIE6|FRM4A_MOUSE	K.RFPST#GSCTEAGVSSSLQNSPIR.S	627	HKRFPSTGSCTEA	7.71046	1	109.104	100.912	103.414	105.369	105.38	46.0638	53.6499	69.1081	55.659	62.6372	63.8777		12.4665	11.5305	11.8164	12.0397	12.041	5.26339	6.13019	7.89649	6.35976	7.15711	7.29885
sp|Q62318|TIF1B_MOUSE	R.S#GEGEVSGLLRK.V	473	GMKRSRSGEGEVS	129.086	8	265.22	257.547	268.027	314.515	309.782	179.716	195.245	231.679	186.009	252.801	244.118		9.80604	9.52233	9.90982	11.6286	11.4537	6.64469	7.21884	8.56592	6.87737	9.34687	9.02583
sp|Q80XU3|NUCKS_MOUSE	K.VVDYSQFQES#DDADEDYGR.D	19	YSQFQESDDADED	120.508	132	75.1286	72.2327	75.603	69.7685	88.5484	69.0647	72.8503	60.1667	65.734	70.7232	66.465		9.55488	9.18658	9.61522	8.87318	11.2616	8.78367	9.26513	7.65202	8.36007	8.9946	8.45304
sp|Q61337|BAD_MOUSE	R.RMS#DEFEGSFK.G	155	RELRRMSDEFEGS	110.633	5	109.064	103.105	105.661	129.685	134.971	94.6319	99.8831	105.493	100.125	100.616	105.575		9.17422	8.67293	8.888	10.9088	11.3534	7.96022	8.40194	8.87383	8.4223	8.4636	8.88075
sp|Q61937|NPM_MOUSE	K.CGSGPVHISGQHLVAVEEDAES#EDEDEEDVK.L	125	VEEDAESEDEDEE	117.838	12	33.9997	30.7121	33.8827	39.0797	38.2929	27.9026	38.7346	41.2445	29.4148	34.879	39.289		8.77566	7.92711	8.74547	10.0869	9.88378	7.20194	9.99779	10.6456	7.59225	9.00261	10.1409
sp|Q8BTI8|SRRM2_MOUSE	K.AAETPAVASCWSGPQVS#PEHK.E	1269	WSGPQVSPEHKEL	58.1325	5	82.4605	85.0632	76.5803	92.1605	91.8309	72.2416	75.7492	73.5887	79.694	74.5559	77.0651		9.35999	9.65541	8.69253	10.461	10.4236	8.20005	8.59819	8.35296	9.04596	8.46274	8.74755
sp|Q9CY64|BIEA_MOUSE	R.HIS#IHFK.S	229	KRNRHISIHFKSG	1000	2	220.4	199.566	216.794	230.541	248.939	189.661	202.465	222.861	200.282	192.467	214.617		9.42448	8.53358	9.27028	9.85812	10.6448	8.11004	8.65757	9.52969	8.56421	8.23002	9.1772
sp|Q6PIJ4|NFRKB_MOUSE	K.AVSTVVVTTAPS#PK.Q	1288	VVTTAPSPKQAPE	57.7111	1	38.664	30.7546	39.652	41.4226	44.2077	34.5748	39.028	35.1197	40.4634	31.8205	38.8317		9.32699	7.41898	9.56533	9.99245	10.6643	8.34054	9.4148	8.47199	9.76106	7.67612	9.36744
sp|Q7TSV4|PGM2_MOUSE	K.LCAGIM*ITAS#HNPK.Q	173	GIMITASHNPKQD	66.6011	12	371.676	382.938	386.498	383.661	437.873	299.545	306.345	316.361	345.099	334.087	328.772		9.54766	9.83694	9.92839	9.85553	11.2481	7.69474	7.86941	8.1267	8.86493	8.58205	8.44552
sp|Q7TSV4|PGM2_MOUSE	K.LCAGIM*ITAS#HNPK.Q	173	GIMITASHNPKQD	66.6011	12	156.628	154.291	159.86	165.113	188.889	122.781	135.668	146.998	149.759	136.136	143.362		9.43835	9.29752	9.63312	9.94966	11.3824	7.39876	8.17529	8.85802	9.02442	8.20351	8.63896
sp|Q9DBC7|KAP0_MOUSE	R.EDEIS#PPPPNPVVK.G	83	SREDEISPPPPNP	1000	31	416.771	370.649	380.157	375.819	438.389	237.346	304.992	237.73	228.217	234.223	269.808		11.9278	10.6079	10.88	10.7558	12.5466	6.79278	8.72876	6.80376	6.53149	6.70338	7.7218
sp|P05532|KIT_MOUSE	R.VNS#VGSSASSTQPLLVHEDA.-	962	HSVRVNSVGSSAS	46.2407	3	39.8016	44.1079	52.9725	44.4541	32.7613	21.4198	16.2545	26.7455	24.5972	26.4026	24.8842		11.2307	12.4458	14.947	12.5434	9.24413	6.04395	4.58645	7.54667	6.9405	7.44993	7.02146
sp|Q80XU3|NUCKS_MOUSE	K.VVDYSQFQES#DDADEDYGRDSGPPAK.K	19	YSQFQESDDADED	120.508	132	118.606	107.367	110.307	131.969	120.661	113.193	113.232	138.275	116.614	126.204	134.26		8.91312	8.06851	8.2895	9.91731	9.06755	8.50636	8.50931	10.3912	8.76345	9.48409	10.0896
sp|Q80XU3|NUCKS_MOUSE	K.VVDYSQFQES#DDADEDYGR.D	19	YSQFQESDDADED	120.508	132	87.0302	90.4578	91.7038	92.4869	95.0391	77.4368	79.2944	80.2543	78.0425	83.5343	86.1627		9.24435	9.60842	9.74077	9.82396	10.095	8.22534	8.42265	8.52461	8.28966	8.87301	9.1522
sp|P26039|TLN1_MOUSE	K.DHFGLEGDEESTM*LEDSVS#PKK.S	425	MLEDSVSPKKSTV	40.9569	5	13.8647	15.9261	12.01	22.0032	19.3871	24.7381	26.7337	30.0679	28.0963	28.5866	24.4232		5.63981	6.47833	4.88536	8.95031	7.88618	10.0628	10.8746	12.2308	11.4288	11.6283	9.9347
sp|Q9ERG0|LIMA1_MOUSE	R.ELS#VEEQIK.R	735	EVVRELSVEEQIK	1000	6	338.856	306.127	328.994	456.856	379.015	135.938	129.452	249.251	182.045	370.514	344.226		10.5193	9.50329	10.2132	14.1825	11.766	4.22	4.01867	7.73766	5.65134	11.5021	10.686
sp|Q99PG4|RGS18_MOUSE	R.SRS#FTYNDFQDVK.S	218	LRRRSRSFTYNDF	45.7067	4	276.524	282.718	272.296	207.642	264.592	242.48	237.527	187.416	216.551	210.479	247.167		10.453	10.6872	10.2932	7.8492	10.002	9.16612	8.97889	7.08464	8.18596	7.95644	9.34329
sp|O88569|ROA2_MOUSE	R.GFGDGYNGYGGGPGGGNFGGS#PGYGGGR.G	259	GGNFGGSPGYGGG	17.994	1	18.6954	16.2072	19.5621	19.6474	23.6245	23.3162	20.6362	22.597	26.0878	19.2467	17.542		8.22998	7.13462	8.61149	8.64907	10.3998	10.2641	9.08432	9.94748	11.4842	8.47266	7.72223
sp|Q9QX47|SON_MOUSE	K.ESAQAVAVALS#PK.E	1723	AVAVALSPKESSE	149.816	5	319.638	288.944	315.214	326.329	344.895	311.035	331.224	334.482	319.933	322.89	332.525		9.01122	8.1459	8.88651	9.19985	9.72326	8.76869	9.33786	9.42972	9.01955	9.10291	9.37453
sp|Q9Z204|HNRPC_MOUSE	K.QADLSFSS#PVEM*K.N	232	ADLSFSSPVEMKN	10.3339	2	26.8399	28.7959	28.9457	28.0836	32.1857	29.792	41.1881	42.043	27.4267	33.3015	32.7758		7.63847	8.19515	8.23777	7.99241	9.15985	8.47862	11.7219	11.9652	7.80546	9.47739	9.32781
sp|Q6P4S6|SIK3_MOUSE	R.RAS#DGGANIQLHAQQLLK.R	493	PLGRRASDGGANI	1000	3	156.387	150.351	171.372	158.903	178.149	124.348	126.42	125.631	110.509	99.7777	123.284		10.254	9.85826	11.2365	10.419	11.6809	8.15324	8.28912	8.2374	7.24588	6.54223	8.08347
sp|Q6P4S6|SIK3_MOUSE	R.RAS#DGGANIQLHAQQLLK.R	493	PLGRRASDGGANI	1000	3	235.001	231.024	257.849	260.839	277.475	212.93	209.773	187.987	188.305	174.918	190.001		9.68635	9.52245	10.6281	10.7513	11.4371	8.77662	8.64649	7.74851	7.76163	7.20986	7.83154
sp|Q922B9|SSFA2_MOUSE	R.VVSSVNVRLS#PGK.E	758	SVNVRLSPGKETR	65.5634	4	183.803	177.317	167.479	229.814	233.843	146.958	131.156	206.918	175.399	214.535	199.348		8.89412	8.58027	8.10421	11.1206	11.3155	7.11119	6.34654	10.0126	8.48744	10.3812	9.64632
sp|Q922B9|SSFA2_MOUSE	R.VVSSVNVRLS#PGK.E	758	SVNVRLSPGKETR	65.5634	4	21.088	29.2229	25.1823	29.4182	28.7041	22.8731	18.9054	28.4878	20.5003	29.1081	28.4392		7.4799	10.3653	8.93213	10.4346	10.1813	8.11307	6.70572	10.1046	7.27142	10.3246	10.0873
sp|Q7TSV4|PGM2_MOUSE	K.LCAGIM*ITAS#HNPK.Q	173	GIMITASHNPKQD	66.6011	12	153.861	151.446	136.683	149.12	159.261	114.814	139.896	121.69	122.587	121.422	118.889		10.3285	10.1665	9.17541	10.0103	10.6911	7.70734	9.39106	8.16891	8.22917	8.15094	7.98088
sp|Q8K245|UVRAG_MOUSE	K.RQSSTFGGADGGFSAGIPS#PDK.V	497	FSAGIPSPDKVHR	83.9614	1	30.3482	24.5328	27.7448	29.1083	38.1414	41.6804	40.5735	39.5852	41.0617	43.2112	42.0535		7.62439	6.16339	6.97035	7.31289	9.58227	10.4714	10.1933	9.94501	10.3159	10.856	10.5651
sp|Q80XU3|NUCKS_MOUSE	K.VVDYSQFQES#DDADEDYGR.D	19	YSQFQESDDADED	120.508	132	41.6332	38.7999	35.8	34.1902	37.2702	37.7642	35.2499	30.9178	24.8991	33.7055	30.7349		10.9284	10.1846	9.39719	8.97462	9.7831	9.91278	9.2528	8.11565	6.53581	8.84741	8.06765
sp|Q3UJB9|EDC4_MOUSE	R.DSQDTSAEQS#DHDDEVASLASASGGFGSK.I	884	DTSAEQSDHDDEV	4.914	2	50.5938	52.1485	55.3237	57.5237	61.9237	52.9693	59.8729	61.6646	54.8207	64.6553	74.1213		7.83649	8.0773	8.56911	8.90988	9.59139	8.20444	9.27374	9.55126	8.49121	10.0145	11.4807
sp|P70302|STIM1_MOUSE	K.LPDS#PALAK.K	575	VEKLPDSPALAKK	1000	2	76.3985	65.8958	80.6826	110.198	81.3349	32.9444	33.0451	85.1896	63.7373	66.849	53.8309		10.185	8.78487	10.7562	14.691	10.8431	4.39196	4.40539	11.357	8.49709	8.91194	7.17644
sp|Q8K352|SASH3_MOUSE	K.ALS#EEM*GDTLEEGSASPTSPDCSLDSPGPEK.M	97	MMVKALSEEMGDT	46.672	17	82.9813	77.748	75.2323	65.7836	82.0148	51.1772	48.3917	55.0531	50.7721	27.6099	35.0858		12.7301	11.9273	11.5413	10.0918	12.5819	7.85108	7.42375	8.44567	7.78893	4.23562	5.38249
sp|Q80XU3|NUCKS_MOUSE	K.VVDYSQFQES#DDADEDYGR.D	19	YSQFQESDDADED	120.508	132	28.613	27.8642	25.5599	22.8028	20.7271	25.9578	25.4252	24.1202	23.2613	23.142	21.6349		10.6325	10.3543	9.498	8.47347	7.70214	9.64585	9.44795	8.96298	8.64384	8.59952	8.03947
tr|E9PZW8|E9PZW8_MOUSE	R.RAS#LEIGESFPEGTK.G	1175	EPSRRASLEIGES	125.504	9	380.555	351.148	412.502	421.479	427.87	433.596	432.79	462.132	395.132	417.189	422.56		8.35109	7.70575	9.05215	9.24914	9.38939	9.51505	9.49734	10.1413	8.67097	9.15501	9.27285
tr|A0A1W2P712|A0A1W2P712_MOUSE	R.VRHFS#QSEDTGNEVFGALHEEQPLPR.S	772	TRVRHFSQSEDTG	9.72729	5	61.7838	54.1145	51.3812	54.1946	60.316	44.0897	43.3988	46.619	48.0611	48.2642	52.3089		10.9443	9.58573	9.10156	9.59992	10.6843	7.80996	7.68758	8.25799	8.51344	8.54942	9.26589
sp|Q4QRL3|CC88B_MOUSE	R.S#AELTLREPLK.D	656	PKCRPRSAELTLR	92.1669	4	350.342	319.647	289.466	240.303	348.036	312.761	304.462	269.358	282.054	343.52	301.281		10.423	9.50983	8.61192	7.14927	10.3544	9.30496	9.05806	8.01366	8.3914	10.2201	8.96341
sp|P62806|H4_MOUSE	K.RIS#GLIYEETR.G	48	GGVKRISGLIYEE	77.5447	3	28.0757	30.9726	29.0468	24.8959	35.4783	26.4552	24.3159	20.4065	21.085	22.6596	24.7956		9.74217	10.7474	10.0792	8.63878	12.3109	9.17986	8.43755	7.08101	7.31641	7.8628	8.604
sp|Q8BGE4|SUSD6_MOUSE	R.VQIVLSEGS#APSGR.N	203	IVLSEGSAPSGRN	4.42116	1	48.6821	52.8443	49.6688	55.5913	52.9954	32.9212	32.8901	35.8534	34.0789	38.0757	36.7991		10.3491	11.2339	10.5588	11.8179	11.266	6.99854	6.99194	7.62189	7.24466	8.09431	7.82292
sp|Q7TSH2|KPBB_MOUSE	K.RQSS#TADAPEAQHEPGITITEWK.N	693	KVKRQSSTADAPE	8.6265	2	87.4488	87.3063	99.2499	119.971	119.123	86.6054	94.9355	94.428	95.8757	93.955	96.9029		8.1287	8.11546	9.22566	11.1518	11.073	8.05031	8.82462	8.77745	8.91202	8.73349	9.00751
sp|Q62318|TIF1B_MOUSE	K.EEDGSLS#LDGADSTGVVAK.L	683	EEDGSLSLDGADS	9.64261	2	49.403	36.3314	39.053	36.3315	44.1186	40.0806	43.7103	47.994	40.8907	46.7845	42.9474		10.5642	7.76902	8.35099	7.76904	9.43422	8.57073	9.3469	10.2629	8.74397	10.0043	9.18375
sp|Q6PGL7|WASC2_MOUSE	K.VDNARVS#PEVGSADVASIAQK.E	747	VDNARVSPEVGSA	76.1046	5	63.6798	57.7706	67.9844	62.1788	68.7192	56.7113	47.5743	47.8872	48.7241	56.1407	57.709		10.0271	9.09659	10.7049	9.79072	10.8206	8.92979	7.49108	7.54035	7.67212	8.83996	9.08689
tr|G3UWG2|G3UWG2_MOUSE	R.QCPYTSNGPTFM*ETAS#FK.K	164	TFMETASFKKKRS	28.4917	4	72.8981	79.607	96.2941	134.653	131.433	57.8681	65.4991	141.063	92.8212	112.583	99.666		6.72253	7.34121	8.88006	12.4175	12.1205	5.33649	6.0402	13.0085	8.5598	10.3822	9.19102
sp|P05064|ALDOA_MOUSE	K.GILAADESTGS#IAK.R	39	ADESTGSIAKRLQ	62.5912	2	196.77	193.871	188.589	222.446	206.944	92.8192	108.687	111.364	100.073	108.258	97.554		12.0912	11.9131	11.5886	13.669	12.7164	5.70362	6.67864	6.84316	6.14938	6.65229	5.99457
sp|O35130|NEP1_MOUSE	R.RFS#VQEQDWETTPPK.K	16	PRERRFSVQEQDW	159.928	3	51.3515	51.0616	59.8681	49.0584	49.3116	77.8573	68.7715	69.6191	70.222	73.7939	73.8136		7.39159	7.34987	8.61748	7.06152	7.09796	11.2069	9.89905	10.021	10.1078	10.622	10.6248
sp|Q0VEE6|ZN800_MOUSE	K.S#VLVSLSR.S	281	SKGRSKSVLVSLS	83.4686	1	42.6008	40.7188	32.8327	41.2971	44.4671	11.753	17.5676	22.4104	17.6369	29.2172	20.66		13.2646	12.6786	10.2231	12.8587	13.8457	3.65953	5.47001	6.97793	5.4916	9.09734	6.43289
sp|Q7TSV4|PGM2_MOUSE	K.LCAGIM*ITAS#HNPK.Q	173	GIMITASHNPKQD	66.6011	12	113.91	114.297	99.4474	107.807	131.066	81.6425	93.7025	86.886	106.557	86.8757	87.7674		10.2626	10.2974	8.95956	9.7127	11.8082	7.35545	8.44198	7.82786	9.6001	7.82693	7.90727
sp|Q8BKC8|PI4KB_MOUSE	R.SKS#DATASISLSSNLK.R	277	THQRSKSDATASI	15.1757	1	669.872	626.774	648.748	691.29	733.998	530.643	563.367	562.519	522.18	534.39	542.531		10.1093	9.45886	9.79048	10.4325	11.077	8.00811	8.50198	8.48918	7.88041	8.06467	8.18753
sp|Q8CB87|RAB44_MOUSE	R.DQLAFEAEPPPQGLSSS#PQSPAGSRK.Q	269	PQGLSSSPQSPAG	18.6027	1	321.52	305.652	315.919	377.138	369.947	220.705	251.376	310.017	271.115	302.308	288.978		9.64173	9.16588	9.47374	11.3096	11.0939	6.61849	7.53825	9.29678	8.13018	9.06558	8.66585
sp|Q8BKC8|PI4KB_MOUSE	R.SKSDAT#ASISLSSNLK.R	280	RSKSDATASISLS	1.05502	1	64.5366	71.1643	72.122	70.5905	89.7153	61.2613	56.3747	67.1345	61.3681	56.0044	63.2409		8.7983	9.70185	9.83241	9.62362	12.2309	8.35177	7.68558	9.15246	8.36634	7.6351	8.62165
sp|Q80XU3|NUCKS_MOUSE	K.VVDYSQFQES#DDADEDYGR.D	19	YSQFQESDDADED	120.508	132	20.5063	22.7638	22.1089	27.9195	28.8642	19.3865	23.8748	22.0036	17.95	27.9283	20.2023		8.08901	8.9795	8.72119	11.0133	11.3859	7.64729	9.41776	8.67965	7.08065	11.0167	7.96908
sp|P54254|ATX1_MOUSE	K.ALSAGLDYS#PPSAPR.S	87	SAGLDYSPPSAPR	40.7092	1	22.9403	15.9319	26.355	21.9422	25.6113	21.4538	22.1178	18.1634	21.5959	21.6664	19.8981		9.6519	6.70322	11.0886	9.23196	10.7757	9.02651	9.30584	7.64206	9.0863	9.11595	8.37193
sp|Q3TX08|TRM1_MOUSE	K.IAVDLS#DQEEETAGK.N	121	KIAVDLSDQEEET	125.504	4	26.6944	22.044	30.1191	34.5867	33.8044	40.1359	46.7807	44.7279	44.1679	44.2972	44.5408		6.48082	5.3518	7.31225	8.39689	8.20697	9.74412	11.3573	10.8589	10.723	10.7544	10.8135
tr|E9PZW8|E9PZW8_MOUSE	R.RAS#LEIGESFPEGTK.G	1175	EPSRRASLEIGES	125.504	9	58.8059	44.7736	50.5046	63.1771	64.3856	61.0123	61.0343	54.3056	59.6895	64.117	55.6461		9.22516	7.02384	7.92289	9.91089	10.1005	9.57129	9.57474	8.51917	9.36377	10.0583	8.72946
sp|Q58A65|JIP4_MOUSE	K.TRDGGS#VVGASVFYK.D	705	KTRDGGSVVGASV	56.7632	2	156.409	145.534	175.52	251.555	220.294	124.705	106.594	211.604	219.632	196.399	170.985		7.90251	7.35306	8.86808	12.7097	11.1303	6.30067	5.38562	10.6912	11.0968	9.92302	8.63895
sp|Q62048|PEA15_MOUSE	K.DIIRQPS#EEEIIK.L	116	DIIRQPSEEEIIK	1000	12	354.254	354.363	389.223	454.062	446.297	240.04	229.605	362.83	311.13	320.609	305.822		9.40105	9.40395	10.3291	12.0497	11.8437	6.37008	6.09316	9.62864	8.25664	8.50821	8.1158
tr|F6RJ39|F6RJ39_MOUSE	K.SGVS#ITIDDPVR.T	923	QQKSGVSITIDDP	57.9946	3	15.7701	20.8485	24.2129	32.5895	24.1694	14.7207	12.7593	23.4339	18.2184	22.3404	16.0466		7.00553	9.26148	10.756	14.4772	10.7367	6.53933	5.66804	10.41	8.09315	9.92421	7.12834
sp|Q9D154|ILEUA_MOUSE	R.FQS#LNAEVSK.R	72	IHSRFQSLNAEVS	138.448	2	573.497	548.612	554.582	599.635	619.968	428.533	436.111	423.308	442.981	430.391	471.546		10.3722	9.92215	10.0301	10.845	11.2127	7.75041	7.88746	7.65592	8.01172	7.78401	8.52834
sp|Q9D154|ILEUA_MOUSE	R.FQS#LNAEVSK.R	72	IHSRFQSLNAEVS	138.448	2	64.0614	63.444	62.096	63.3613	72.5187	49.1603	49.3753	51.6659	52.6417	51.6663	48.3115		10.196	10.0977	9.88314	10.0845	11.542	7.8243	7.85852	8.22309	8.3784	8.22315	7.68921
sp|Q6ZPR6|IBTK_MOUSE	R.DLQS#PDFTAGFHSDK.V	1046	SPRDLQSPDFTAG	47.6479	1	133.212	118.068	125.716	162.216	174.078	138.906	124.607	174.674	130.329	169.469	150.262		8.31777	7.37215	7.8497	10.1287	10.8694	8.67329	7.78048	10.9067	8.13776	10.5816	9.38238
sp|Q8BTM8|FLNA_MOUSE	R.APS#VANIGSHCDLSLK.I	2152	RRRRAPSVANIGS	134.384	6	190.044	193.695	185.44	242.35	246.904	234.659	242.827	321.01	298.2	320.122	329.207		6.77648	6.90667	6.61234	8.6416	8.804	8.36735	8.65861	11.4464	10.6331	11.4148	11.7387
sp|Q3TCJ8|CCD69_MOUSE	K.VS#LSDCIQEAK.A	56	NAQEKVSLSDCIQ	43.0288	2	238.084	240.011	257.266	266.569	295.346	288.289	281.584	277.952	294.377	266.813	296.76		7.92807	7.99225	8.56684	8.8766	9.83487	9.59987	9.3766	9.25566	9.80258	8.88474	9.88193
sp|Q9D0M1|KPRA_MOUSE	R.LGLAVIHGEAQCTELDM*DDGRHS#PPM*VK.N	215	MDDGRHSPPMVKN	74.4127	9	36.4484	35.9418	36.6865	41.9653	46.4977	47.6184	41.7322	44.0124	48.1047	44.5341	45.3516		7.77329	7.66525	7.82406	8.94988	9.91648	10.1555	8.90015	9.38645	10.2592	9.49772	9.67205
sp|Q60823|AKT2_MOUSE	R.THFPQFSYS#ASIRE.-	476	FPQFSYSASIREx	2.565	1	89.2327	95.2744	90.5958	83.3078	37.7559	25.7022	27.8665	47.4177	25.8381	33.7075	37.8965		15.0073	16.0234	15.2366	14.0108	6.34985	4.32263	4.68664	7.97479	4.3455	5.66899	6.3735
sp|Q9D0M1|KPRA_MOUSE	R.LGLAVIHGEAQCTELDM*DDGRHS#PPM*VK.N	215	MDDGRHSPPMVKN	74.4127	9	28.6513	22.1257	29.8032	30.4985	35.8213	32.6301	26.3094	31.4174	34.2474	30.8344	33.7181		8.52574	6.58391	8.86851	9.07541	10.6593	9.7097	7.82886	9.34885	10.1909	9.17534	10.0335
tr|Q5U4H9|Q5U4H9_MOUSE	K.HRES#LTLWLCPSR.N	467	PEKHRESLTLWLC	20.1669	2	70.2266	57.6609	75.5074	75.5712	90.1362	84.2409	96.7038	90.7252	99.4645	82.8796	103.388		7.57974	6.22349	8.14971	8.1566	9.72864	9.09234	10.4375	9.79221	10.7355	8.94541	11.1589
tr|E9Q0V6|E9Q0V6_MOUSE	R.SLS#VPTDSGVTSVDYDEEQK.T	499	FRERSLSVPTDSG	21.7452	2	32.6439	32.4361	33.0463	30.6866	37.3734	48.6426	42.5518	41.8974	39.9763	35.637	46.6832		7.74333	7.69403	7.83878	7.27904	8.86519	11.5383	10.0935	9.93831	9.48262	8.4533	11.0735
sp|O35623|BET1_MOUSE	K.SLS#IEIGHEVK.N	50	TAIKSLSIEIGHE	33.7014	1	232.395	202.533	240.166	504.861	332.96	81.7546	82.4701	370.408	201.426	283.924	173.299		8.5875	7.48404	8.87468	18.6557	12.3036	3.02102	3.04745	13.6874	7.44313	10.4916	6.40379
tr|E9PZW8|E9PZW8_MOUSE	R.RAS#LEIGESFPEGTK.G	1175	EPSRRASLEIGES	125.504	9	25.7	21.5139	23.1402	25.5248	28.1818	25.616	25.0564	29.9919	25.4672	24.4125	19.1529		9.38787	7.85875	8.45281	9.32388	10.2944	9.35719	9.15277	10.9556	9.30282	8.91757	6.99629
sp|Q8BTI8|SRRM2_MOUSE	K.ELSHSPPRENS#FESSLEFK.N	1284	SPPRENSFESSLE	32.0883	2	22.8511	24.2842	23.0978	23.2427	30.3865	26.9169	22.2181	24.6462	26.7218	22.4722	27.7693		8.32139	8.84327	8.41122	8.46398	11.0655	9.80198	8.09088	8.97508	9.73093	8.1834	10.1124
sp|Q8R1B4|EIF3C_MOUSE	K.QPLLLS#EDEEDTK.R	39	KQPLLLSEDEEDT	134.467	13	32.3586	43.3279	47.2754	45.623	50.0485	48.005	52.2225	54.9735	49.8301	51.1461	54.169		6.11718	8.19085	8.93709	8.62472	9.46132	9.07502	9.87231	10.3924	9.42004	9.66882	10.2403
sp|Q8BKC8|PI4KB_MOUSE	R.S#KSDATASISLSSNLK.R	275	KRTHQRSKSDATA	5.92484	1	25.9821	22.1924	30.3291	30.9553	36.4224	25.2064	27.0349	27.9654	24.4806	24.0263	35.929		8.36719	7.14675	9.76709	9.96874	11.7293	8.11737	8.70621	9.00587	7.88364	7.73734	11.5705
tr|E9Q616|E9Q616_MOUSE	K.TVIRLPSGSGPAS#PTTGSAVDIR.A	217	SGSGPASPTTGSA	34.4881	5	247.673	263.954	279.399	324.304	321.019	132.958	126.75	182.834	161.17	147.547	170.26		10.5041	11.1946	11.8497	13.7541	13.6148	5.6389	5.3756	7.75421	6.8354	6.25766	7.22093
tr|F8WHT3|F8WHT3_MOUSE	K.LKFS#DDEDEEDVVK.D	387	SEKLKFSDDEDEE	1000	2	101.583	87.6777	88.2833	103.072	115.376	106.936	107.256	110.505	115.726	102.666	105.892		8.87208	7.65762	7.71051	9.00217	10.0768	9.33961	9.36755	9.6513	10.1073	8.9667	9.24839
sp|P97311|MCM6_MOUSE	R.VETPDVNLDQEEEIQMETDEGQGGVNGHADS#PAPVNR.F	689	VNGHADSPAPVNR	52.3561	6	24.269	28.4045	24.7771	24.8795	34.608	25.4355	31.2012	35.7807	28.4341	24.0466	27.57		7.84375	9.18032	8.00795	8.04104	11.1853	8.22074	10.0842	11.5643	9.18991	7.77187	8.91061
sp|P42208|SEPT2_MOUSE	K.IYHLPDAES#DEDEDFK.E	218	HLPDAESDEDEDF	188.721	14	37.7465	35.0181	49.6403	44.0277	52.9848	35.7903	40.7202	41.1402	33.9219	40.757	40.0847		8.3541	7.75026	10.9865	9.74428	11.7267	7.92115	9.01224	9.1052	7.50763	9.02039	8.8716
sp|P06800|PTPRC_MOUSE	K.NRNS#NVVPYDFNRVPLK.H	962	KKKNRNSNVVPYD	99.2461	7	132.782	137.962	144.573	156.132	177.003	169.301	167.004	216.132	204.319	175.446	205.411		7.04014	7.31479	7.66534	8.2782	9.3848	8.9764	8.8546	11.4594	10.8331	9.30221	10.891
sp|P06800|PTPRC_MOUSE	K.NRNS#NVVPYDFNRVPLK.H	962	KKKNRNSNVVPYD	99.2461	7	140.703	136.112	160.296	161.799	190.83	182.742	169.264	228.151	198.61	190.326	219.905		7.11074	6.87875	8.10094	8.17686	9.64402	9.23529	8.55414	11.5301	10.0372	9.61854	11.1134
tr|F8VQC9|F8VQC9_MOUSE	K.VTRPNTSPEKPVS#VTINFEDEPSK.K	1111	SPEKPVSVTINFE	21.9901	1	60.584	59.2747	50.6679	51.1037	70.888	33.8803	39.0203	40.9297	38.7083	42.8668	45.3818		11.3601	11.1146	9.50073	9.58244	13.2922	6.35288	7.31668	7.67473	7.25819	8.03794	8.50952
sp|Q9D3S3|SNX29_MOUSE	K.IDS#ASLNGELGYQK.L	328	SSWKIDSASLNGE	1.93572	1	42.4559	35.956	40.7238	34.9841	44.037	68.1192	60.9337	59.5535	63.7366	56.7826	67.2309		7.3899	6.25852	7.08841	6.08934	7.6651	11.8569	10.6061	10.3659	11.094	9.88359	11.7022
sp|Q6NZF1|ZC11A_MOUSE	R.RLS#SASTGKPPLSVEDDFEK.L	740	TKPRRLSSASTGK	14.8848	2	140.679	146.22	150.377	139.389	141.783	177.562	208.192	166.142	177.105	135.803	162.59		8.05795	8.37533	8.61345	7.98408	8.1212	10.1706	11.925	9.51643	10.1444	7.77864	9.31297
sp|P70670|NACAM_MOUSE	K.VQGEAVSNIQENTQTPTVQEES#EEEEVDETGVEVK.D	2138	PTVQEESEEEEVD	39.5139	46	22.4997	16.5885	18.8891	15.9479	25.0586	26.5816	30.7698	26.4342	26.4441	29.6399	27.2087		8.45657	6.2348	7.09953	5.99404	9.41831	9.99077	11.5649	9.93537	9.93906	11.1402	10.2264
sp|Q3U182|CRTC2_MOUSE	R.HGS#GPNIILTGDSSPGFSK.E	612	HCSRHGSGPNIIL	82.2368	1	121.646	105.978	126.136	124.404	137.574	108.497	115.865	91.8502	89.3464	63.9841	85.1324		10.3934	9.05473	10.777	10.629	11.7543	9.27002	9.89954	7.84768	7.63376	5.4668	7.27371
sp|Q7TSV4|PGM2_MOUSE	K.LCAGIMITAS#HNPK.Q	173	GIMITASHNPKQD	66.6011	12	273.074	283.369	279.208	281.648	291.907	194.082	236.247	238.229	256.155	242.93	230.386		9.72752	10.0942	9.94601	10.0329	10.3984	6.91364	8.41564	8.48627	9.12481	8.65372	8.20686
sp|Q7TSV4|PGM2_MOUSE	K.LCAGIMITAS#HNPK.Q	173	GIMITASHNPKQD	66.6011	12	121.173	135.521	125.143	127.975	156.745	99.8004	110.367	110.246	124.715	122.686	116.275		8.97147	10.0338	9.26544	9.4751	11.6051	7.38907	8.17144	8.16248	9.23371	9.08347	8.60887
sp|P63085|MK01_MOUSE	R.VADPDHDHTGFLT#EYVATR.W	183	DHTGFLTEYVATR	51.8089	5	28.5668	25.4643	26.6057	52.3137	46.2036	13.4878	12.9225	27.6875	30.065	27.0412	29.1155		8.94183	7.9707	8.32797	16.375	14.4624	4.2219	4.04495	8.6666	9.41079	8.4643	9.11359
sp|Q6NVE8|WDR44_MOUSE	K.KKS#ELEFEALK.T	264	PPRKKKSELEFEA	1000	1	307.886	302.707	304.682	486.239	430.279	118.835	133.977	308.318	213.531	269.796	218.253		9.94945	9.78208	9.84591	15.713	13.9046	3.84019	4.32953	9.9634	6.90033	8.71856	7.05293
sp|Q8CHG7|RPGF2_MOUSE	R.GLYAAATVISSPS#TEELSHDQGDR.A	1224	TVISSPSTEELSH	12.1958	2	61.0181	58.7625	62.3895	32.4653	54.1876	26.157	26.9344	23.2172	25.8616	41.7707	40.3087		13.4676	12.9698	13.7703	7.16558	11.96	5.77324	5.94483	5.12438	5.70805	9.21943	8.89674
tr|F7DBB3|F7DBB3_MOUSE	R.M*PPASLEQS#LEASPISK.V	1257	PASLEQSLEASPI	27.1205	1	33.0474	33.3807	31.841	34.6859	37.4007	23.2504	27.9513	30.6552	30.4347	22.0869	19.3223		10.198	10.3009	9.82574	10.7036	11.5414	7.1748	8.62545	9.45983	9.39178	6.81576	5.96262
sp|P42208|SEPT2_MOUSE	K.IYHLPDAES#DEDEDFK.E	218	HLPDAESDEDEDF	188.721	14	41.4247	35.0342	44.4718	50.0942	42.5755	35.9582	41.7587	40.7494	44.9515	41.1953	43.0609		8.98048	7.59509	9.64108	10.86	9.22997	7.79539	9.05291	8.83409	9.74507	8.93076	9.3352
sp|Q6PFD9|NUP98_MOUSE	K.FASGTFLSPSASVQECRT#PR.T	1069	SVQECRTPRTSSR	30.2119	2	36.3464	46.4429	43.1236	47.4606	47.264	21.6943	21.4296	45.1252	37.2123	50.2322	36.8336		8.39089	10.7218	9.95546	10.9567	10.9113	5.00832	4.94722	10.4176	8.5908	11.5966	8.50338
sp|P70677|CASP3_MOUSE	K.SVDS#GIYLDSSYK.M	29	GSKSVDSGIYLDS	2.51478	1	60.5449	61.1271	62.945	139.665	91.9135	30.0197	29.8837	100.683	61.6377	69.4951	49.901		7.98941	8.06622	8.30612	18.43	12.1287	3.96135	3.9434	13.2859	8.1336	9.17045	6.58484
sp|Q8K4Z5|SF3A1_MOUSE	K.FGESEEVEMEVES#DEEDQEK.A	329	VEMEVESDEEDQE	222.576	118	30.8845	26.1036	32.6071	33.6101	34.3049	32.0915	25.3247	36.1572	28.1804	31.4451	28.3763		9.10816	7.69825	9.61618	9.91199	10.1169	9.46415	7.46854	10.6632	8.31071	9.2735	8.36849
sp|P70677|CASP3_MOUSE	K.S#VDSGIYLDSSYK.M	26	TIHGSKSVDSGIY	64.5356	1	142.124	151.239	151.961	355.964	214.355	67.2264	83.1898	243.004	143.532	204.656	141.035		7.48699	7.96712	8.00517	18.7519	11.292	3.54143	4.38237	12.8012	7.56112	10.7811	7.42959
sp|P55194|3BP1_MOUSE	R.RLPAS#PVISNMPAQVDQGVATEDR.G	632	SRRLPASPVISNM	65.5043	5	23.02	15.6829	19.7571	21.2022	25.8312	23.7339	16.8921	22.8822	26.042	23.3879	22.2028		9.56639	6.51732	8.21042	8.81097	10.7346	9.86306	7.01981	9.50914	10.8222	9.71926	9.22677
sp|P26039|TLN1_MOUSE	K.DHFGLEGDEESTMLEDSVS#PKK.S	425	MLEDSVSPKKSTV	40.9569	5	16.1893	16.6575	14.1446	20.8148	20.1159	24.5122	28.2278	23.7227	32.0263	34.1372	32.0307		6.16549	6.34382	5.3868	7.92708	7.66088	9.33517	10.7502	9.0345	12.1968	13.0007	12.1985
tr|A0A1W2P712|A0A1W2P712_MOUSE	R.HFSQS#EDTGNEVFGALHEEQPLPR.S	774	VRHFSQSEDTGNE	3.04273	1	31.1982	34.2896	35.9793	43.6371	45.5349	26.3795	27.3156	31.3262	34.6415	32.2935	37.7715		8.20214	9.01486	9.4591	11.4724	11.9713	6.93527	7.18137	8.23578	9.1074	8.4901	9.93029
sp|Q7TSV4|PGM2_MOUSE	K.LCAGIMITAS#HNPK.Q	173	GIMITASHNPKQD	66.6011	12	81.6933	88.8351	80.1863	101.577	109.975	75.3122	85.6526	93.5527	88.2122	83.6536	76.1581		8.46731	9.20754	8.31112	10.5282	11.3987	7.80593	8.87768	9.69651	9.14298	8.67049	7.8936
tr|E9Q616|E9Q616_MOUSE	K.TVIRLPS#GSGPASPTTGSAVDIR.A	211	TVIRLPSGSGPAS	40.7092	3	161.606	153.35	160.958	179.653	166.137	85.0461	95.5887	113.071	121.621	86.5693	110.305		11.2704	10.6946	11.2252	12.5289	11.5863	5.93109	6.66632	7.88553	8.48178	6.03731	7.6926
sp|P70670|NACAM_MOUSE	K.VQGEAVSNIQENTQTPTVQEESEEEEVDET#GVEVK.D	2146	EEEVDETGVEVKD	22.1856	7	26.2777	24.5322	26.1888	28.684	32.0113	40.1448	41.0036	38.9462	28.5698	30.8079	34.639		7.46938	6.97324	7.44413	8.15338	9.09916	11.4111	11.6552	11.0704	8.12092	8.75707	9.84607
sp|Q6NZC7|S23IP_MOUSE	R.KLS#VGAYVSSVR.V	748	ESKRKLSVGAYVS	44.2778	3	157.225	148.279	136.58	150.724	159.303	136.047	165.047	112.984	125.593	147.51	149.68		9.89475	9.33174	8.59552	9.48561	10.0255	8.56197	10.3871	7.11053	7.90406	9.28334	9.41992
sp|A2A7S8|K1522_MOUSE	K.VPAPFS#PPPSK.S	610	KVPAPFSPPPSKS	106.201	4	73.6081	84.1588	88.4797	99.7959	112.989	32.8383	35.2214	76.1437	61.6615	77.4573	72.3689		9.03474	10.3297	10.8601	12.2491	13.8684	4.0306	4.32311	9.34596	7.5684	9.50719	8.88264
sp|A2A7S8|K1522_MOUSE	K.VPAPFS#PPPSK.S	610	KVPAPFSPPPSKS	106.201	4	24.4507	26.7731	23.8559	23.4888	31.8966	11.6929	10.6768	24.4428	14.837	26.4063	19.3523		10.2789	11.2552	10.0288	9.87451	13.4091	4.91558	4.48844	10.2756	6.23737	11.101	8.13556
sp|Q9D0M1|KPRA_MOUSE	R.LGLAVIHGEAQCTELDM*DDGRHS#PPMVK.N	215	MDDGRHSPPMVKN	74.4127	9	22.5944	17.0623	26.9413	16.0704	28.0811	27.2482	23.9301	19.0569	20.8086	25.7468	23.8504		8.98775	6.78717	10.7169	6.39261	11.1703	10.839	9.51911	7.58058	8.2774	10.2418	9.48739
sp|O35601|FYB1_MOUSE	K.TTAVEIDYDS#LK.R	561	VEIDYDSLKRKKN	150.054	10	138.61	121.232	126.173	127.688	147.097	105.982	120.453	103.445	94.7026	84.3793	81.4524		11.0781	9.68916	10.084	10.2051	11.7563	8.47035	9.62686	8.2676	7.56885	6.74379	6.50986
sp|Q80X80|C2C2L_MOUSE	K.SLSPAATVTAELHYEQGS#PR.N	411	LHYEQGSPRNLGT	25.1914	1	24.8914	31.3351	36.0096	35.3092	46.3211	32.8637	28.1451	33.847	28.0867	32.3408	28.7996		6.95389	8.75407	10.06	9.86431	12.9407	9.18111	7.86289	9.45581	7.84655	9.03501	8.04571
sp|P42208|SEPT2_MOUSE	K.IYHLPDAES#DEDEDFK.E	218	HLPDAESDEDEDF	188.721	14	68.1871	64.132	67.04	75.6971	85.8768	66.8697	63.81	58.7645	61.6328	58.0927	61.6669		9.31811	8.76396	9.16135	10.3444	11.7355	9.13808	8.71996	8.03047	8.42243	7.93865	8.42709
sp|Q9D0L8|MCES_MOUSE	K.EFGEDLVEQNSSYVQDS#PSK.K	64	SSYVQDSPSKKRK	34.4604	4	52.8148	47.9364	53.8531	45.7539	52.4246	57.1641	57.474	67.2232	57.9563	49.7312	64.2537		8.7069	7.90266	8.87807	7.54286	8.64258	9.42392	9.47501	11.0822	9.55451	8.19855	10.5927
sp|O35601|FYB1_MOUSE	K.TTAVEIDYDS#LK.R	561	VEIDYDSLKRKKN	150.054	10	270.612	244.014	245.546	280.7	301.087	213.417	206.371	184.147	191.822	158.625	161.79		11.0088	9.9268	9.98913	11.4193	12.2486	8.6821	8.39543	7.49135	7.80358	6.45307	6.58183
sp|Q9D6Z1|NOP56_MOUSE	K.EELAS#DLEEM*ATSSAK.R	513	PKEELASDLEEMA	128.915	62	61.0014	64.6313	70.4626	65.4415	69.8144	68.3059	78.8444	84.3242	78.2227	76.2042	86.9561		7.58527	8.03663	8.76173	8.13738	8.68114	8.49356	9.80397	10.4854	9.72667	9.47568	10.8126
sp|P43277|H13_MOUSE	R.KAS#GPPVSELITK.A	37	AGKRKASGPPVSE	72.0799	3	140.22	124.593	120.068	126.705	136.523	94.4485	114.748	93.6535	100.519	90.0064	100.985		11.2856	10.0279	9.66364	10.1978	10.988	7.60168	9.2355	7.53769	8.09025	7.24415	8.12774
sp|Q61687|ATRX_MOUSE	K.LREVIEIEDAS#PTK.C	1512	IEIEDASPTKCPI	44.2778	5	303.998	273.685	308.781	310.776	332.377	519.944	525.386	565.742	521.285	503.202	553.087		6.443	5.80054	6.54439	6.58665	7.04448	11.0198	11.1352	11.9905	11.0482	10.665	11.7223
sp|Q9D0L8|MCES_MOUSE	K.EFGEDLVEQNSSYVQDS#PSK.K	64	SSYVQDSPSKKRK	34.4604	4	29.5931	26.717	30.2769	35.0093	27.9096	31.1142	28.1254	29.0737	27.7248	36.0644	32.1735		8.86599	8.00433	9.07087	10.4887	8.36163	9.32172	8.42629	8.71038	8.30625	10.8048	9.63908
sp|P70670|NACAM_MOUSE	K.VQGEAVSNIQENTQTPTVQEES#EEEEVDETGVEVK.D	2138	PTVQEESEEEEVD	39.5139	46	16.1373	17.5282	16.252	20.2782	24.5284	24.869	19.5744	31.0963	24.8356	20.0825	22.8531		6.77937	7.36371	6.82755	8.519	10.3045	10.4476	8.22333	13.0637	10.4336	8.4368	9.60071
sp|O08553|DPYL2_MOUSE	R.GLYDGPVCEVSVT#PK.T	509	VCEVSVTPKTVTP	66.6011	2	30.0288	30.604	34.4476	51.6754	45.393	34.1787	33.3089	37.6955	34.1505	39.6152	42.3531		7.26297	7.40209	8.33172	12.4986	10.9791	8.2667	8.05632	9.11728	8.25986	9.5816	10.2438
sp|P28474|ADHX_MOUSE	K.EFGASECISPQDFS#K.S	247	ISPQDFSKSIQEV	115.901	1	62.2604	64.6118	68.9737	69.0746	80.7496	61.8171	74.1725	59.5683	59.4352	64.6508	69.2515		8.47582	8.79592	9.38973	9.40346	10.9928	8.41546	10.0975	8.10932	8.09121	8.80124	9.42754
sp|Q9D6Z1|NOP56_MOUSE	R.KFS#EEPEVAANFTK.S	554	KKKRKFSEEPEVA	142.981	2	136.896	113.132	109.053	132.782	127.006	101.274	110.271	121.615	114.08	199.292	192.448		9.39031	7.76018	7.4804	9.10811	8.71186	6.94684	7.56394	8.34206	7.82521	13.6703	13.2008
sp|O35601|FYB1_MOUSE	K.TTAVEIDYDS#LK.R	561	VEIDYDSLKRKKN	150.054	10	46.0934	37.7475	41.8906	42.1477	53.0209	37.8191	37.2152	35.0729	33.4734	25.342	30.5159		10.9658	8.98026	9.96592	10.0271	12.6139	8.9973	8.85361	8.34396	7.96342	6.02896	7.25984
sp|Q5SWW4|MED13_MOUSE	R.IEVEEGFCS#PKPSEIK.D	889	VEEGFCSPKPSEI	32.9254	1	69.6108	73.921	68.238	82.896	85.6638	70.6557	76.2401	70.1123	78.0208	71.0652	76.5503		8.45844	8.98218	8.29164	10.0727	10.4091	8.58541	9.26398	8.51938	9.48035	8.63518	9.30166
sp|Q61165|SL9A1_MOUSE	R.CLS#DPGPHPEPGEGEPFIPK.G	801	RIQRCLSDPGPHP	1000	2	23.0947	31.8734	33.1404	27.968	38.5054	23.5274	27.9636	30.2929	21.6418	25.1391	29.0882		7.39657	10.2081	10.6139	8.95736	12.3322	7.53516	8.95595	9.70195	6.93126	8.05135	9.31613
sp|Q7TSV4|PGM2_MOUSE	K.LCAGIMITAS#HNPK.Q	173	GIMITASHNPKQD	66.6011	12	45.5833	46.941	50.0697	51.1836	51.5722	30.655	44.5737	47.3734	40.6259	51.1198	40.5408		9.11232	9.38372	10.0092	10.2318	10.3095	6.12808	8.91049	9.47016	8.12132	10.2191	8.10429
sp|Q8C3J5|DOCK2_MOUSE	K.VPAESFDLESAPPKT#PK.V	1674	ESAPPKTPKVEEE	40.9605	5	235.813	194.879	227.655	315.078	285.188	38.1995	44.8102	183.747	144.845	170.775	125.051		11.9943	9.91224	11.5794	16.026	14.5057	1.94297	2.27921	9.34603	7.36735	8.68624	6.36055
sp|Q8K1I7|WIPF1_MOUSE	R.NLS#LTSSAPPLPSPGR.S	330	LPQRNLSLTSSAP	23.3435	4	141.483	137.084	178.973	519.825	296.161	79.5355	93.9446	416.621	280.74	257.738	193.473		5.45091	5.28146	6.89529	20.0274	11.4102	3.06427	3.61941	16.0512	10.8161	9.92987	7.45394
sp|Q8K1I7|WIPF1_MOUSE	R.NLS#LTSSAPPLPSPGR.S	330	LPQRNLSLTSSAP	23.3435	4	17.6398	14.5482	25.7079	75.6706	46.1077	10.4067	11.1152	54.6962	41.6481	35.0755	24.0729		4.94544	4.07867	7.20738	21.2148	12.9266	2.91758	3.1162	15.3344	11.6763	9.83366	6.74899
sp|O35601|FYB1_MOUSE	K.TTAVEIDYDS#LK.R	561	VEIDYDSLKRKKN	150.054	10	95.4904	92.2309	104.278	103.936	102.418	76.1408	78.7064	70.013	80.6983	56.1409	57.3528		10.4087	10.0534	11.3666	11.3294	11.1639	8.29957	8.57923	7.63162	8.79635	6.11952	6.25163
sp|Q8C3J5|DOCK2_MOUSE	K.VPAESFDLESAPPKT#PK.V	1674	ESAPPKTPKVEEE	40.9605	5	108.026	92.6039	94.4104	121.358	114.942	32.5525	28.3125	87.1325	61.7575	67.5049	50.5221		12.574	10.7789	10.9892	14.1258	13.379	3.78904	3.29551	10.142	7.18844	7.85742	5.88067
sp|Q3THG9|AASD1_MOUSE	R.RAEAQALLQDYVSTQS#AEE.-	409	DYVSTQSAEExxx	28.3444	2	43.727	43.7009	44.2323	41.6632	51.159	42.9174	45.4773	45.1198	53.6563	40.8152	48.7607		8.72396	8.71874	8.82478	8.3122	10.2067	8.56243	9.07316	9.00184	10.705	8.14302	9.72822
sp|Q6PAJ1|BCR_MOUSE	K.RQS#ILFSTEV.-	1263	PDSKRQSILFSTE	50.7202	1	207.504	188.915	192.062	137.353	163.438	93.8639	98.469	112.946	102.646	124.315	115.326		13.502	12.2925	12.4972	8.9374	10.6347	6.10761	6.40725	7.34923	6.67901	8.08899	7.50413
sp|P05132|KAPCA_MOUSE	K.GPGDTSNFDDYEEEEIRVS#INEK.C	339	EEEIRVSINEKCG	153.114	83	136.821	113.588	106.922	141.06	130.172	140.327	130.69	133.817	130.271	148.909	134.524		9.45483	7.84937	7.38869	9.74775	8.99539	9.69713	9.03117	9.24725	9.00217	10.2901	9.29611
tr|G3UWG2|G3UWG2_MOUSE	R.QCPYTSNGPTFMETAS#FKK.K	164	TFMETASFKKKRS	28.4917	4	72.0197	76.4954	96.4263	134.879	134.841	50.6458	50.9412	116.487	77.7693	86.5334	74.9243		7.40972	7.8702	9.92079	13.877	13.873	5.21068	5.24107	11.9847	8.00127	8.90296	7.70856
sp|Q9QXW9|LAT2_MOUSE	K.M*CVVVYPQEGNSGAEETTDDLEEQHKPIFKPT#PVK.D	520	KPIFKPTPVKDPD	7.47707	2	19.1984	21.5569	22.298	17.1235	23.3287	25.3082	18.2813	24.5977	29.9187	20.3584	23.305		7.8273	8.7889	9.09102	6.98135	9.51126	10.3183	7.45338	10.0286	12.198	8.30023	9.50159
tr|E9Q6E5|E9Q6E5_MOUSE	K.LNHVAAGLVS#PSLK.S	235	VAAGLVSPSLKSD	31.2747	2	33.7892	40.1103	37.3615	45.6645	44.9827	22.0347	25.0114	50.6346	39.3902	64.8461	43.3041		7.55691	8.97062	8.35587	10.2128	10.0603	4.92803	5.59377	11.3244	8.80957	14.5028	9.68491
sp|Q9QX47|SON_MOUSE	K.S#PEPVVTMSVEYQK.S	256	STAALKSPEPVVT	48.6742	5	25.4066	20.0914	22.4017	26.9442	31.1921	34.9115	34.5555	32.1081	31.9624	36.5641	42.1211		7.511	5.93965	6.62266	7.96557	9.22136	10.321	10.2157	9.49217	9.4491	10.8095	12.4523
sp|Q61409|PDE3B_MOUSE	R.S#LGSVSSAADFHQYLR.N	533	NIILHRSLGSVSS	4.14733	1	22.6773	28.8835	20.6143	35.6643	31.9716	8.31166	11.0936	18.8887	19.8742	23.3227	13.3938		9.66243	12.3068	8.78343	15.196	13.6226	3.54146	4.72681	8.04815	8.46807	9.93742	5.70688
sp|Q9QX47|SON_MOUSE	K.S#PEPVVTMSVEYQK.S	256	STAALKSPEPVVT	48.6742	5	103.356	82.8501	94.529	105.818	108.023	136.35	132.303	157.844	143.138	176.962	163.532		7.35787	5.89804	6.72945	7.5331	7.69006	9.70668	9.41855	11.2368	10.1899	12.5978	11.6417
sp|Q80U70|SUZ12_MOUSE	R.LYFHSDTCLPLRPQEM*EVDS#EDEK.D	585	QEMEVDSEDEKDP	98.7299	3	30.2417	25.3607	28.9862	37.3694	33.7856	33.3169	41.1239	36.7159	43.3934	32.2499	37.6409		7.95448	6.67063	7.62425	9.82928	8.88663	8.76335	10.8168	9.6574	11.4138	8.4827	9.90069
sp|Q60875|ARHG2_MOUSE	R.RRS#LPAGDALYLSFNPPQPSR.G	885	LDPRRRSLPAGDA	70.332	3	85.3161	76.7658	83.1448	76.3976	85.3631	59.7973	50.8312	62.7719	57.3734	57.3019	43.4483		11.5524	10.3947	11.2584	10.3448	11.5588	8.097	6.88293	8.49978	7.76879	7.7591	5.88322
sp|Q8C147|DOCK8_MOUSE	R.TLS#LEENGVGSNFK.A	452	PSERTLSLEENGV	7.69884	2	87.2008	72.2098	90.7064	132.086	108.825	58.0532	70.1029	140.044	106.607	176.165	132.526		7.42433	6.14799	7.7228	11.2459	9.26542	4.94269	5.96861	11.9234	9.07661	14.9988	11.2834
sp|Q99PT1|GDIR1_MOUSE	R.VAVS#ADPNVPNVIVTR.L	62	LGRVAVSADPNVP	108.916	2	60.5237	50.6855	55.4456	107.716	73.9295	46.2565	41.0995	117.665	85.6414	213.545	163.214		5.95869	4.9901	5.45874	10.6048	7.27852	4.55405	4.04633	11.5844	8.43158	21.024	16.0688
sp|Q9D0M1|KPRA_MOUSE	R.LGLAVIHGEAQCTELDMDDGRHS#PPM*VK.N	215	MDDGRHSPPMVKN	74.4127	9	49.2923	39.5507	41.925	41.7148	52.8209	45.6553	48.6251	46.2478	44.9801	43.9218	51.5182		9.73672	7.81245	8.28145	8.23993	10.4337	9.01829	9.60491	9.13533	8.88492	8.67587	10.1764
sp|Q8R574|KPRB_MOUSE	R.LGIAVIHGEAQDAESDLVDGRHS#PPM*VR.S	227	LVDGRHSPPMVRS	71.4405	6	36.2139	31.8101	37.5685	35.3676	34.3891	41.6694	53.153	45.9303	37.7073	45.0667	45.1393		8.15602	7.1642	8.46108	7.9654	7.74503	9.38467	11.971	10.3443	8.49234	10.1498	10.1662
sp|Q8R574|KPRB_MOUSE	R.LGIAVIHGEAQDAESDLVDGRHS#PPM*VR.S	227	LVDGRHSPPMVRS	71.4405	6	35.7201	31.7867	35.6393	42.7011	39.4447	41.384	48.5653	54.8252	49.592	43.5244	51.6321		7.52295	6.69454	7.50594	8.99322	8.30738	8.71582	10.2283	11.5466	10.4445	9.1666	10.8742
tr|B5B2N2|B5B2N2_MOUSE	R.AS#ITEESWLGAR.G	247	STSPRASITEESW	37.4092	1	45.1369	43.274	46.3897	65.9968	50.4502	31.3564	28.7794	34.365	29.894	35.9704	27.2095		10.2859	9.86139	10.5714	15.0395	11.4967	7.14559	6.55832	7.83119	6.81231	8.19703	6.20058
sp|Q9D8S3|ARFG3_MOUSE	R.LS#TSSSISSADLFDEQRK.Q	458	ARLERLSTSSSIS	18.8756	1	113.721	108.244	113.565	189.756	166.064	44.9573	46.8997	115.244	93.8754	96.5143	73.999		9.77957	9.30861	9.76618	16.3183	14.2809	3.86617	4.03321	9.91061	8.07295	8.29988	6.36364
tr|E9Q616|E9Q616_MOUSE	K.TVIRLPS#GSGPAS#PTTGSAVDIR.A	211	TVIRLPSGSGPAS	40.7092	4	69.0988	65.7343	69.8139	110.549	93.3548	28.4539	29.3177	58.7268	45.9543	79.6734	75.053		9.52129	9.05769	9.61983	15.2328	12.8636	3.92074	4.03975	8.09211	6.33215	10.9784	10.3417
sp|Q9QZI9|SERC3_MOUSE	K.LTLSGS#DSVILGDTTNGANDEEDGQPRR.A	369	KLTLSGSDSVILG	10.7431	6	20.4985	17.9927	22.0873	24.2532	19.6019	32.6645	32.898	40.7972	37.7798	32.3437	35.302		6.48238	5.68995	6.98482	7.66975	6.19882	10.3297	10.4036	12.9016	11.9474	10.2283	11.1638
sp|Q9DBR7|MYPT1_MOUSE	K.T#GSYGALAEISASK.E	443	RLGLRKTGSYGAL	2.80603	1	126.394	111.137	135.95	157.108	138.857	58.0307	59.0793	75.8205	56.0935	49.3213	43.9042		12.4933	10.9852	13.4378	15.5292	13.7252	5.73599	5.83964	7.4944	5.54451	4.87511	4.33966
sp|P18654|KS6A3_MOUSE	K.AYS#FCGTVEYM*APEVVNR.R	227	HEKKAYSFCGTVE	28.2822	2	30.2399	28.8205	30.618	33.286	35.5431	21.28	25.9364	27.1186	29.7889	29.0053	29.7625		9.40884	8.96719	9.52648	10.3566	11.0588	6.62104	8.06985	8.43766	9.26851	9.02471	9.2603
sp|P42208|SEPT2_MOUSE	K.IYHLPDAES#DEDEDFK.E	218	HLPDAESDEDEDF	188.721	14	77.7207	70.6895	75.9348	79.9582	96.4679	60.6425	77.4452	73.3378	65.4566	70.6606	75.8875		9.42982	8.57673	9.21314	9.7013	11.7044	7.35773	9.3964	8.89804	7.94182	8.57322	9.2074
sp|Q9DBR7|MYPT1_MOUSE	K.TGS#YGALAEISASK.E	445	GLRKTGSYGALAE	10.2828	2	340.69	366.06	341.982	409.57	342.525	158.621	169.064	206.128	165.576	155.233	148.066		12.1522	13.0572	12.1983	14.6092	12.2177	5.65793	6.03043	7.3525	5.90602	5.53708	5.28144
sp|Q8K019|BCLF1_MOUSE	R.IDIS#PSALR.K	656	HRRIDISPSALRK	28.5005	3	167.748	153.25	168.056	162.958	172.25	154.021	166.872	162.803	170.485	156.829	168.354		9.30061	8.49676	9.31768	9.03501	9.5502	8.53951	9.25202	9.02645	9.45235	8.69522	9.33418
sp|Q9WTU0|PHF2_MOUSE	K.NS#VDLEDYEEQDHLDACFK.D	848	KRTAKNSVDLEDY	84.0696	7	271.3	281.471	269.853	311.836	308.014	246.532	237.945	296.632	249.872	288.247	271.926		8.9431	9.27836	8.8954	10.2793	10.1533	8.12665	7.84358	9.77813	8.23674	9.50172	8.96371
sp|Q9WTU0|PHF2_MOUSE	K.NS#VDLEDYEEQDHLDACFK.D	848	KRTAKNSVDLEDY	84.0696	7	182.966	181.768	174.268	210.544	198.419	156.341	178.842	180.376	175.439	172.963	178.208		9.19365	9.13346	8.75659	10.5794	9.97012	7.85582	8.98642	9.06354	8.81543	8.69102	8.95455
sp|Q60898|SLAP1_MOUSE	K.SLS#LMYTGSK.R	260	RKKKSLSLMYTGS	48.8739	2	121.792	108.141	92.8024	66.3715	84.1686	128.329	118.543	119.726	95.911	114.984	107.712		10.5131	9.33475	8.0107	5.72919	7.26543	11.0773	10.2326	10.3348	8.27904	9.92543	9.29767
sp|Q6PIU9|YJ005_MOUSE	K.KRSM*EEFLAVQGSS#QDLPM*QANLSQSNEGPLLAGR.D	185	LAVQGSSQDLPMQ	10.2828	1	20.1371	17.6045	21.225	27.1953	24.2293	17.0871	15.2892	22.7043	21.941	16.6849	17.4237		9.09037	7.9471	9.58147	12.2766	10.9377	7.71352	6.90191	10.2493	9.90469	7.53196	7.86546
tr|G3UWX1|G3UWX1_MOUSE	R.LSTGPALDSEYSEEFQEDDTQS#EK.E	1103	QEDDTQSEKEQDA	21.9901	2	26.8167	37.5863	26.5043	30.0118	27.8366	24.6668	26.0362	29.4136	25.1535	23.5301	22.8585		8.92658	12.5115	8.82259	9.99014	9.26605	8.21093	8.66676	9.79102	8.37293	7.83253	7.60898
tr|E9Q9B7|E9Q9B7_MOUSE	R.QMS#FDLTK.L	918	TITRQMSFDLTKL	72.4224	3	413.479	416.201	479.334	493.071	526.439	554.701	608.275	658.956	574.728	605.993	644.169		6.91974	6.9653	8.02186	8.25176	8.81018	9.28317	10.1797	11.0279	9.61833	10.1416	10.7804
sp|P54227|STMN1_MOUSE	K.RASGQAFELILS#PR.S	25	AFELILSPRSKES	1000	2	89.2701	84.5136	91.8086	133.544	112.894	52.0512	57.0818	166.975	130.223	168.99	132.574		7.31766	6.92777	7.52576	10.9469	9.2542	4.26675	4.67912	13.6873	10.6747	13.8525	10.8674
sp|Q80X82|SYMPK_MOUSE	K.RRLS#VQGQAISVVGSQSTMSPLEEEVPQAK.R	494	LIKRRLSVQGQAI	34.4992	1	89.1055	83.0769	83.3475	77.0221	69.293	59.4262	49.1541	51.8252	48.0833	48.7809	54.3723		12.4887	11.6438	11.6817	10.7952	9.71188	8.32898	6.88928	7.26365	6.7392	6.83698	7.62064
sp|Q60875|ARHG2_MOUSE	K.SVS#TTNIAGHFNDESPLGLR.Q	151	SLAKSVSTTNIAG	8.65157	1	73.0749	70.7054	64.5736	31.0585	24.4223	21.3926	17.6943	16.5669	16.359	15.7459	17.5174		19.7976	19.1556	17.4944	8.41442	6.61654	5.7957	4.79376	4.48832	4.432	4.26589	4.74583
sp|Q9QZQ8|H2AY_MOUSE	K.AASADSTTEGT#PTDGFTVLSTK.S	178	DSTTEGTPTDGFT	24.4138	2	22.9102	21.6084	21.083	19.4417	30.5327	25.4531	19.8259	23.6412	20.4706	23.3668	31.2465		8.82587	8.32437	8.12197	7.48966	11.7623	9.80549	7.63769	9.10748	7.88604	9.00177	12.0373
sp|Q8CB62|CNTRB_MOUSE	R.SLS#VGLENNLK.K	81	ELSRSLSVGLENN	40.7092	1	141.537	131.453	151.328	181.942	146.525	58.4582	60.7983	112.62	85.7935	114.462	110.854		10.923	10.1448	11.6786	14.0412	11.3079	4.51146	4.69206	8.69135	6.62104	8.83354	8.55508
sp|Q7TQ95|LNP_MOUSE	R.ADS#VPNLEPSEESLVTK.-	411	PVLRADSVPNLEP	102.646	5	24.4756	22.802	21.185	30.925	29.9598	14.5216	15.5803	23.7754	25.1227	26.0913	22.9973		9.50746	8.85736	8.22922	12.0127	11.6378	5.64086	6.05209	9.23545	9.75882	10.135	8.93323
sp|Q91ZY2|HRH4_MOUSE	K.SS#ILVSLR.T	260	SPRRKSSILVSLR	21.5144	1	187.518	188.294	181.577	133.375	149.903	147.214	139.854	138.95	133.437	148.885	147.303		11.0545	11.1002	10.7042	7.86265	8.83698	8.67851	8.24458	8.19128	7.8663	8.77701	8.68373
sp|Q9EPB4|ASC_MOUSE	K.EIHPYLVM*DLEQS#.-	193	VMDLEQSxxxxxx	159.548	8	25.8533	34.1338	26.6506	27.7528	39.6788	45.0263	32.6836	41.3504	38.8598	37.726	38.9923		6.65109	8.78135	6.8562	7.13977	10.2079	11.5836	8.40827	10.6379	9.99717	9.7055	10.0313
tr|E9PVZ8|E9PVZ8_MOUSE	R.SDSS#PEENGQAVLENTFSQK.H	549	LNRSDSSPEENGQ	4.96852	1	47.7461	43.9509	43.5992	43.7254	46.9101	42.9813	45.0613	41.3233	45.4519	46.9261	49.2953		9.60742	8.84375	8.77299	8.79838	9.4392	8.64866	9.06718	8.31504	9.14579	9.44243	9.91915
sp|O88559|MEN1_MOUSE	R.GGQEVGNAAQAPAPAAS#PPPEGPVLTFQSEK.M	544	APAPAASPPPEGP	41.0649	1	24.1652	24.5375	21.103	24.3788	31.8823	22.3466	19.0871	24.7376	26.5961	23.8486	27.1595		8.9553	9.09327	7.82051	9.03446	11.8151	8.28136	7.07342	9.16744	9.85616	8.83797	10.065
sp|Q8K039|K1143_MOUSE	K.IQPQLPDEDGNHS#DKEDEQPQVVVLK.K	50	DEDGNHSDKEDEQ	1000	3	23.7396	24.6917	25.1573	20.0104	25.2669	23.9354	20.7547	24.0425	17.7145	23.3453	18.7521		9.59523	9.98006	10.1682	8.08795	10.2126	9.67438	8.38878	9.71766	7.15996	9.43585	7.57934
sp|Q68ED3|PAPD5_MOUSE	R.VGS#QDVSLEVSQAVGK.M	545	TVTRVGSQDVSLE	6.03896	1	133.783	124.351	127.53	173.84	162.045	86.6074	87.8524	135.86	116.453	147.914	123.524		9.42291	8.75861	8.98253	12.2443	11.4135	6.10015	6.18784	9.56922	8.2023	10.4183	8.70033
sp|Q9D8S3|ARFG3_MOUSE	R.HGTDLWLDSCAAPPVS#PPPK.E	143	CAAPPVSPPPKEE	155.909	4	35.1656	31.5074	31.4394	51.7093	42.6737	27.0822	36.3391	58.0885	49.8882	49.1301	51.0214		7.57806	6.78972	6.77507	11.1432	9.19603	5.83612	7.83094	12.5179	10.7507	10.5874	10.9949
sp|Q61937|NPM_MOUSE	K.DELHIVEAEAM*NYEGS#PIK.V	70	AMNYEGSPIKVTL	70.0995	30	73.5372	62.8285	71.7504	73.844	73.0917	262.109	303.745	293.133	269.057	258.856	273.836		3.64806	3.11682	3.55942	3.66328	3.62596	13.0028	15.0683	14.5418	13.3475	12.8414	13.5846
sp|Q9D8S3|ARFG3_MOUSE	R.HGTDLWLDSCAAPPVS#PPPK.E	143	CAAPPVSPPPKEE	155.909	4	55.9012	51.2968	48.0889	69.1547	71.7216	56.1637	63.541	100.603	83.8139	93.134	93.048		7.10788	6.52244	6.11454	8.79308	9.11947	7.14126	8.07929	12.7918	10.657	11.8421	11.8311
sp|Q5SVR0|TBC9B_MOUSE	K.ALQDSHVIVEGGSGEGQGSPS#LLLSDDETK.D	1151	EGQGSPSLLLSDD	34.963	2	19.3682	21.732	22.7441	20.6765	24.0996	22.8	19.0034	23.4508	21.0351	22.5107	22.5405		8.07138	9.05649	9.47824	8.61661	10.0431	9.50155	7.91937	9.77277	8.76605	9.38098	9.39342
sp|Q8BHX3|BOREA_MOUSE	K.EQVYNISINGS#PLADSK.E	228	NISINGSPLADSK	60.3087	2	12.7971	14.7894	17.722	19.3243	22.5212	21.1563	23.9896	20.9101	23.5597	24.4869	24.7682		5.66182	6.54326	7.84075	8.54961	9.96404	9.36018	10.6137	9.25122	10.4235	10.8337	10.9582
sp|P04370|MBP_MOUSE	K.DRPSES#DELQTIQEDPTAASGGLDVMASQK.R	114	KDRPSESDELQTI	8.0791	6	36.4448	34.9595	37.6375	43.1346	42.7177	22.3002	22.0825	25.1051	22.7547	29.3422	29.094		10.5462	10.1164	10.8913	12.482	12.3614	6.45312	6.39011	7.26477	6.58464	8.49089	8.41907
tr|E9Q616|E9Q616_MOUSE	R.SNS#FSDEREFSAPSTPTGTLEFAGGDAK.G	5555	PRHRSNSFSDERE	38.663	4	103.155	98.0533	100.64	52.1341	74.9727	124.414	103.673	38.9287	58.9564	41.654	82.6309		11.7326	11.1524	11.4466	5.92964	8.52727	14.1506	11.7916	4.42768	6.7056	4.73766	9.3983
sp|Q8K352|SASH3_MOUSE	K.ALS#EEMGDTLEEGSASPTSPDCSLDSPGPEK.M	97	MMVKALSEEMGDT	46.672	17	90.3443	86.4557	95.9608	85.9402	91.2385	55.2144	60.7528	63.8379	59.7487	33.0641	38.8417		11.8656	11.3548	12.6032	11.2871	11.983	7.2517	7.9791	8.38429	7.84722	4.34254	5.10136
sp|Q08639|TFDP1_MOUSE	K.VFIDQNLS#PGK.G	23	FIDQNLSPGKGVV	1000	1	32.3555	36.589	39.441	36.5452	35.9713	45.4353	36.3853	46.4608	49.9015	54.8198	41.8255		7.09971	8.02865	8.65446	8.01905	7.89311	9.96979	7.98395	10.1948	10.9498	12.029	9.17769
sp|Q569Z6|TR150_MOUSE	R.IDIS#PSTFR.K	679	HRRIDISPSTFRK	21.3031	2	105.828	91.4324	96.2496	94.9226	101.35	114.376	113.129	98.8852	112.346	98.7755	102.115		9.37018	8.0956	8.52213	8.40463	8.97373	10.1271	10.0166	8.75549	9.94734	8.74578	9.04144
sp|Q8C3J5|DOCK2_MOUSE	K.VEEEPIS#PGSTLPEVK.L	1683	VEEEPISPGSTLP	57.7111	7	34.8582	25.0189	34.276	36.206	33.0128	24.7462	27.835	35.3682	32.6496	38.5818	35.6782		9.73066	6.98401	9.56813	10.1069	9.2155	6.9079	7.77012	9.87303	9.11413	10.7701	9.95956
sp|D3YXK2|SAFB1_MOUSE	K.DTVNNVDTSSS#DFTM*LQEM*EEASLEPENEK.I	197	NVDTSSSDFTMLQ	14.0073	8	71.9271	65.1401	82.4058	88.9225	85.8867	82.1493	70.6974	82.0151	69.5493	73.0989	83.2605		8.41201	7.61826	9.63751	10.3996	10.0446	9.60752	8.2682	9.59181	8.13392	8.54905	9.73747
sp|P19426|NELFE_MOUSE	K.SVWGSLAVQNS#PK.G	357	SLAVQNSPKGCHR	123.69	2	40.6865	36.8747	45.8767	43.6719	42.8087	35.2104	31.1704	42.9743	33.9537	39.3328	39.2405		9.42252	8.53975	10.6245	10.1139	9.91399	8.15431	7.21871	9.95235	7.86329	9.10902	9.08764
sp|Q6PGC1|DHX29_MOUSE	K.FQSVQIQATLS#PPQQTK.T	198	QIQATLSPPQQTK	47.3373	1	45.7093	41.3678	42.1204	48.215	53.6255	53.9251	73.1864	73.5666	56.7896	60.7519	73.0996		7.34454	6.64695	6.76788	7.74716	8.61651	8.66465	11.7596	11.8206	9.12492	9.76158	11.7456
tr|A2A7B5|A2A7B5_MOUSE	K.RLS#FNVELSK.M	1395	GQPKRLSFNVELS	95.7443	1	74.9262	81.1787	78.3755	70.3517	84.9032	54.515	38.6483	53.132	62.0923	51.9378	56.2453		10.6082	11.4934	11.0965	9.96051	12.0207	7.71833	5.4719	7.52252	8.79113	7.35344	7.9633
tr|E9Q616|E9Q616_MOUSE	K.GGVDVSGGVSVPDINLGEGHM*S#VK.G	5362	LGEGHMSVKGSGV	59.8307	2	36.136	29.3143	39.4532	42.2616	41.4851	25.8741	34.2335	46.6471	31.6324	39.1697	34.3579		9.02126	7.31824	9.8494	10.5505	10.3566	6.45941	8.5463	11.6453	7.89694	9.77862	8.57735
sp|Q6A065|CE170_MOUSE	R.SDSLDTDS#SM*DTTLILK.D	877	DSLDTDSSMDTTL	3.69088	1	46.3896	45.2456	46.4345	54.9204	56.9424	28.5898	27.3733	33.8397	28.2293	23.6519	26.9043		11.0842	10.8108	11.0949	13.1225	13.6056	6.83114	6.5405	8.08555	6.74503	5.65131	6.42842
sp|Q8K4Z5|SF3A1_MOUSE	K.FGESEEVEMEVES#DEEDQEK.A	329	VEMEVESDEEDQE	222.576	118	23.2952	19.3439	25.84	22.9148	30.1786	25.3129	23.069	25.3439	20.3506	23.1228	25.783		8.80545	7.31187	9.76736	8.66167	11.4073	9.56811	8.71993	9.57983	7.69241	8.74027	9.74581
sp|Q9D0R8|LSM12_MOUSE	R.TET#PPPLASLNVSK.L	75	INDRTETPPPLAS	33.7014	3	66.1049	64.4436	69.9547	77.7971	77.3001	85.6339	97.2204	79.3163	87.7933	77.6905	93.2971		7.54147	7.35194	7.98067	8.87536	8.81866	9.76941	11.0912	9.04867	10.0158	8.86319	10.6436
sp|Q8R574|KPRB_MOUSE	R.LGIAVIHGEAQDAESDLVDGRHS#PPMVR.S	227	LVDGRHSPPMVRS	71.4405	6	65.9336	57.235	74.0845	69.8398	77.6462	90.0175	82.1167	91.376	87.557	85.8351	86.6518		7.59347	6.59166	8.5322	8.04334	8.94239	10.3672	9.45726	10.5236	10.0838	9.8855	9.97956
sp|P15702|LEUK_MOUSE	K.S#RQGSLVLEELKPGSGPNLK.G	343	FFSRRKSRQGSLV	142.941	2	332.873	324.557	321.784	245.509	320.884	310.84	282.368	222.074	256.324	254.848	264.882		10.6114	10.3463	10.2579	7.82639	10.2292	9.90901	9.00137	7.07931	8.17113	8.12409	8.44395
tr|H3BL37|H3BL37_MOUSE	K.SAEPLANTVLAS#ETEEEGNAQALGPTAK.S	169	ANTVLASETEEEG	101.558	3	33.5621	34.9786	36.1953	31.5414	34.467	26.7087	42.3317	35.8353	36.9454	41.2013	34.9665		8.6337	8.9981	9.3111	8.11389	8.8665	6.87069	10.8897	9.21847	9.50404	10.5989	8.99498
tr|E9Q616|E9Q616_MOUSE	K.ASLGSLEGEVEAEASS#PK.G	5536	VEAEASSPKGKFS	24.8358	15	38.3919	34.3346	45.7718	56.2792	55.2567	17.5399	26.4518	32.0218	27.6532	38.7165	28.2138		9.58284	8.57012	11.4249	14.0476	13.7924	4.37807	6.60253	7.99285	6.90241	9.66388	7.04234
sp|Q9D0M1|KPRA_MOUSE	R.LGLAVIHGEAQCTELDMDDGRHS#PPMVK.N	215	MDDGRHSPPMVKN	74.4127	9	36.3223	35.7542	41.608	43.2148	43.3095	47.465	45.3567	42.5756	43.0529	38.7335	41.6649		7.91237	7.78861	9.06379	9.41382	9.43443	10.3397	9.8804	9.27456	9.37855	8.43762	9.07618
sp|Q58A65|JIP4_MOUSE	R.DGGS#VVGASVFYK.D	705	KTRDGGSVVGASV	56.7632	2	81.6222	86.7531	85.5408	92.9545	102.528	49.909	66.3277	89.0864	60.2243	82.1635	82.9074		9.27507	9.85812	9.72036	10.5628	11.6507	5.67137	7.53709	10.1233	6.84353	9.33658	9.42111
sp|Q3V0J1|TM237_MOUSE	K.IRPPPELETSLTERPSS#PSLLR.N	126	LTERPSSPSLLRN	10.7431	2	17.7704	25.8344	21.8587	26.2605	23.1602	19.0781	15.3188	21.2095	20.1744	18.7689	25.3408		7.56911	11.0039	9.31048	11.1854	9.86487	8.12615	6.52488	9.034	8.59309	7.99443	10.7937
sp|Q9D0R8|LSM12_MOUSE	R.TET#PPPLASLNVSK.L	75	INDRTETPPPLAS	33.7014	3	110.833	106.64	111.031	106.856	117.735	127.824	141.655	126.914	121.065	121.575	123.491		8.42438	8.10572	8.43945	8.12211	8.949	9.71585	10.7672	9.64675	9.20211	9.24088	9.38656
sp|P05132|KAPCA_MOUSE	K.FKGPGDTSNFDDYEEEEIRVS#INEK.C	339	EEEIRVSINEKCG	153.114	83	25.7622	26.0114	26.1748	23.0835	31.0695	15.7973	16.6236	14.0813	15.8986	21.6872	15.5273		11.118	11.2255	11.296	9.96193	13.4084	6.81749	7.1741	6.07695	6.86124	9.35936	6.70098
sp|Q99JR8|SMRD2_MOUSE	R.IYISNTFS#PSK.A	203	YISNTFSPSKADG	34.9779	1	17.7294	21.1312	15.194	24.1236	24.061	44.6658	46.9563	49.6058	48.6269	48.1375	46.3473		4.58623	5.4662	3.93038	6.24028	6.2241	11.5541	12.1466	12.832	12.5788	12.4522	11.9891
tr|E9Q616|E9Q616_MOUSE	K.ASLGSLEGEVEAEASS#PK.G	5536	VEAEASSPKGKFS	24.8358	15	94.7968	88.0684	98.7503	124.712	117.329	34.8641	38.2858	65.7345	51.097	83.8215	61.5196		11.036	10.2527	11.4962	14.5186	13.6592	4.05878	4.45712	7.65263	5.94857	9.75827	7.16194
sp|P70255|NFIC_MOUSE	R.NWTEDIEGGISS#PVK.K	323	IEGGISSPVKKTE	40.7092	4	141.814	137.681	154.046	177.206	160.712	88.481	95.5828	112.864	99.4828	119.498	107.299		10.1683	9.87196	11.0453	12.706	11.5233	6.34424	6.85345	8.09257	7.13309	8.56822	7.69353
tr|A2A484|A2A484_MOUSE	K.LNFDMTAS#PK.I	410	NFDMTASPKILLS	83.4686	1	33.9344	31.9698	30.6632	34.3455	39.6554	35.2221	27.2407	37.2295	41.3642	47.1969	37.6593		8.5589	8.0634	7.73383	8.66258	10.0019	8.88369	6.87061	9.38999	10.4328	11.9039	9.49838
sp|Q6P8I4|PCNP_MOUSE	K.TLSVAAAFNEDEDS#EPEEM*PPEAK.M	119	FNEDEDSEPEEMP	143.381	26	35.0033	32.7147	32.5513	33.1205	32.1294	26.2121	20.3812	35.0186	28.7839	25.4275	26.6729		10.6712	9.97352	9.9237	10.0972	9.79509	7.99112	6.21349	10.6759	8.77516	7.75192	8.13161
sp|A2A7S8|K1522_MOUSE	R.VTSLRS#PGASVSSSLTSLCSSSSDPTPLDR.S	560	RVTSLRSPGASVS	22.8014	2	47.2336	50.9594	45.9875	62.1716	53.6391	25.0477	23.8233	37.7383	31.4066	37.4538	39.1351		10.3902	11.2098	10.1161	13.6762	11.7993	5.50988	5.24055	8.3015	6.90868	8.23893	8.60876
tr|A2A484|A2A484_MOUSE	K.ELSESVQQQSAPVPLIS#PK.R	553	APVPLISPKRQIR	155.51	3	88.4536	76.1305	91.3811	112.609	107.572	74.1436	88.1355	107.281	96.9365	137.033	118.085		8.05764	6.93508	8.32432	10.258	9.79923	6.75408	8.02867	9.77273	8.83039	12.4829	10.7569
tr|A2A484|A2A484_MOUSE	K.ELSESVQQQSAPVPLIS#PK.R	553	APVPLISPKRQIR	155.51	3	24.6649	19.1716	24.9465	33.1871	33.515	23.1749	22.2504	35.2666	31.0096	40.6059	37.5729		7.58067	5.89233	7.66722	10.1999	10.3007	7.12273	6.8386	10.8391	9.53071	12.4801	11.5479
sp|P97825|JUPI1_MOUSE	R.SNS#SEASSGDFLDLK.G	87	GTQRSNSSEASSG	20.3546	2	118.123	108.939	133.871	160.326	133.183	114.872	106.814	182.624	140.939	187.788	179.791		7.53688	6.95086	8.54165	10.2296	8.49777	7.32942	6.81531	11.6524	8.99262	11.9819	11.4716
sp|P97825|JUPI1_MOUSE	R.SNSS#EASSGDFLDLK.G	88	TQRSNSSEASSGD	7.97117	2	59.2081	58.9796	64.6289	71.2032	72.5743	60.062	55.4086	95.0713	82.3763	106.649	99.385		7.17199	7.14431	7.82862	8.62498	8.79106	7.27543	6.71175	11.5162	9.9784	12.9186	12.0387
sp|Q5SSZ5|TENS3_MOUSE	R.WDSY#ENM*SADGEVLHTQGPVDGSLYAK.V	333	LIRWDSYENMSAD	7.38062	3	56.1324	48.9449	62.4091	58.7114	71.9951	57.1223	60.7094	53.7271	54.2337	60.7784	63.1149		8.66404	7.55464	9.63284	9.06209	11.1124	8.81683	9.37049	8.29277	8.37096	9.38113	9.74178
sp|Q5SSZ5|TENS3_MOUSE	R.WDS#YENM*SADGEVLHTQGPVDGSLYAK.V	332	PLIRWDSYENMSA	6.9719	1	93.041	88.2512	81.7741	86.8318	106.817	87.5837	94.1196	90.7305	85.7602	91.3516	103.773		9.21168	8.73746	8.09618	8.59693	10.5756	8.67137	9.31846	8.98293	8.49083	9.04442	10.2742
tr|E9Q616|E9Q616_MOUSE	K.ASLGSLEGEVEAEASS#PK.G	5536	VEAEASSPKGKFS	24.8358	15	135.627	125.528	142.247	207.285	181.529	64.6041	65.8262	113.215	100.521	120.074	114.092		9.8958	9.15896	10.3788	15.1243	13.245	4.71374	4.80291	8.26055	7.33435	8.761	8.32456
sp|Q9CQ22|LTOR1_MOUSE	K.LLLDPSST#PTK.A	28	LLDPSSTPTKALN	22.873	2	23.2444	22.0117	24.2838	33.8379	41.2381	29.0339	29.3637	33.4561	30.4253	24.149	33.8513		7.15443	6.77503	7.47435	10.415	12.6928	8.93639	9.03791	10.2975	9.36465	7.43285	10.4191
sp|O54824|IL16_MOUSE	R.ISS#FENFGSSQLPDR.G	839	IRQRISSFENFGS	28.8739	4	22.1308	26.8067	24.7187	28.865	30.3652	15.9769	16.1255	22.854	22.1756	19.8693	16.1081		8.99641	10.8972	10.0484	11.734	12.3438	6.4948	6.55519	9.29042	9.01462	8.07707	6.54813
sp|Q60932|VDAC1_MOUSE	K.LTFDSSFS#PNTGK.K	117	TFDSSFSPNTGKK	40.4561	3	160.62	141.592	137.415	173.605	153.479	266.523	289.509	278.404	281.687	285.941	274.54		6.57385	5.79508	5.62413	7.1053	6.28157	10.9082	11.849	11.3945	11.5289	11.703	11.2364
sp|Q60932|VDAC1_MOUSE	K.LTFDSSFS#PNTGK.K	117	TFDSSFSPNTGKK	40.4561	3	146.62	146.057	152.254	157.641	146.26	272.215	280.3	284.724	271.258	256.199	270.902		6.14905	6.12545	6.38536	6.61126	6.13397	11.4163	11.7554	11.941	11.3762	10.7447	11.3613
sp|Q61937|NPM_MOUSE	K.DELHIVEAEAM*NYEGS#PIK.V	70	AMNYEGSPIKVTL	70.0995	30	14.8428	20.0605	15.3442	18.9147	24.2782	30.0399	33.7074	29.8161	23.5717	27.7138	31.4465		5.50271	7.43709	5.6886	7.01232	9.00073	11.1368	12.4965	11.0538	8.73882	10.2744	11.6583
sp|Q6SJQ0|CLM8_MOUSE	R.QASEQNECQYVNLQLHTWS#LR.E	246	LQLHTWSLREEPV	22.8355	2	84.4399	84.7288	106.308	105.183	134.452	92.2136	112.338	130.858	117.975	112.11	113.313		7.0725	7.09669	8.90409	8.80988	11.2614	7.72361	9.40922	10.9604	9.88134	9.39007	9.49084
sp|Q8CIN4|PAK2_MOUSE	K.YLS#FTPPEK.D	141	VKQKYLSFTPPEK	21.3031	1	726.16	668.606	667.349	746.22	765.137	593.315	652.612	667.218	631.249	625.55	680.133		9.78184	9.00656	8.98963	10.0521	10.3069	7.99233	8.7911	8.98786	8.50334	8.42657	9.16182
sp|Q8R0S2|IQEC1_MOUSE	R.MQFS#FEGPEK.V	179	NMRMQFSFEGPEK	1000	2	226.363	247.932	249.347	295.769	250.798	165.129	161.305	211.953	170.079	184.979	178.731		9.66377	10.5846	10.645	12.6268	10.707	7.04962	6.88634	9.04861	7.26093	7.89703	7.63031
sp|P58404|STRN4_MOUSE	R.AS#PGPGGLSGGESLLVK.Q	223	EGAPRASPGPGGL	45.3909	2	117.621	114.201	122.808	141.498	149.319	95.6288	109.582	130.719	109.149	121.588	117.046		8.84929	8.59199	9.2395	10.6457	11.2341	7.19468	8.24442	9.83471	8.21188	9.14774	8.80601
sp|Q8R0S2|IQEC1_MOUSE	R.MQFS#FEGPEK.V	179	NMRMQFSFEGPEK	1000	2	41.471	31.4599	33.8746	43.785	42.8605	25.1065	20.5311	38.3154	31.968	26.6024	25.3529		11.4774	8.70676	9.37504	12.1178	11.862	6.94842	5.68213	10.6041	8.84739	7.36241	7.01661
sp|P15702|LEUK_MOUSE	K.GSEVLETEGSGQRPTLTTFFS#R.R	339	TLTTFFSRRKSRQ	56.4168	4	42.1606	43.4071	57.2836	98.1833	63.8397	39.8771	39.8135	73.7942	54.0123	60.3404	46.6221		6.80741	7.00867	9.24923	15.853	10.3078	6.43871	6.42844	11.9151	8.72103	9.74279	7.52778
tr|E9Q616|E9Q616_MOUSE	K.VPDVDISS#PGINVEAPDIHM*K.A	4906	PDVDISSPGINVE	33.7014	14	351.813	310.074	327.691	378.614	392.521	131.089	139.878	215.238	189.703	245.621	242.095		12.0305	10.6032	11.2056	12.947	13.4226	4.48268	4.78323	7.36023	6.48706	8.39922	8.27862
sp|Q9EQN3|T22D4_MOUSE	K.VPPTDSRPNS#PALYFDASLVHK.S	258	TDSRPNSPALYFD	18.9548	3	57.657	51.6929	60.72	76.5228	70.7901	75.9747	82.323	120.667	96.6961	107.955	100.026		6.39904	5.73712	6.73898	8.49285	7.85661	8.43202	9.13659	13.3922	10.7318	11.9814	11.1014
tr|E9Q616|E9Q616_MOUSE	K.VPDVDISS#PGINVEAPDIHM*K.A	4906	PDVDISSPGINVE	33.7014	14	223.525	223.26	222.605	267.687	262.652	95.3975	107.067	130.671	118.564	173.846	177.784		11.1592	11.1459	11.1133	13.3639	13.1125	4.76259	5.34518	6.52358	5.91917	8.67904	8.87561
sp|Q6P8I4|PCNP_MOUSE	K.TLSVAAAFNEDEDS#EPEEM*PPEAK.M	119	FNEDEDSEPEEMP	143.381	26	45.6902	43.7358	42.2096	54.0691	50.7358	40.8303	34.1783	41.8214	39.9416	41.9538	42.7659		9.55999	9.15105	8.83172	11.3131	10.6157	8.54312	7.15129	8.75049	8.35718	8.7782	8.94811
tr|E9Q616|E9Q616_MOUSE	K.VPDVDISS#PGINVEAPDIHM*K.A	4906	PDVDISSPGINVE	33.7014	14	83.2342	65.2515	73.6336	83.2571	89.2946	31.8571	31.8738	55.3717	42.7429	62.0207	52.0791		12.4116	9.73009	10.98	12.415	13.3153	4.75041	4.75291	8.25683	6.37368	9.24831	7.76586
sp|Q64735|CR1L_MOUSE	R.LQSLLTSQENSSTTSPARNS#LTQEVS.-	477	TSPARNSLTQEVS	24.8358	4	111.883	99.3979	114.237	92.8874	132.894	138.478	141.677	134.931	140.144	118.351	123.972		8.2947	7.36907	8.46917	6.8864	9.85236	10.2663	10.5035	10.0034	10.3899	8.77422	9.19091
sp|Q8VBT6|APOBR_MOUSE	K.RNS#WATEPTLVLDTEAK.D	398	SREKRNSWATEPT	27.1565	2	566.491	547.913	573.06	621.326	657.458	410.012	462.411	509.4	444.649	449.538	459.94		9.93461	9.6088	10.0498	10.8963	11.5299	7.19042	8.10934	8.9334	7.79785	7.88358	8.06601
sp|Q9QVP9|FAK2_MOUSE	K.RNS#LPQIPTLNLEAR.R	375	DGEKRNSLPQIPT	116.308	2	95.8133	87.7789	98.9563	92.5302	111.356	108.341	105.98	114.357	115.293	103.634	105.088		8.41112	7.7058	8.68703	8.12291	9.77553	9.51092	9.30358	10.039	10.1211	9.09769	9.22529
sp|Q64701|RBL1_MOUSE	R.IFLGADAEEEIGT#PRK.F	332	AEEEIGTPRKFTA	1000	1	21.4863	19.6966	19.3115	26.4151	21.5985	32.1025	30.2759	32.1126	29.4001	25.9432	27.8012		7.50892	6.88348	6.74889	9.23143	7.54813	11.219	10.5807	11.2226	10.2746	9.06648	9.71581
sp|Q8BLK9|KS6C1_MOUSE	K.GVDLLLEGVQGES#SPTRR.E	280	EGVQGESSPTRRE	8.65157	1	32.3694	29.5633	34.8948	39.0422	39.545	38.7717	38.5025	37.4725	30.4475	33.1044	31.1916		8.40971	7.68068	9.06582	10.1433	10.274	10.0731	10.0031	9.73553	7.91039	8.60067	8.10372
sp|Q9QZI9|SERC3_MOUSE	K.LTLSGSDS#VILGDTTNGANDEEDGQPR.R	371	TLSGSDSVILGDT	15.8345	13	51.4391	47.6216	40.021	54.1021	53.7187	64.2075	77.723	80.5452	75.992	81.2365	71.1662		7.3719	6.8248	5.73553	7.75354	7.69859	9.20178	11.1387	11.5432	10.8906	11.6423	10.199
sp|Q64337|SQSTM_MOUSE	R.RFS#FCFSPEPEAEAQAAAGPGPCER.L	24	REIRRFSFCFSPE	23.6238	3	72.4806	77.5767	86.4213	74.6791	100.177	60.4433	52.1669	52.611	69.3943	52.0003	45.9904		9.74279	10.4278	11.6167	10.0383	13.4657	8.12475	7.01224	7.07193	9.32793	6.98984	6.182
sp|Q64337|SQSTM_MOUSE	R.RFS#FCFSPEPEAEAQAAAGPGPCER.L	24	REIRRFSFCFSPE	23.6238	3	75.0908	82.2326	92.4758	92.8897	108.011	63.1344	64.2927	65.426	71.2801	60.228	61.2932		8.97835	9.83228	11.057	11.1065	12.9145	7.54876	7.68726	7.82277	8.52273	7.20125	7.32862
sp|A2A690|TANC2_MOUSE	R.DSAYISSS#PLGSHQVFDFR.S	1462	SAYISSSPLGSHQ	5.2873	1	130.388	133.355	148.595	139.223	174.523	109.821	117.625	153.659	133.776	138.083	150.034		8.52719	8.72126	9.71795	9.105	11.4136	7.18218	7.69252	10.0491	8.7488	9.03043	9.81201
sp|P42230|STA5A_MOUSE	R.RPMDSLDARLS#PPAGLFTSAR.S	779	SLDARLSPPAGLF	49.8516	3	43.8142	42.4015	43.1868	47.0473	50.7337	31.9738	36.8125	44.5119	38.0668	36.2994	47.3583		9.47936	9.17373	9.34362	10.1789	10.9764	6.91765	7.96451	9.63031	8.2359	7.85351	10.2461
sp|P42230|STA5A_MOUSE	R.RPMDSLDARLS#PPAGLFTSAR.S	779	SLDARLSPPAGLF	49.8516	3	121.851	107.976	130.723	122.41	140.461	86.8197	89.0701	109.438	108.549	110.556	102.937		9.90024	8.77288	10.6211	9.94563	11.4123	7.05397	7.23682	8.89169	8.81941	8.98253	8.3635
tr|E9Q616|E9Q616_MOUSE	K.VPDVDISS#PGINVEAPDIHM*K.A	4906	PDVDISSPGINVE	33.7014	14	31.1701	29.9281	29.132	38.4678	31.384	11.9943	16.3752	22.4981	21.5531	25.1898	22.0011		11.1444	10.7003	10.4157	13.7536	11.2208	4.28836	5.85469	8.04383	7.70598	9.00622	7.86614
sp|Q9QXW9|LAT2_MOUSE	K.MCVVVYPQEGNSGAEET#TDDLEEQHKPIFKPTPVK.D	505	NSGAEETTDDLEE	6.46661	1	58.8057	49.9548	55.0781	59.7695	50.9372	65.3034	90.9734	84.1028	78.1183	72.0157	77.4119		7.92027	6.72819	7.41822	8.05008	6.8605	8.79541	12.2528	11.3274	10.5214	9.69947	10.4263
sp|Q9EPB4|ASC_MOUSE	K.EIHPYLVM*DLEQS#.-	193	VMDLEQSxxxxxx	159.548	8	28.642	18.564	20.5924	26.7123	28.034	20.9745	21.3529	29.7035	22.0034	24.6895	26.7846		10.6852	6.9255	7.68221	9.96529	10.4584	7.82475	7.96594	11.0812	8.20861	9.21069	9.99225
sp|Q99K70|RRAGC_MOUSE	K.MSPNETLFLES#TNK.I	94	ETLFLESTNKIYK	6.59058	3	110.642	100.905	111.729	109.716	115.562	116.963	119.071	118.844	123.042	118.223	123.407		8.72501	7.95713	8.81072	8.65195	9.11294	9.22345	9.38971	9.37176	9.70285	9.32283	9.73164
sp|Q6P8I4|PCNP_MOUSE	K.TLSVAAAFNEDEDS#EPEEM*PPEAK.M	119	FNEDEDSEPEEMP	143.381	26	30.8068	35.1948	40.0218	30.0582	29.3797	26.0296	30.3912	24.8638	25.0382	29.9506	31.4316		9.24666	10.5637	12.0126	9.02198	8.81833	7.81278	9.12193	7.46289	7.51523	8.98968	9.43421
sp|Q99PG2|OGFR_MOUSE	K.IALNLEGCALS#PTSQEPR.E	403	LEGCALSPTSQEP	29.9272	1	49.4582	42.4283	50.885	58.3119	61.6877	42.295	46.1178	58.2746	51.4964	78.268	66.8919		8.15988	7.00004	8.39527	9.6206	10.1776	6.97805	7.60876	9.61445	8.49615	12.9131	11.0362
tr|F6ZFU0|F6ZFU0_MOUSE	K.DIDLFGS#DEEEEDK.E	433	DIDLFGSDEEEED	1000	120	21.9375	24.9178	25.7475	25.4485	29.665	32.3928	30.0182	29.3424	34.2396	30.9775	32.0093		6.92698	7.86804	8.13004	8.03563	9.36701	10.2284	9.47856	9.26517	10.8115	9.78146	10.1073
sp|Q80U70|SUZ12_MOUSE	R.LYFHSDTCLPLRPQEMEVDS#EDEK.D	585	QEMEVDSEDEKDP	98.7299	3	30.5157	26.876	31.5876	27.9693	27.7196	25.7844	34.3886	40.5321	33.2704	31.7797	38.5371		8.74475	7.70172	9.05191	8.01505	7.94347	7.38892	9.85458	11.6151	9.53416	9.10695	11.0434
sp|Q9R1X5|MRP5_MOUSE	R.LDNITQS#PFLS#HITSSIQGLAT#IHAYNK.R	1051	TQSPFLSHITSSI	4.32924	1	25.9966	22.318	25.7139	27.0126	33.0672	35.7433	18.4178	22.9957	25.8813	22.9474	27.2076		9.04856	7.76813	8.95014	9.4022	11.5096	12.441	6.41063	8.00403	9.00842	7.98721	9.47005
sp|Q9QZI9|SERC3_MOUSE	K.LTLSGSDS#VILGDTTNGANDEEDGQPR.R	371	TLSGSDSVILGDT	15.8345	13	64.807	77.3582	74.4647	74.3934	86.4085	119.321	123.469	133.715	121.466	118.628	130.693		5.76203	6.87797	6.6207	6.61437	7.68263	10.6089	10.9777	11.8887	10.7997	10.5473	11.62
sp|Q9JLQ0|CD2AP_MOUSE	K.S#VDLDAFVAR.N	458	LPVRPKSVDLDAF	1000	2	16.809	17.2016	16.6951	19.1884	25.3561	48.3297	47.8118	54.5157	48.6467	64.2359	52.8693		4.08322	4.17859	4.05556	4.66122	6.1595	11.7402	11.6144	13.2429	11.8172	15.6041	12.843
sp|P97412|LYST_MOUSE	R.S#QSTVASLGLAFPSQNGSAVASR.W	2229	LASFQRSQSTVAS	4.49622	1	28.4639	23.5363	22.3105	35.1411	35.1218	26.133	23.3696	43.0482	31.8979	30.1306	33.4014		8.55917	7.07742	6.70883	10.567	10.5612	7.85826	7.02732	12.9447	9.59178	9.06037	10.0439
sp|P70362|UFD1_MOUSE	R.FIAFSGEGQS#LR.K	299	FSGEGQSLRKKGR	152.134	5	116.136	113.185	145.741	178.34	141.855	48.0952	57.4971	75.1804	71.0181	71.1861	60.1713		10.7692	10.4956	13.5145	16.5374	13.1542	4.45985	5.33168	6.97145	6.58548	6.60106	5.57966
tr|E9Q616|E9Q616_MOUSE	K.VPDVDISS#PGINVEAPDIHM*K.A	4906	PDVDISSPGINVE	33.7014	14	44.5713	45.1598	42.7495	54.0324	51.1599	20.6353	16.4665	29.9906	27.5342	25.7936	30.3126		11.4755	11.627	11.0064	13.9113	13.1718	5.31282	4.23951	7.72146	7.08902	6.64089	7.80437
sp|Q924S8|SPRE1_MOUSE	K.LSSLKDS#VVFK.T	309	LSSLKDSVVFKTQ	36.5564	2	212.723	265.012	266.999	363.927	231.22	78.9984	70.4945	132.486	94.5517	117.403	89.6538		11.0593	13.7778	13.8811	18.9203	12.021	4.10708	3.66497	6.88787	4.91568	6.10372	4.66105
sp|P24452|CAPG_MOUSE	R.YSPNTQVEILPQGRES#PIFK.Q	341	LPQGRESPIFKQF	174.482	4	345.099	326.476	346.735	363.719	383.465	158.976	159.222	155.47	162.517	177.29	163.361		12.5841	11.9051	12.6438	13.2631	13.9832	5.79712	5.80607	5.66926	5.92626	6.46493	5.95701
sp|Q78PY7|SND1_MOUSE	K.VNVTVDYIRPAS#PATETVPAFSER.T	426	DYIRPASPATETV	22.1824	1	122.439	106.349	113.872	122.701	143.653	183.774	188.324	195.367	194.165	208.71	201.687		6.87458	5.97119	6.39356	6.88927	8.06569	10.3184	10.5738	10.9692	10.9018	11.7184	11.3241
sp|P54227|STMN1_MOUSE	K.RAS#GQAFELILS#PR.S	16	ELEKRASGQAFEL	1000	4	22.7654	24.4033	26.1457	50.4965	33.6439	14.3203	15.6072	66.2973	32.0508	97.0336	46.7967		5.29969	5.68099	6.08661	11.7554	7.83215	3.33371	3.6333	15.4337	7.4613	22.589	10.8941
sp|Q9QZI9|SERC3_MOUSE	K.LTLSGSDS#VILGDTTNGANDEEDGQPR.R	371	TLSGSDSVILGDT	15.8345	13	48.8588	38.7959	51.7956	56.5182	56.6728	71.9206	75.2558	82.9726	77.2535	70.4848	87.2128		6.8073	5.40528	7.21647	7.87445	7.896	10.0204	10.4851	11.5602	10.7634	9.82036	12.151
sp|P24452|CAPG_MOUSE	R.YSPNTQVEILPQGRES#PIFK.Q	341	LPQGRESPIFKQF	174.482	4	61.4396	56.8378	62.8659	72.9639	77.0888	31.9479	31.1858	38.0774	32.6549	39.7578	36.2033		11.3562	10.5056	11.6198	13.4863	14.2487	5.90508	5.76423	7.03804	6.03577	7.34863	6.69164
sp|Q61937|NPM_MOUSE	K.DELHIVEAEAMNYEGS#PIK.V	70	AMNYEGSPIKVTL	70.0995	30	86.9018	84.1099	94.0544	87.0896	107.963	369.876	395.211	366.571	363.68	376.912	379.398		3.20462	3.10167	3.46838	3.21155	3.98127	13.6397	14.5739	13.5178	13.4112	13.8991	13.9908
sp|Q61937|NPM_MOUSE	K.DELHIVEAEAMNYEGS#PIK.V	70	AMNYEGSPIKVTL	70.0995	30	72.2874	72.5862	74.0433	76.8045	83.8168	286.993	301.967	310.105	297.597	301.956	315.536		3.29524	3.30886	3.37528	3.50115	3.82081	13.0826	13.7652	14.1362	13.566	13.7647	14.3838
tr|E9Q616|E9Q616_MOUSE	K.VPDVDIS#SPGINVEAPDIHM*K.A	4905	VPDVDISSPGINV	5.87771	1	79.6915	76.5543	87.4184	93.1465	88.3538	49.847	47.7395	56.4409	56.0366	64.5082	60.7111		10.4795	10.067	11.4956	12.2489	11.6187	6.55495	6.27781	7.42207	7.3689	8.48292	7.98359
sp|Q6P8I4|PCNP_MOUSE	K.TLSVAAAFNEDEDS#EPEEM*PPEAK.M	119	FNEDEDSEPEEMP	143.381	26	36.3111	32.3057	29.1807	40.3587	31.9106	26.6381	30.3429	30.9495	30.5542	24.5479	35.337		10.4212	9.27163	8.37476	11.5828	9.15823	7.64504	8.7083	8.88239	8.76895	7.04517	10.1416
sp|Q8CIL4|CA131_MOUSE	K.LREELQSAPAAPSEVPVTTAVSLS#PPK.N	106	TTAVSLSPPKNGS	34.4604	1	14.6465	12.4643	14.1679	11.8731	12.8909	30.6409	36.2592	38.6291	33.6822	32.4377	38.4901		5.3032	4.51307	5.12992	4.29901	4.66753	11.0945	13.1287	13.9868	12.1957	11.7451	13.9365
sp|P47955|RLA1_MOUSE	K.KEES#EESEDDM*GFGLFD.-	101	EAKKEESEESEDD	1000	5	51.3986	43.6673	57.2539	59.5245	55.1848	54.397	64.7287	71.9996	50.4701	59.3541	66.3289		8.1031	6.88425	9.02621	9.38418	8.70001	8.57581	10.2046	11.3509	7.95673	9.35731	10.4569
sp|Q64511|TOP2B_MOUSE	K.VEFDEEFSGTPAEGTGEETLT#PSAPVNK.G	1280	TGEETLTPSAPVN	25.9464	4	21.7942	26.9621	29.1019	36.377	31.636	24.3317	20.8783	42.2359	24.8714	36.1076	27.1472		6.78011	8.38783	9.05351	11.3168	9.84185	7.56951	6.49519	13.1394	7.73742	11.233	8.4454
tr|E9PYB0|E9PYB0_MOUSE	K.VEADVAPPQVQGDLKT#PDLSVQLR.S	1049	VQGDLKTPDLSVQ	71.2384	3	261.569	239.189	274.548	326.208	302.579	156.632	151.005	227.954	214.396	272.01	283.259		9.65431	8.82828	10.1334	12.0401	11.168	5.78116	5.57349	8.41361	7.91319	10.0397	10.4549
sp|Q6PIU9|YJ005_MOUSE	K.KRS#MEEFLAVQGSSQDLPM*QANLSQSNEGPLLAGR.D	174	PFTKKRSMEEFLA	43.7144	1	29.4762	37.2162	38.8305	39.2659	44.0246	31.2288	33.2358	41.2758	34.0222	36.3571	29.4805		7.47343	9.43582	9.84513	9.95552	11.162	7.91777	8.42665	10.4651	8.62602	9.21802	7.4745
sp|Q8R550|SH3K1_MOUSE	R.RCQVAFS#YLPQNDDELELK.V	108	RCQVAFSYLPQND	17.0091	2	51.9752	56.0866	57.3048	78.3009	71.5556	68.7446	70.0821	80.5782	71.3991	95.6118	80.3568		6.64648	7.17224	7.32802	10.013	9.15038	8.79092	8.96195	10.3042	9.13037	12.2266	10.2759
sp|Q99K28|ARFG2_MOUSE	K.AIS#SDMFFGR.E	431	AGAKAISSDMFFG	11.5056	1	95.0243	83.2928	101.544	243.583	165.114	76.8892	88.8251	187.258	125.412	108.649	93.9874		6.93821	6.08164	7.41423	17.7852	12.0558	5.61408	6.48557	13.6727	9.157	7.93302	6.8625
sp|Q14AX6|CDK12_MOUSE	K.TQVS#ITAAIPHLK.T	610	SMKTQVSITAAIP	3.7894	1	100.728	88.2052	109.175	209.891	140.724	87.2128	90.6433	198.362	150.056	138.177	114.494		7.05544	6.17827	7.64711	14.7016	9.85689	6.10876	6.34904	13.8941	10.5106	9.67854	8.01963
sp|Q60930|VDAC2_MOUSE	K.LTFDTTFS#PNTGK.K	116	TFDTTFSPNTGKK	31.8126	1	83.1504	77.7106	74.3614	91.4724	94.4347	233.412	230.735	249.478	221.691	223.829	246.775		4.55107	4.25334	4.07003	5.00656	5.16869	12.7753	12.6288	13.6547	12.1338	12.2509	13.5067
tr|E9Q616|E9Q616_MOUSE	K.VPDVDISS#PGINVEAPDIHM*K.A	4906	PDVDISSPGINVE	33.7014	14	51.3333	48.0033	54.455	52.445	63.7947	27.2744	31.432	44.2631	31.6763	56.3185	43.6774		10.1716	9.51176	10.7902	10.3919	12.6408	5.40436	6.2282	8.77065	6.2766	11.1594	8.6546
sp|P47856|GFPT1_MOUSE	R.VDSTT#CLFPVEEK.A	261	SRVDSTTCLFPVE	4.87685	2	83.6251	88.6286	88.3371	87.8453	93.2207	83.9988	82.0697	88.4359	82.6772	90.7956	84.6745		8.76291	9.28721	9.25666	9.20513	9.7684	8.80206	8.59991	9.26701	8.66357	9.51428	8.87286
tr|E9PYB0|E9PYB0_MOUSE	K.VEADVAPPQVQGDLKTPDLS#VQLR.S	1053	LKTPDLSVQLRSA	20.8024	1	76.2058	80.3509	81.5275	104.179	99.1519	50.6307	49.9684	72.0565	60.4443	83.0053	78.9823		9.11005	9.60558	9.74624	12.4541	11.8531	6.05266	5.97349	8.61402	7.22584	9.9229	9.44196
sp|Q9QZI9|SERC3_MOUSE	K.LTLSGSDS#VILGDTTNGANDEEDGQPR.R	371	TLSGSDSVILGDT	15.8345	13	41.698	35.7292	36.3652	44.2169	39.3052	62.169	63.4392	75.1368	70.3135	63.999	66.1907		6.96636	5.96916	6.07542	7.38717	6.5666	10.3864	10.5986	12.5529	11.7471	10.6921	11.0583
sp|P54227|STMN1_MOUSE	K.ESVPDFPLS#PPK.K	38	VPDFPLSPPKKKD	99.7989	4	46.9303	49.4791	48.201	54.1094	52.1608	72.2025	86.6416	89.5828	90.8204	114.603	105.138		5.7948	6.10952	5.9517	6.68125	6.44064	8.91533	10.6982	11.0614	11.2142	14.1508	12.9821
sp|Q6QI06|RICTR_MOUSE	K.S#TELLLGVK.T	1591	SASSTKSTELLLG	32.3958	1	281.647	269.174	241.727	263.976	275.603	359.171	396.319	305.547	319.005	288.279	323.709		8.47274	8.09751	7.27183	7.94115	8.2909	10.8049	11.9224	9.1917	9.59657	8.67225	9.73808
sp|Q8CFI0|NED4L_MOUSE	R.S#LSSPTVTLSAPLEGAK.D	475	QIRRPRSLSSPTV	12.4079	2	307.517	292.336	321.209	271.625	345.675	250.097	220.428	229.256	216.764	205.971	244.864		10.5831	10.0606	11.0543	9.34786	11.8963	8.60701	7.58595	7.88975	7.45985	7.0884	8.42689
sp|P15702|LEUK_MOUSE	K.S#RQGS#LVLEELKPGSGPNLK.G	343	FFSRRKSRQGSLV	142.941	4	393.069	384.832	391.622	389.273	417.926	352.244	312.608	340.413	321.063	301.827	345.963		9.94899	9.74052	9.91238	9.85292	10.5782	8.91568	7.91244	8.61623	8.12645	7.63956	8.75668
sp|P97855|G3BP1_MOUSE	R.YQDEVFGGFVTEPQEES#EEEVEEPEER.Q	149	TEPQEESEEEVEE	93.415	26	27.9608	24.6555	21.0016	24.5005	23.0544	33.0725	35.3768	27.8589	32.2069	34.7866	36.7379		8.70476	7.67575	6.53824	7.62751	7.1773	10.2962	11.0135	8.67304	10.0267	10.8298	11.4373
sp|Q99KC8|VMA5A_MOUSE	R.FYSS#FSGGFK.G	624	SMRFYSSFSGGFK	26.5336	8	682.689	778.638	837.06	1029.13	688.516	544.619	499.222	726.74	534.43	638.357	569.696		9.06735	10.3417	11.1177	13.6687	9.14474	7.23353	6.63057	9.65242	7.0982	8.47854	7.56659
sp|Q99KC8|VMA5A_MOUSE	R.FYSS#FSGGFK.G	624	SMRFYSSFSGGFK	26.5336	8	155.362	185.801	208.925	228.827	171.186	146.06	131.543	178.476	130.282	139.515	132.986		8.58844	10.2711	11.5495	12.6497	9.46319	8.07424	7.27175	9.8662	7.20201	7.71243	7.35148
tr|E9Q616|E9Q616_MOUSE	K.IEGSITGPSVEIGT#PDVDVHGLGGK.L	423	PSVEIGTPDVDVH	74.7171	1	48.6788	48.1918	53.2575	60.4226	44.0912	30.769	25.1913	27.9525	27.5929	30.895	37.5676		11.2006	11.0885	12.2541	13.9027	10.145	7.07968	5.79629	6.43163	6.34887	7.10867	8.64398
tr|E9Q616|E9Q616_MOUSE	K.GGVDVSGGVSVPDINLGEGHMS#VK.G	5362	LGEGHMSVKGSGV	59.8307	2	37.2953	39.763	43.4375	64.0201	40.0698	35.0552	35.222	50.3049	43.4938	47.1393	43.2229		7.78569	8.30085	9.06793	13.3647	8.36489	7.31804	7.35287	10.5015	9.07967	9.8407	9.02312
sp|P97855|G3BP1_MOUSE	R.YQDEVFGGFVTEPQEES#EEEVEEPEER.Q	149	TEPQEESEEEVEE	93.415	26	17.2341	17.4361	20.3528	20.4821	23.6094	26.7458	18.6282	26.3545	20.8729	20.1293	23.6003		7.31978	7.40558	8.64437	8.6993	10.0275	11.3597	7.9119	11.1935	8.86528	8.54945	10.0237
sp|P68181|KAPCB_MOUSE	K.FRGSGDTSNFDDYEEEEIRVS#ITEK.C	339	EEEIRVSITEKCG	27.0289	16	72.0122	74.5451	73.8689	66.9594	74.2632	51.3726	43.5826	46.3327	46.8072	39.9528	53.331		11.1989	11.5928	11.4877	10.4131	11.549	7.98917	6.77771	7.20539	7.2792	6.21323	8.29374
sp|Q6KCD5|NIPBL_MOUSE	K.AITSLLGGGS#PK.N	2652	SLLGGGSPKNNTA	166.075	3	22.4163	21.7895	27.671	29.5262	30.5529	25.8255	26.9659	23.9993	28.6392	27.4086	24.8031		7.74049	7.52407	9.55497	10.1956	10.5501	8.91773	9.31152	8.28711	9.88932	9.46439	8.56469
tr|E9Q616|E9Q616_MOUSE	K.VPDVDISS#PGINVEAPDIHM*K.A	4906	PDVDISSPGINVE	33.7014	14	36.4207	28.7585	30.4007	39.2749	37.5706	12.942	18.0741	20.9526	22.7889	25.4408	23.4732		12.3002	9.71253	10.2671	13.2642	12.6886	4.37085	6.10413	7.07626	7.69644	8.59206	7.92753
sp|Q9QZI9|SERC3_MOUSE	K.LTLSGSDS#VILGDTTNGANDEEDGQPR.R	371	TLSGSDSVILGDT	15.8345	13	34.6393	30.201	37.2448	35.6886	36.5004	48.5977	54.3248	51.9906	51.1552	55.34	45.8962		7.19286	6.27124	7.73389	7.41075	7.57933	10.0913	11.2806	10.7959	10.6224	11.4914	9.53037
tr|Q1HDU4|Q1HDU4_MOUSE	R.LSGSGPAELAELS#AGEDDELESEPVSK.S	372	AELAELSAGEDDE	88.2757	12	29.1574	23.8495	28.3953	35.0895	29.0129	55.8349	65.0917	63.2592	62.1944	60.8837	67.0307		5.60936	4.58822	5.46274	6.75058	5.58156	10.7416	12.5225	12.1699	11.9651	11.7129	12.8955
tr|Q1HDU4|Q1HDU4_MOUSE	R.LSGSGPAELAELS#AGEDDELESEPVSK.S	372	AELAELSAGEDDE	88.2757	12	19.8098	20.5459	24.5378	20.4419	21.2486	44.1111	56.6117	49.9405	46.9159	49.4993	46.2877		4.95306	5.13711	6.13521	5.11111	5.31282	11.0292	14.1547	12.4867	11.7304	12.3764	11.5734
sp|Q9WUU8|TNIP1_MOUSE	K.ALEEALSIQASPSS#PPAAFGSPEGVGGHLRK.Q	448	IQASPSSPPAAFG	6.3559	1	20.0917	17.8738	18.7178	21.7606	25.3606	28.0736	21.502	36.4557	32.9035	35.4032	40.0139		6.73865	5.99477	6.27784	7.29839	8.50581	9.41573	7.21166	12.227	11.0356	11.874	13.4204
tr|E9PYB0|E9PYB0_MOUSE	K.MPS#FGVSAPGKPSQEASLEVGAPK.V	1012	PKFKMPSFGVSAP	25.8759	2	14.6954	15.5607	19.7262	37.1061	29.8853	8.95311	12.5927	30.6887	17.7202	20.421	16.0043		6.57944	6.96683	8.83183	16.6132	13.3803	4.00849	5.63799	13.7399	7.93371	9.1429	7.16545
tr|Q9JHF5|Q9JHF5_MOUSE	K.LLASPDASTLENS#WSPDEEK.A	693	ASTLENSWSPDEE	54.6414	3	32.5138	44.6626	42.401	41.5493	47.7798	38.4165	39.8678	34.8115	42.1277	43.6842	39.6544		7.26617	9.98118	9.47576	9.2854	10.6778	8.5853	8.90963	7.77965	9.41468	9.76251	8.86193
sp|Q9JI10|STK3_MOUSE	K.LADFGVAGQLTDT#M*AK.R	174	AGQLTDTMAKRNT	40.4561	2	38.0208	38.2752	33.9656	45.946	33.8715	15.9225	16.4503	20.5978	20.3602	20.3522	18.6898		12.5708	12.655	11.2301	15.1912	11.199	5.26448	5.43898	6.81028	6.73173	6.72908	6.17943
sp|Q5SSZ5|TENS3_MOUSE	R.WDSY#ENMSADGEVLHTQGPVDGSLYAK.V	333	LIRWDSYENMSAD	7.38062	3	88.0601	87.9951	86.4558	95.2426	125.116	83.6226	98.3725	91.3787	88.8964	88.9133	95.1759		8.55593	8.54961	8.40005	9.25378	12.1563	8.12478	9.55789	8.87836	8.63718	8.63883	9.2473
sp|Q6P8I4|PCNP_MOUSE	K.TLSVAAAFNEDEDS#EPEEM*PPEAK.M	119	FNEDEDSEPEEMP	143.381	26	23.7813	29.8189	34.9229	31.2233	38.266	31.4234	26.8513	29.7556	31.4328	31.6723	28.4044		7.04521	8.83386	10.3459	9.24993	11.3363	9.30918	7.95472	8.81511	9.31198	9.38293	8.41482
sp|Q6KAU4|MB12B_MOUSE	R.HIS#LTLPATFR.G	222	NLPRHISLTLPAT	29.9272	2	63.6604	44.7922	66.8501	160.827	99.2361	32.7909	42.9641	132.378	94.1032	83.102	62.895		7.20467	5.0693	7.56566	18.2014	11.2309	3.71106	4.8624	14.9816	10.65	9.40494	7.11805
sp|P15702|LEUK_MOUSE	K.S#RQGS#LVLEELKPGSGPNLK.G	343	FFSRRKSRQGSLV	142.941	4	281.435	258.059	279.828	288.2	300.392	270.997	226.748	224.19	239.121	220.08	241.955		9.94116	9.11545	9.88441	10.1801	10.6108	9.57248	8.00945	7.9191	8.44651	7.77393	8.54662
sp|Q99KC8|VMA5A_MOUSE	R.FYSS#FSGGFK.G	624	SMRFYSSFSGGFK	26.5336	8	527.281	585.016	663.352	781.497	613.371	444.38	418.91	642.99	464.65	533.582	459.542		8.59523	9.53637	10.8133	12.7392	9.9986	7.24386	6.82868	10.4814	7.57429	8.69795	7.49103
sp|Q8VEK3|HNRPU_MOUSE	R.AKS#PQPPVEEEDEHFDDTVVCLDTYNCDLHFK.I	247	KYSRAKSPQPPVE	113.604	71	43.5186	40.8261	44.6859	46.0432	44.8304	33.3909	37.9252	42.1298	36.9921	32.9707	36.0913		9.904	9.29124	10.1697	10.4786	10.2026	7.59914	8.63104	9.58793	8.4187	7.50349	8.2137
sp|Q6P8I4|PCNP_MOUSE	K.TLSVAAAFNEDEDS#EPEEM*PPEAK.M	119	FNEDEDSEPEEMP	143.381	26	34.5891	25.4282	29.9876	28.1474	29.1737	27.6514	26.2337	23.4589	23.4278	24.6943	26.6041		11.553	8.49315	10.016	9.4014	9.74419	9.23573	8.76221	7.8354	7.82502	8.24802	8.88591
sp|P05132|KAPCA_MOUSE	K.GPGDTSNFDDYEEEEIRVS#INEK.C	339	EEEIRVSINEKCG	153.114	83	76.4485	68.2652	61.0466	68.5673	70.4976	72.1968	85.1266	81.2663	74.1562	71.7696	79.3829		9.45298	8.44111	7.54852	8.47846	8.71714	8.92725	10.526	10.0487	9.16953	8.87443	9.81583
sp|Q8VEK3|HNRPU_MOUSE	R.AKS#PQPPVEEEDEHFDDTVVCLDTYNCDLHFK.I	247	KYSRAKSPQPPVE	113.604	71	37.8621	45.2349	41.4692	49.8484	57.8896	34.5841	45.9073	41.7962	36.268	35.6585	42.9656		8.06462	9.63503	8.83294	10.6177	12.3305	7.36641	9.77824	8.90258	7.72508	7.59526	9.15166
sp|Q3UCQ1|FOXK2_MOUSE	R.FAQSAPGS#PLSSQPVLITVQR.Q	419	AQSAPGSPLSSQP	7.50555	1	78.5266	73.7942	80.2829	93.5029	83.0582	77.9945	61.0332	93.1238	76.8959	85.6228	85.4991		8.82982	8.2977	9.0273	10.5138	9.33937	8.76999	6.8628	10.4712	8.64646	9.62775	9.61383
sp|P97855|G3BP1_MOUSE	R.YQDEVFGGFVTEPQEES#EEEVEEPEER.Q	149	TEPQEESEEEVEE	93.415	26	15.3277	16.0282	22.3126	22.453	23.4991	24.5904	23.6843	27.4987	24.5559	25.2484	22.7946		6.18071	6.46317	8.99726	9.05388	9.47573	9.91578	9.55038	11.0885	9.90185	10.1811	9.19165
sp|Q60575|KIF1B_MOUSE	R.GDS#LILEHQWELEK.L	1487	WRPRGDSLILEHQ	1000	2	151.785	146.868	165.399	164.741	181.208	108.564	129.712	122.855	121.551	121.202	131.341		9.82283	9.50461	10.7039	10.6613	11.7269	7.02579	8.39439	7.95059	7.8662	7.84368	8.49983
sp|Q9QZI9|SERC3_MOUSE	K.LTLSGS#DSVILGDTTNGANDEEDGQPR.R	369	KLTLSGSDSVILG	10.7431	6	40.866	34.8124	37.0431	41.9965	43.3223	51.8263	61.2079	52.4964	46.8189	49.7878	56.0276		7.91662	6.7439	7.17604	8.13562	8.39246	10.0399	11.8573	10.1697	9.06982	9.64496	10.8537
sp|P16382|IL4RA_MOUSE	K.GPGHS#PVPSQTTEVPVGALGIAVS.-	791	GKGPGHSPVPSQT	48.9436	1	155.044	147.31	162.147	150.953	161.877	154.194	145.022	157.244	153.762	133.804	156.72		9.2394	8.77851	9.66265	8.99557	9.64656	9.18872	8.64219	9.37048	9.16302	7.97363	9.33928
sp|P42227|STAT3_MOUSE	K.FICVTPTTCSNTIDLPM*S#PR.T	727	TIDLPMSPRTLDS	108.821	3	159.771	157.989	186.159	163.688	196.527	95.098	192.144	139.174	117.47	164.526	174.566		9.14486	9.04284	10.6553	9.36909	11.2487	5.44316	10.9978	7.96594	6.72369	9.41703	9.99167
sp|Q9EQN3|T22D4_MOUSE	K.VPPT#DSRPNSPALY#FDASLVHK.S	252	TGKVPPTDSRPNS	3.04273	1	42.9022	46.2541	47.2333	39.3476	51.1104	67.0127	62.6587	67.8435	49.5995	54.6522	59.0852		7.30002	7.87036	8.03699	6.6952	8.69668	11.4025	10.6617	11.5439	8.43961	9.29934	10.0536
sp|Q99KC8|VMA5A_MOUSE	R.FYSS#FSGGFK.G	624	SMRFYSSFSGGFK	26.5336	8	223.317	257.459	294.315	336.167	227.449	192.588	175.581	266.207	188.403	226.719	189.459		8.66355	9.98808	11.4179	13.0415	8.82383	7.47141	6.81162	10.3275	7.30906	8.79553	7.35002
sp|P59729|RIN3_MOUSE	R.SS#VQDFICVSYLKPEQQSR.T	872	ARASRSSVQDFIC	20.3546	3	215.428	189.177	226.786	495.96	366.726	94.4638	105.561	433.476	315.447	416.85	343.393		6.72525	5.90575	7.07983	15.4829	11.4485	2.94898	3.29542	13.5323	9.84766	13.0133	10.7201
sp|P29391|FRIL1_MOUSE	R.VAGPQPAQTGAPQGS#LGEYLFER.L	169	TGAPQGSLGEYLF	49.3116	3	35.5373	28.5853	38.2736	38.4637	33.5924	19.6396	26.2056	28.6894	23.8374	26.942	29.6406		10.7883	8.67782	11.6189	11.6766	10.1978	5.96212	7.9554	8.7094	7.23647	8.17894	8.99817
sp|Q8CB87|RAB44_MOUSE	K.LGLGSQGATALPEGATEPSLS#LESVDQVGPERPVQDATHLAR.Q	332	ATEPSLSLESVDQ	3.97609	1	48.7562	30.6059	44.5377	40.733	46.3151	48.3327	37.4148	45.6285	43.7912	41.4591	47.4914		10.2631	6.44246	9.37506	8.57418	9.74921	10.1739	7.87572	9.60467	9.21792	8.72703	9.9968
sp|Q9R1C7|PR40A_MOUSE	R.RLS#GSNLCSSSWVSADGFLR.R	34	DGERRLSGSNLCS	31.2747	2	29.4088	35.3358	44.9004	34.4581	43.6978	34.828	33.3359	36.8313	36.5556	43.95	37.5305		7.15836	8.60104	10.9291	8.38739	10.6364	8.47744	8.11423	8.96504	8.89793	10.6978	9.13525
sp|P47941|CRKL_MOUSE	R.YPS#PPVGSVSAPNLPTAEENLEYVR.T	107	PAPRYPSPPVGSV	48.8739	2	35.5666	36.6066	41.6139	38.3607	46.3967	37.8439	37.2362	39.1455	37.2094	38.5646	43.6119		8.23005	8.4707	9.62936	8.87658	10.7361	8.75699	8.61638	9.05818	8.61019	8.92376	10.0917
sp|Q3TBD2|HMHA1_MOUSE	R.YDFEPYVSNNSWS#PIM*R.T	568	VSNNSWSPIMRTR	71.2384	5	95.3571	100.292	100.574	111.463	118.963	96.4255	107.025	124.915	101.484	115.885	116.119		8.0233	8.43852	8.46223	9.37841	10.0095	8.1132	9.00502	10.5103	8.53879	9.75053	9.77021
sp|P59729|RIN3_MOUSE	R.SS#VQDFICVSYLKPEQQSR.T	872	ARASRSSVQDFIC	20.3546	3	23.7421	20.1982	23.1635	67.1515	53.2343	13.5736	11.3767	50.8563	47.045	59.504	44.536		5.72952	4.8743	5.5899	16.2053	12.8467	3.27562	2.74547	12.2728	11.3531	14.3597	10.7476
sp|P05532|KIT_MOUSE	K.VVEEINGNNYVY#IDPTQLPYDHK.W	573	NGNNYVYIDPTQL	44.2778	1	50.6202	35.9044	43.426	53.2317	52.3973	24.0538	25.348	29.1254	26.0539	20.9183	23.6592		13.157	9.33216	11.2872	13.8358	13.619	6.25198	6.58838	7.57019	6.77185	5.43702	6.14943
sp|P05532|KIT_MOUSE	K.VVEEINGNNY#VYIDPTQLPYDHK.W	571	EINGNNYVYIDPT	40.4561	1	45.4028	53.0183	46.7934	53.0883	46.7202	34.926	30.1882	30.4159	32.4723	40.622	36.2019		10.0929	11.7858	10.402	11.8014	10.3857	7.76393	6.71075	6.76135	7.21849	9.03013	8.04755
sp|Q91WB4|PKHF2_MOUSE	R.RIS#IVESCFGAAGQPLTIPGR.V	16	ANTRRISIVESCF	34.0645	1	25.8096	23.3807	30.5786	38.426	31.4325	29.7652	26.3831	31.5046	26.4265	36.0785	36.9504		7.66466	6.94335	9.08088	11.4113	9.33448	8.83934	7.83495	9.35589	7.84783	10.7142	10.9731
sp|P15702|LEUK_MOUSE	K.S#RQGS#LVLEELKPGSGPNLK.G	343	FFSRRKSRQGSLV	142.941	4	74.7078	71.6724	69.489	80.9856	67.4898	67.0086	66.7361	59.7787	62.9686	59.798	61.0358		10.0729	9.66365	9.36925	10.9194	9.0997	9.03482	8.99808	8.06001	8.49011	8.06261	8.22951
sp|Q99104|MYO5A_MOUSE	K.RTSS#IADEGTYTLDSILR.Q	1650	LRKRTSSIADEGT	17.0091	4	32.9262	29.4855	26.338	42.4999	35.4476	35.4657	36.3883	45.7188	42.1754	32.0976	40.4039		8.25329	7.39084	6.60188	10.653	8.88529	8.88982	9.12109	11.4599	10.5717	8.04558	10.1276
sp|Q3UW53|NIBAN_MOUSE	K.HNLFEDNM*ALPSESVSS#LTDLK.T	581	PSESVSSLTDLKT	32.2716	8	120.995	87.4766	111.688	85.8935	95.2947	149.869	179.787	134.251	138.308	137.602	146.532		8.7191	6.30373	8.04844	6.18964	6.86711	10.7998	12.9558	9.67439	9.96674	9.91588	10.5593
tr|E9Q616|E9Q616_MOUSE	K.ASLGS#LEGEVEAEASSPK.G	5525	SKASLGSLEGEVE	135.254	5	358.658	314.089	370.882	368.049	367.901	168.39	156.33	176.403	157.747	129.654	135.716		13.2649	11.6165	13.717	13.6122	13.6067	6.22787	5.78183	6.52422	5.83423	4.79522	5.01942
sp|Q8VEK3|HNRPU_MOUSE	R.AKS#PQPPVEEEDEHFDDTVVCLDTYNCDLHFK.I	247	KYSRAKSPQPPVE	113.604	71	35.493	38.679	41.3685	39.5965	40.3535	32.8602	29.733	33.6678	22.3809	28.97	21.3355		9.73911	10.6133	11.3513	10.8651	11.0728	9.01668	8.1586	9.23827	6.14121	7.94922	5.85435
sp|Q8VD58|EVI2B_MOUSE	K.ST#LLADDLEVK.L	282	WKPSKSTLLADDL	11.5056	2	126.558	131.496	100.615	139.414	145.281	140.381	126.255	152.705	146.308	102.833	100.122		8.96326	9.31294	7.12586	9.87374	10.2893	9.94224	8.9418	10.815	10.362	7.28293	7.09093
sp|Q9EQN3|T22D4_MOUSE	K.S#PDPFGAAAAQSLSLAR.S	271	ASLVHKSPDPFGA	190.876	2	17.4314	20.4043	23.5932	26.8951	29.2137	16.7453	18.0102	30.7237	25.2915	27.3337	27.4721		6.62504	7.7549	8.9669	10.2218	11.103	6.36426	6.84502	11.6769	9.61238	10.3885	10.4411
sp|Q8C050|KS6A5_MOUSE	R.AYSFCGT#IEYM*APDIVR.G	215	AYSFCGTIEYMAP	11.6435	1	33.1393	27.9117	34.8585	34.9949	44.0725	23.3435	16.9735	24.5148	21.2979	26.4796	25.7015		10.5779	8.9093	11.1267	11.1702	14.0677	7.45113	5.41788	7.825	6.79819	8.45217	8.2038
tr|E9Q616|E9Q616_MOUSE	K.AS#LGSLEGEVEAEASSPK.G	5522	LKSSKASLGSLEG	135.254	9	50.8539	49.6973	55.9413	57.2782	62.1174	26.1727	25.0619	28.7666	27.3244	27.0745	20.2333		11.8122	11.5435	12.9938	13.3044	14.4284	6.07929	5.82129	6.6818	6.34682	6.28877	4.69972
tr|E9Q616|E9Q616_MOUSE	K.VPDVDISS#PGINVEAPDIHMK.A	4906	PDVDISSPGINVE	33.7014	14	321.061	279.786	308.338	354.576	354.585	121.165	127.487	196.791	170.54	211.996	215.925		12.0597	10.5094	11.5819	13.3187	13.319	4.55123	4.7887	7.39192	6.40584	7.96305	8.1106
tr|E9Q616|E9Q616_MOUSE	K.VPDVDISS#PGINVEAPDIHMK.A	4906	PDVDISSPGINVE	33.7014	14	274.819	258.687	278.183	308.067	328.854	95.2879	111.701	187.969	161.789	202.34	207.192		11.3802	10.7122	11.5195	12.757	13.6178	3.94585	4.62553	7.78375	6.69963	8.37885	8.57978
tr|E9Q616|E9Q616_MOUSE	K.VPDVDISS#PGINVEAPDIHM*K.A	4906	PDVDISSPGINVE	33.7014	14	67.6672	65.9441	66.7334	77.1604	74.965	29.5749	31.9586	44.7326	37.7561	54.5744	47.9664		11.2961	11.0084	11.1402	12.8808	12.5143	4.93711	5.33503	7.46746	6.30285	9.11042	8.0073
tr|E9Q616|E9Q616_MOUSE	K.VPDVDISS#PGINVEAPDIHMK.A	4906	PDVDISSPGINVE	33.7014	14	58.3173	55.162	73.556	75.544	72.1803	23.3773	25.941	37.4386	34.4432	43.7453	46.9755		10.6675	10.0903	13.455	13.8187	13.2034	4.27623	4.74519	6.84836	6.30042	8.00199	8.59287
sp|Q8VEK3|HNRPU_MOUSE	K.S#PQPPVEEEDEHFDDTVVCLDTYNCDLHFK.I	247	KYSRAKSPQPPVE	113.604	71	32.4309	33.2759	28.457	31.1342	26.0356	32.3285	43.4096	38.6995	35.6124	33.5991	34.1424		8.78588	9.01479	7.70932	8.4346	7.05333	8.75813	11.7601	10.4841	9.6478	9.10235	9.24956
sp|P97412|LYST_MOUSE	K.LAAS#LGFSVDK.L	2118	AQKLAASLGFSVD	58.6141	1	51.0923	44.7109	62.1928	70.0108	64.6378	33.93	28.921	37.7463	35.7641	34.9816	36.811		10.2022	8.92792	12.4187	13.9798	12.907	6.77518	5.77497	7.53722	7.14141	6.98517	7.35045
sp|Q9QZI9|SERC3_MOUSE	K.LTLSGS#DSVILGDTTNGANDEEDGQPR.R	369	KLTLSGSDSVILG	10.7431	6	24.611	19.3594	23.0217	29.6027	24.4834	28.0687	32.9872	33.7904	31.8542	32.3078	31.7599		7.89202	6.208	7.38237	9.49273	7.85111	9.00081	10.578	10.8356	10.2147	10.3601	10.1845
sp|Q9EQN3|T22D4_MOUSE	K.VPPT#DSRPNS#PALYFDASLVHK.S	258	TDSRPNSPALYFD	18.9548	3	24.1897	23.5825	25.6651	24.6386	24.2249	29.9927	33.9947	32.2843	29.0664	26.094	27.3693		8.03373	7.83207	8.52371	8.18279	8.0454	9.96097	11.2901	10.722	9.65333	8.66616	9.08971
sp|P70268|PKN1_MOUSE	R.TDVSNFDEEFTGEAPT#LSPPRDARPLTAAEQAAFR.D	918	FTGEAPTLSPPRD	11.355	1	19.5838	17.9827	20.607	21.8145	21.3981	22.537	19.8056	18.2862	21.5479	25.7483	25.8501		8.32784	7.64695	8.76292	9.27642	9.09935	9.58362	8.42212	7.77604	9.16303	10.9492	10.9925
sp|P54227|STMN1_MOUSE	R.ASGQAFELILS#PR.S	25	AFELILSPRSKES	1000	2	24.2229	24.8441	23.4439	34.1133	35.5876	12.1022	21.4929	50.3164	36.6295	58.695	49.2359		6.53466	6.70224	6.32449	9.20281	9.60053	3.26484	5.79818	13.5739	9.88161	15.8342	13.2825
sp|Q8VEK3|HNRPU_MOUSE	R.AKSPQPPVEEEDEHFDDT#VVCLDTYNCDLHFK.I	262	DEHFDDTVVCLDT	8.70487	2	57.8284	53.3791	54.0761	54.5558	54.6854	73.3098	59.6299	69.292	68.5624	70.1875	75.2208		8.37211	7.72796	7.82887	7.89831	7.91708	10.6134	8.63292	10.0317	9.92611	10.1614	10.8901
sp|Q6ZQM0|RFFL_MOUSE	R.RASLS#DLTHLEDIEGLTVR.Q	256	GRRASLSDLTHLE	6.05484	1	68.8547	69.3959	76.972	80.5499	84.0299	104.84	102.207	116.744	94.428	96.2806	107.758		6.87131	6.92531	7.68136	8.03842	8.38571	10.4624	10.1997	11.6504	9.42337	9.60826	10.7537
sp|Q8VEK3|HNRPU_MOUSE	K.S#PQPPVEEEDEHFDDTVVCLDTYNCDLHFK.I	247	KYSRAKSPQPPVE	113.604	71	63.1288	61.3783	56.4025	55.1514	68.7931	84.4468	94.3639	95.4085	99.9899	98.2549	94.7643		7.23886	7.03813	6.46757	6.32411	7.88837	9.68335	10.8205	10.9403	11.4656	11.2667	10.8664
sp|P20490|FCERB_MOUSE	R.SRADLALPNPQESS#SAPDIELLEASPAK.A	20	PNPQESSSAPDIE	8.65157	2	65.2725	55.8339	71.6007	75.7428	68.4809	96.7014	72.855	77.6757	95.2183	72.3744	96.024		7.69923	6.5859	8.44567	8.93426	8.07767	11.4064	8.59362	9.16226	11.2315	8.53693	11.3265
tr|E9PYB0|E9PYB0_MOUSE	K.M*PS#FGVSAPGKPSLEASLEVGAPK.V	503	PKFKMPSFGVSAP	37.8692	9	57.3492	56.1593	84.2564	225.205	122.342	13.5618	27.0953	166.368	80.8662	82.2156	46.7853		5.96019	5.83652	8.7566	23.4051	12.7148	1.40945	2.81596	17.2903	8.40426	8.5445	4.8623
sp|Q6NVE8|WDR44_MOUSE	R.SNS#GRELTDEEILASVM*IK.N	346	QRPRSNSGRELTD	5.2873	1	91.8392	100.972	90.0846	114.366	109.685	80.6748	65.379	86.4004	79.9486	82.3639	84.6923		9.31048	10.2364	9.1326	11.5942	11.1197	8.17865	6.62799	8.75911	8.10504	8.34989	8.58594
sp|Q3UW53|NIBAN_MOUSE	R.RVS#AILPGAPDNELPSNEVFQEPEEK.K	601	SPARRVSAILPGA	70.8081	4	25.9485	29.3024	31.3031	30.2916	27.7663	25.1748	25.559	36.0125	27.7979	30.7626	33.1996		8.03066	9.06862	9.6878	9.37476	8.59323	7.79119	7.91011	11.1453	8.60302	9.52054	10.2748
tr|E9Q616|E9Q616_MOUSE	K.IS#MPDVDLHIK.G	699	VKTPKISMPDVDL	1000	1	12.0395	16.2436	27.7941	54.8927	43.5152	27.3801	17.653	41.3227	24.4767	34.7726	18.2746		3.78167	5.1022	8.73028	17.2421	13.6683	8.60023	5.54489	12.9797	7.68825	10.9222	5.74015
sp|P16045|LEG1_MOUSE	K.S#FVLNLGK.D	30	VASDAKSFVLNLG	1000	2	298.635	288.506	279.318	312.09	305.986	380.758	422.562	384.575	397.181	404.393	423.958		7.66131	7.40145	7.16574	8.00648	7.84991	9.76813	10.8406	9.86606	10.1894	10.3745	10.8764
sp|Q8VEK3|HNRPU_MOUSE	K.S#PQPPVEEEDEHFDDTVVCLDTYNCDLHFK.I	247	KYSRAKSPQPPVE	113.604	71	27.9382	22.3733	21.1453	22.5207	29.2751	40.189	44.1487	41.0091	40.0698	37.3051	42.91		7.57369	6.06512	5.73222	6.10509	7.93612	10.8947	11.9682	11.1171	10.8624	10.113	11.6324
sp|Q9WTU0|PHF2_MOUSE	K.RDLS#FLLDK.K	701	APKRDLSFLLDKK	1000	1	68.0363	65.8875	72.1048	102.251	79.764	39.8679	30.8802	55.416	52.617	50.5239	42.5429		10.3102	9.98459	10.9268	15.4951	12.0874	6.04159	4.67959	8.39775	7.97358	7.65639	6.44695
tr|Q4VA93|Q4VA93_MOUSE	R.STLNPQWNES#FTFK.L	226	NPQWNESFTFKLK	17.0091	3	343.276	326.093	351.563	368.617	375.671	226.545	261.572	242.35	231.8	238.937	260.074		10.6393	10.1067	10.8961	11.4247	11.6433	7.02138	8.10699	7.51125	7.18427	7.40546	8.06055
sp|P13405|RB_MOUSE	R.IPGGNIYIS#PLK.S	800	GGNIYISPLKSPY	92.1669	2	61.0263	65.4339	67.8391	67.0548	73.5756	56.0284	51.208	39.4535	56.4794	43.6012	53.2264		9.61155	10.3057	10.6846	10.561	11.588	8.82439	8.06519	6.21387	8.89542	6.86713	8.38308
sp|Q9QZI9|SERC3_MOUSE	K.LTLSGS#DSVILGDTTNGANDEEDGQPR.R	369	KLTLSGSDSVILG	10.7431	6	29.3831	29.2251	36.2629	28.0044	30.0645	34.8596	37.5188	30.887	35.734	38.9657	30.4157		8.13214	8.08841	10.0362	7.75057	8.32071	9.64781	10.3838	8.54836	9.88983	10.7842	8.41793
sp|Q8K2J7|RELL1_MOUSE	R.S#LMSVSGIESVNGDVPATPVK.R	245	NQKERRSLMSVSG	9.52875	1	41.7523	35.5738	45.8267	52.8862	53.8238	32.8536	30.4506	36.9811	35.6551	40.4226	36.9151		9.4219	8.02765	10.3413	11.9344	12.146	7.4138	6.87154	8.34522	8.04601	9.12183	8.33033
sp|Q8VEK3|HNRPU_MOUSE	K.S#PQPPVEEEDEHFDDTVVCLDTYNCDLHFK.I	247	KYSRAKSPQPPVE	113.604	71	57.4324	54.9115	41.817	57.3046	59.8122	95.11	97.8326	96.2198	77.0372	96.1526	85.7981		7.00884	6.7012	5.10319	6.99324	7.29927	11.6069	11.9391	11.7423	9.40134	11.7341	10.4705
sp|Q8VEK3|HNRPU_MOUSE	K.S#PQPPVEEEDEHFDDTVVCLDTYNCDLHFK.I	247	KYSRAKSPQPPVE	113.604	71	20.4507	23.7976	20.1208	21.6934	26.6973	38.3508	46.0841	41.4556	41.5494	36.2719	41.0118		5.72075	6.65699	5.62845	6.06836	7.46811	10.728	12.8913	11.5965	11.6228	10.1464	11.4724
sp|O88700|BLM_MOUSE	K.TDLTPPS#PECLQVDLTK.E	208	TDLTPPSPECLQV	20.8024	1	39.9947	42.4976	49.0415	49.7536	47.977	48.789	44.8737	57.564	54.064	54.7003	60.3079		7.27754	7.73298	8.92373	9.0533	8.73002	8.87778	8.16534	10.4745	9.83762	9.95342	10.9738
tr|Q4VA93|Q4VA93_MOUSE	K.EHMM*DGVTTRT#FCGTPDYIAPEIIAYQPYGK.S	497	DGVTTRTFCGTPD	24.1212	4	69.5336	70.2506	79.6772	88.2988	89.009	49.8671	57.6907	50.9035	51.2863	53.4624	56.8488		9.70017	9.80021	11.1153	12.318	12.4171	6.95663	8.04806	7.10121	7.15462	7.45819	7.9306
sp|Q6SJQ7|CLM1_MOUSE	K.AAGPPSEQAQSLEGDLCYADLS#LK.Q	245	LCYADLSLKQPRT	64.8984	2	56.7859	48.2347	62.0836	97.1756	76.8066	45.6617	39.3386	71.9511	59.2235	58.7743	45.7035		8.58131	7.28908	9.38188	14.6849	11.6068	6.90026	5.94473	10.873	8.94968	8.88179	6.90657
sp|Q9Z204|HNRPC_MOUSE	K.RSAAEM*YGSVPEHPS#PSPLLSSSFDLDYDFQR.D	113	SVPEHPSPSPLLS	27.0548	2	20.5563	25.9764	24.6013	30.6073	32.3411	18.2265	23.327	27.6189	27.7698	23.8072	27.3545		7.28466	9.20541	8.7181	10.8465	11.4609	6.45902	8.26652	9.78747	9.84096	8.43668	9.69379
sp|P70445|4EBP2_MOUSE	R.TVAISDAAQLPQDYCTTPGGTLFSTT#PGGTR.I	46	GTLFSTTPGGTRI	5.82966	1	55.5618	38.5363	51.7131	49.1591	53.7064	52.1388	49.5856	63.0749	64.1748	69.1284	61.5848		9.13299	6.33441	8.50036	8.08055	8.82801	8.57033	8.15064	10.368	10.5487	11.363	10.123
sp|P18654|KS6A3_MOUSE	K.AYSFCGT#VEYMAPEVVNR.R	231	AYSFCGTVEYMAP	19.3859	4	86.9592	82.5919	85.4835	99.9081	105.36	86.9594	92.3583	103.36	90.9115	85.5368	92.1043		8.59677	8.16502	8.45089	9.8769	10.4159	8.59679	9.13053	10.2182	8.9875	8.45615	9.10542
sp|Q9ES52|SHIP1_MOUSE	R.LFDQQLS#PGLRPRPQVPGEASPITMVAK.L	246	LFDQQLSPGLRPR	44.7162	7	64.1259	68.478	75.6625	79.8789	82.2858	65.2239	68.2513	65.3431	63.6448	69.8396	75.4981		8.23995	8.79918	9.72236	10.2641	10.5734	8.38104	8.77005	8.39636	8.17812	8.97413	9.70123
sp|P18654|KS6A3_MOUSE	K.AYSFCGT#VEYMAPEVVNR.R	231	AYSFCGTVEYMAP	19.3859	4	119.177	118.337	122.726	126.482	141.993	106.412	117.055	131.46	130.397	124.75	127.246		8.72429	8.66281	8.9841	9.25906	10.3945	7.78984	8.56894	9.6235	9.54569	9.13227	9.31497
sp|Q9JIG4|PPR3F_MOUSE	R.ALNS#ALAEEITLHYAR.L	545	PERALNSALAEEI	151.292	1	55.6383	52.7788	52.1542	45.8224	56.2871	31.3766	30.4247	35.2249	25.4314	30.1774	32.1535		12.434	11.7949	11.6554	10.2403	12.579	7.01202	6.79929	7.87202	5.68338	6.74402	7.18564
sp|P97868|RBBP6_MOUSE	K.TDTLFVLPSRDDAT#PVRDEPM*DAESITFK.S	985	PSRDDATPVRDEP	84.7377	6	144.242	139.526	148.227	161.436	166.138	169.146	176.393	179.04	183.552	174.054	186.526		7.8895	7.63152	8.10746	8.82994	9.0871	9.25166	9.64805	9.79281	10.0396	9.52011	10.2023
sp|Q9QZI9|SERC3_MOUSE	K.LTLSGS#DSVILGDTTNGANDEEDGQPR.R	369	KLTLSGSDSVILG	10.7431	6	26.767	24.8882	18.7396	22.1875	33.177	27.5705	27.8924	33.3204	26.3913	27.6499	33.4444		8.86243	8.24036	6.20457	7.34616	10.9847	9.12846	9.23502	11.0322	8.73802	9.15475	11.0733
tr|E9PZW8|E9PZW8_MOUSE	K.LASAVLSQS#LDLSEK.H	1313	SAVLSQSLDLSEK	25.7806	1	49.3631	43.6493	54.0078	57.7555	50.9041	49.0111	47.2132	53.1425	46.1661	45.2008	45.2838		9.11267	8.05787	9.9701	10.6619	9.39715	9.0477	8.71579	9.81037	8.52249	8.3443	8.35962
sp|O09110|MP2K3_MOUSE	K.M*CDFGISGYLVDS#VAK.T	218	SGYLVDSVAKTMD	79.4446	2	53.0637	42.9948	53.8139	80.9231	66.1524	43.325	49.8234	83.6353	58.9995	81.3709	84.1526		7.59948	6.15747	7.70692	11.5893	9.47396	6.20476	7.13542	11.9778	8.44956	11.6535	12.0519
sp|P97412|LYST_MOUSE	K.LAASLGFS#VDK.L	2122	AASLGFSVDKLQN	67.413	1	78.0436	59.4274	67.2127	61.2358	67.5045	36.8503	41.2111	40.4798	36.4974	50.1494	42.5543		13.4288	10.2255	11.5651	10.5367	11.6154	6.34075	7.0911	6.96528	6.28003	8.62909	7.32222
sp|O35381|AN32A_MOUSE	K.KLELSENRIS#GDLEVLAEK.C	77	LSENRISGDLEVL	2.03346	1	39.714	42.7746	37.1975	47.9874	45.5638	67.8214	64.926	63.1824	68.8255	58.1827	70.1819		6.54961	7.05436	6.13458	7.91405	7.51435	11.1851	10.7075	10.42	11.3506	9.59545	11.5743
sp|Q3UW53|NIBAN_MOUSE	K.HNLFEDNM*ALPSESVSS#LTDLK.T	581	PSESVSSLTDLKT	32.2716	8	39.3433	33.0833	42.0896	32.178	40.1053	45.4879	43.6843	41.2683	38.4187	53.892	43.6049		8.68207	7.30065	9.28811	7.10088	8.85023	10.038	9.64002	9.10688	8.47803	11.8926	9.6225
sp|Q6P8I4|PCNP_MOUSE	K.TLSVAAAFNEDEDS#EPEEM*PPEAK.M	119	FNEDEDSEPEEMP	143.381	26	25.512	28.3048	26.7336	31.3772	24.6231	29.1102	16.4989	32.1423	26.8554	22.691	24.5526		8.84601	9.81438	9.26958	10.8797	8.5378	10.0936	5.72082	11.145	9.31183	7.86787	8.51336
sp|Q8VEK3|HNRPU_MOUSE	K.S#PQPPVEEEDEHFDDTVVCLDTYNCDLHFK.I	247	KYSRAKSPQPPVE	113.604	71	40.3713	37.2034	35.4165	40.2578	39.7261	53.5609	52.4931	56.622	52.3495	54.5903	53.9779		7.81528	7.20202	6.85611	7.79331	7.69038	10.3686	10.1619	10.9612	10.1341	10.5679	10.4493
sp|P68181|KAPCB_MOUSE	K.FRGSGDTSNFDDYEEEEIRVS#ITEK.C	339	EEEIRVSITEKCG	27.0289	16	62.9469	66.8991	63.6744	71.2259	77.2739	37.9869	44.4987	46.0001	57.7041	45.952	43.125		10.1973	10.8376	10.3152	11.5385	12.5183	6.15385	7.20876	7.45198	9.34801	7.44419	6.98622
sp|Q9EPB4|ASC_MOUSE	K.EIHPYLVMDLEQS#.-	193	VMDLEQSxxxxxx	159.548	8	61.4335	66.1039	59.7054	61.6486	72.4711	81.392	86.9472	87.6867	91.562	91.4571	96.2257		7.17151	7.71672	6.96978	7.19662	8.45999	9.50139	10.1499	10.2362	10.6886	10.6763	11.233
sp|P09405|NUCL_MOUSE	K.NLS#FNITEDELK.E	403	LLAKNLSFNITED	60.3087	3	54.7129	57.1553	50.0516	85.975	70.1222	83.1628	91.5241	128	92.9954	148.015	115.914		5.59649	5.84632	5.11969	8.79424	7.17269	8.50658	9.36185	13.0929	9.51235	15.1402	11.8567
sp|P09405|NUCL_MOUSE	K.NLS#FNITEDELK.E	403	LLAKNLSFNITED	60.3087	3	263.262	233.543	243.048	370.692	291.628	337.492	366.256	520.407	410.025	615.708	448.036		6.42088	5.69605	5.92785	9.04106	7.1127	8.23132	8.93286	12.6925	10.0004	15.0169	10.9275
sp|Q9D0F9|PGM1_MOUSE	K.AIGGIILTAS#HNPGGPNGDFGIK.F	117	GIILTASHNPGGP	37.2475	4	538.852	499.514	555.587	535.104	614.843	415.745	461.334	485.242	427.345	429.356	453.127		9.94916	9.22284	10.2582	9.87997	11.3522	7.67617	8.51791	8.95933	7.89035	7.92748	8.36638
sp|Q9D0F9|PGM1_MOUSE	K.AIGGIILT#ASHNPGGPNGDFGIK.F	115	IGGIILTASHNPG	1.93572	1	164.739	131.615	155.481	166.944	192.321	128.591	134.131	137.642	120.098	138.502	141.528		10.2221	8.16675	9.64764	10.359	11.9336	7.97914	8.32288	8.54076	7.45213	8.59413	8.78185
sp|Q9EPB4|ASC_MOUSE	K.EIHPYLVMDLEQS#.-	193	VMDLEQSxxxxxx	159.548	8	41.8382	41.1002	35.4398	41.8313	50.3999	51.0189	53.3831	56.8889	62.9153	60.9573	57.689		7.55937	7.42602	6.40329	7.55811	9.1063	9.21814	9.64531	10.2787	11.3676	11.0138	10.4233
sp|Q9D0F9|PGM1_MOUSE	K.AIGGIILTAS#HNPGGPNGDFGIK.F	117	GIILTASHNPGGP	37.2475	4	30.701	29.582	21.6109	29.2553	37.2956	25.1017	28.4532	28.316	24.0263	25.4098	26.2458		10.0331	9.6674	7.06243	9.56062	12.1882	8.20324	9.2985	9.25367	7.85178	8.30393	8.57713
sp|P18654|KS6A3_MOUSE	K.AYSFCGT#VEYMAPEVVNR.R	231	AYSFCGTVEYMAP	19.3859	4	44.0537	36.3953	40.1989	44.8071	56.1374	46.6673	50.4167	56.2257	42.1793	53.7554	48.1552		8.48831	7.0127	7.74558	8.63349	10.8166	8.99191	9.71435	10.8336	8.12717	10.3577	9.2786
sp|P51150|RAB7A_MOUSE	R.FQS#LGVAFYR.G	72	GQERFQSLGVAFY	114.068	2	26.5939	18.6268	38.7448	192.759	122.435	63.7023	92.426	742.555	541.415	775.284	604.582		0.826123	0.578628	1.20358	5.98793	3.80338	1.97887	2.87115	23.067	16.8187	24.0837	18.7809
sp|Q9JI10|STK3_MOUSE	K.LADFGVAGQLTDT#MAK.R	174	AGQLTDTMAKRNT	40.4561	2	39.5673	45.8608	49.0529	52.5232	39.6722	22.9837	16.4295	22.2238	21.7947	22.179	19.2904		11.2542	13.0443	13.9522	14.9393	11.284	6.53731	4.67309	6.32117	6.19913	6.30843	5.48682
sp|P08752|GNAI2_MOUSE	K.IT#QSSLTICFPEYTGANK.Y	280	LFEEKITQSSLTI	6.04773	1	176.445	168.553	181.122	178.801	210.59	141.173	169.207	156.037	145.402	156.896	163.217		9.55076	9.12359	9.80391	9.67831	11.399	7.64152	9.15901	8.44611	7.87043	8.49261	8.83477
tr|E9PYB0|E9PYB0_MOUSE	K.M*PS#FGVSAPGKPSLEASLEVGAPK.V	503	PKFKMPSFGVSAP	37.8692	9	28.4925	24.6798	26.652	53.3104	39.344	21.1262	20.0342	45.1225	27.0608	30.0887	24.5167		8.36962	7.24964	7.82898	15.6598	11.5572	6.20578	5.885	13.2546	7.94905	8.8385	7.20174
sp|Q8R550|SH3K1_MOUSE	R.CQVAFS#YLPQNDDELELK.V	108	RCQVAFSYLPQND	17.0091	2	118.072	126.205	137.684	150.947	169.185	135.005	174.854	209.99	151.282	274.79	215.765		6.33508	6.77144	7.38738	8.09898	9.07753	7.24361	9.38168	11.2669	8.11695	14.7437	11.5767
sp|Q7TT18|MCAF1_MOUSE	K.EAFLVLS#DEEDLSCGK.D	533	EAFLVLSDEEDLS	149.16	6	76.6914	67.8006	65.7288	78.9483	77.9091	80.342	75.9497	97.2094	86.8624	88.1131	85.7195		8.70233	7.69347	7.45838	8.95843	8.84051	9.11656	8.61816	11.0305	9.85646	9.99838	9.72676
sp|Q99KH8|STK24_MOUSE	K.LADFGVAGQLTDT#QIK.R	172	AGQLTDTQIKRNT	22.873	1	38.9528	48.4695	39.4417	111.526	51.7135	16.5763	27.46	43.9389	30.3223	30.8788	23.7545		8.4125	10.4678	8.5181	24.0858	11.1684	3.57994	5.93046	9.48934	6.54862	6.6688	5.13019
tr|Q6NZR5|Q6NZR5_MOUSE	R.ASS#LEDLVLK.E	253	PLVRASSLEDLVL	26.3752	4	202.714	186.249	197.117	199.617	204.395	202.067	202.709	212.895	209.525	193.332	205.915		9.14555	8.4027	8.89301	9.0058	9.22136	9.11634	9.14533	9.60486	9.45282	8.72226	9.28997
sp|Q6PGL7|WASC2_MOUSE	K.S#TGVFQDEELLFSHK.L	832	TDSRPKSTGVFQD	18.2958	1	351.714	328.013	351.928	411.955	427.399	186.31	212.348	328.755	270.547	314.149	264.417		10.2019	9.51442	10.2081	11.9493	12.3972	5.40414	6.1594	9.53596	7.84754	9.11227	7.66975
sp|Q8VEK3|HNRPU_MOUSE	K.S#PQPPVEEEDEHFDDTVVCLDTYNCDLHFK.I	247	KYSRAKSPQPPVE	113.604	71	33.764	27.8307	25.7505	26.4646	27.6586	41.6754	41.7175	39.2632	38.0578	46.0902	46.3696		8.5556	7.05213	6.52504	6.70597	7.00852	10.5603	10.571	9.94906	9.64362	11.679	11.7498
sp|Q8VDM6|HNRL1_MOUSE	R.RGRS#PQPPAEEDEDDFDDTLVAIDTYNCDLHFK.V	195	EDRRGRSPQPPAE	95.5675	7	82.0451	81.7815	83.7809	87.2953	105.279	84.3933	90.6665	84.9232	95.1408	80.4481	89.1753		8.50271	8.47539	8.6826	9.04682	10.9105	8.74607	9.39619	8.80098	9.85987	8.3372	9.24165
sp|Q99N57|RAF1_MOUSE	K.DAVFDGSSCIS#PTIVQQFGYQR.R	29	DGSSCISPTIVQQ	12.1617	1	53.0288	49.5908	54.6978	60.5035	61.6144	42.3389	42.6249	57.8525	49.8535	45.5206	47.7699		9.37907	8.771	9.67425	10.7011	10.8976	7.48837	7.53894	10.2322	8.81746	8.0511	8.44894
sp|Q8K245|UVRAG_MOUSE	K.VAPLSSSLDTS#LDFSK.E	553	SSSLDTSLDFSKE	26.5336	1	20.4011	20.3248	20.0376	31.1847	25.66	19.3642	22.7182	24.5367	21.7814	28.1445	25.6597		7.85223	7.82288	7.71234	12.0028	9.87633	7.45312	8.74406	9.44398	8.38351	10.8326	9.87621
sp|Q8C147|DOCK8_MOUSE	R.SRAS#GSYEEQDVANGINQNVALAIAGNHFNLK.T	1244	SGRSRASGSYEEQ	17.0807	3	84.0665	84.0819	93.2843	84.4051	102.74	100.665	101.18	113.982	118.827	102.831	118.844		7.60848	7.60987	8.44274	7.63913	9.29849	9.11072	9.15733	10.316	10.7545	9.30678	10.756
sp|Q8C147|DOCK8_MOUSE	R.SRAS#GSYEEQDVANGINQNVALAIAGNHFNLK.T	1244	SGRSRASGSYEEQ	17.0807	3	82.7811	100.051	99.4867	104.048	122.664	128.36	120.019	123.924	120.921	119.054	129.573		6.61781	7.99846	7.95332	8.31797	9.80618	10.2616	9.59478	9.90694	9.66682	9.5176	10.3585
sp|Q8VE88|F1142_MOUSE	K.AETSLGIPS#PTEISAEVK.Q	119	TSLGIPSPTEISA	23.6387	2	257.676	250.524	272.561	435.971	352.147	111.676	122.211	328.645	227.402	459.578	300.363		8.26215	8.03281	8.73941	13.979	11.2913	3.58079	3.91859	10.5377	7.29144	14.736	9.63086
sp|Q9JJA7|CCNL2_MOUSE	K.GLLPGTAPGLDSAAGFS#PAPK.L	328	DSAAGFSPAPKLE	126.676	2	23.7652	21.4868	23.5353	27.2464	29.8645	23.113	19.6946	26.6417	21.525	21.7327	20.7614		9.16277	8.28433	9.07416	10.505	11.5144	8.91133	7.59336	10.2718	8.29906	8.37916	8.00465
tr|E9Q616|E9Q616_MOUSE	K.GPSFNVASPESDFGVS#LK.G	5333	ESDFGVSLKGPKV	101.754	2	310.908	327.005	378.744	567.071	354.175	243.678	208.365	414.367	299.622	315.411	282.93		8.39776	8.83254	10.23	15.3168	9.5664	6.58185	5.62802	11.1922	8.09291	8.51938	7.64205
tr|E9PYB0|E9PYB0_MOUSE	K.MPSFGVSAPGKPSLEAS#LEVGAPK.V	517	KPSLEASLEVGAP	18.995	4	36.8003	28.7308	29.1051	28.2805	26.5345	24.5171	24.4404	15.6371	18.2249	11.4861	25.0435		13.6906	10.6885	10.8278	10.521	9.87144	9.12092	9.09241	5.81737	6.78008	4.27309	9.31678
tr|E9Q616|E9Q616_MOUSE	K.GDINIEGPSMNIEGPELNVECPEGS#LK.G	3253	VECPEGSLKGPKF	165.631	2	47.4348	41.2324	45.8579	91.5878	58.6288	26.2107	26.9591	56.6427	35.2514	39.0294	37.4831		9.36858	8.14357	9.05713	18.089	11.5794	5.17672	5.32454	11.1872	6.96231	7.70848	7.40307
sp|P18654|KS6A3_MOUSE	R.GFS#FVAITSDDESQAM*QTVGVHSIVQQLHR.N	386	QLFRGFSFVAITS	93.7962	3	33.9215	34.9047	42.7256	58.1758	51.6289	16.2722	18.5466	46.2241	26.7547	36.6248	28.8062		8.59675	8.84593	10.828	14.7435	13.0844	4.12387	4.70027	11.7146	6.78046	9.28186	7.30038
sp|Q501J7|PHAR4_MOUSE	R.TRS#LPITIEMLK.V	457	TLGRTRSLPITIE	6.45201	1	31.965	28.7741	34.8408	38.4578	36.1252	37.6317	29.313	36.7729	33.6964	32.088	34.0449		8.55342	7.69958	9.32294	10.2908	9.66665	10.0698	7.84379	9.83997	9.01672	8.58635	9.10999
sp|Q3UW53|NIBAN_MOUSE	K.HNLFEDNM*ALPSESVSS#LTDLK.T	581	PSESVSSLTDLKT	32.2716	8	32.1564	35.0465	38.1507	36.9097	42.1684	36.1878	40.2744	41.7464	37.3328	37.7032	36.7789		7.75871	8.45605	9.20502	8.90559	10.1744	8.73141	9.71744	10.0726	9.00768	9.09705	8.87404
sp|Q99KC8|VMA5A_MOUSE	R.S#LRVPAYDLCSAESANLVLK.K	636	KGPQPRSLRVPAY	81.8549	8	97.681	111.125	124.821	151.223	103.017	84.7839	91.8583	146.823	97.3859	126.231	107.03		7.86495	8.94739	10.0502	12.176	8.2946	6.82652	7.39613	11.8217	7.84119	10.1637	8.61772
sp|Q9Z204|HNRPC_MOUSE	K.RSAAEMYGSVPEHPS#PSPLLSSSFDLDYDFQR.D	113	SVPEHPSPSPLLS	27.0548	2	26.6363	31.3428	39.8032	47.8469	44.6414	27.6333	25.7626	49.6213	38.9631	49.3714	39.1301		6.33063	7.44922	9.45999	11.3718	10.6099	6.5676	6.12299	11.7935	9.26034	11.7341	9.30004
sp|Q99KC8|VMA5A_MOUSE	R.S#LRVPAYDLCSAESANLVLK.K	636	KGPQPRSLRVPAY	81.8549	8	161.453	181.235	204.222	244.781	201.394	150.943	159.699	242.715	165.82	194.478	177.6		7.746	8.69508	9.79793	11.7438	9.66224	7.24177	7.66186	11.6447	7.95552	9.33042	8.52068
sp|Q8VEK3|HNRPU_MOUSE	K.S#PQPPVEEEDEHFDDTVVCLDTYNCDLHFK.I	247	KYSRAKSPQPPVE	113.604	71	17.9895	19.657	24.0919	19.6707	23.9983	23.7518	24.3987	26.7481	30.1325	25.1756	27.7796		6.8299	7.46298	9.14673	7.46818	9.11118	9.0176	9.26319	10.1552	11.4401	9.55816	10.5468
sp|Q9ES52|SHIP1_MOUSE	R.LFDQQLS#PGLRPRPQVPGEASPITMVAK.L	246	LFDQQLSPGLRPR	44.7162	7	164.481	151.293	164.151	164.44	166.808	188.343	190.553	205.738	209.011	203.794	201.768		8.18161	7.52558	8.16515	8.17956	8.29734	9.36852	9.47848	10.2338	10.3966	10.1371	10.0363
sp|Q810L3|CHFR_MOUSE	R.SSLVANGELSSLS#PVFQDK.E	231	GELSSLSPVFQDK	55.0995	2	38.6494	37.1279	41.9497	40.6839	45.7724	34.7406	39.6012	37.22	38.3408	46.2886	46.5018		8.64879	8.30832	9.38732	9.10406	10.2427	7.7741	8.86177	8.32892	8.57974	10.3583	10.406
tr|Q4VA93|Q4VA93_MOUSE	K.EHMMDGVT#TRTFCGTPDYIAPEIIAYQPYGK.S	494	HMMDGVTTRTFCG	6.3559	1	64.1908	74.5545	73.223	94.5908	92.795	56.0354	53.0957	56.9078	49.819	43.1178	64.8492		8.8762	10.3093	10.1252	13.0799	12.8315	7.74848	7.34199	7.86911	6.88888	5.96226	8.96725
sp|Q8K352|SASH3_MOUSE	K.FIYVDVLPEEAVGPVRPS#RR.Q	243	VGPVRPSRRQSKG	179.456	4	196.166	219.142	296.001	358.986	280.918	92.7381	93.4472	143.939	111.702	113.875	108.455		9.7335	10.8735	14.6872	17.8124	13.9388	4.60154	4.63673	7.14206	5.54252	5.65033	5.3814
sp|Q9ERB0|SNP29_MOUSE	K.IDSNLDELS#VGLGHLK.D	212	SNLDELSVGLGHL	9.75541	1	238.008	241.678	229.179	261.058	247.675	146.431	127.936	133.988	114.343	115.503	135.911		11.9499	12.1342	11.5066	13.1072	12.4353	7.35204	6.4234	6.7273	5.74094	5.79917	6.82386
sp|Q8K352|SASH3_MOUSE	K.FIYVDVLPEEAVGPVRPS#RR.Q	243	VGPVRPSRRQSKG	179.456	4	36.7624	39.6146	49.8918	71.1971	51.914	18.2633	15.8267	27.4492	24.001	17.9287	21.2768		9.82623	10.5886	13.3356	19.0303	13.8761	4.88159	4.23031	7.3369	6.41522	4.79216	5.68707
sp|Q9D8C8|PPR35_MOUSE	R.APEPEPGLDLSLSPSPLPES#PK.A	53	PSPLPESPKARKS	68.1085	3	30.401	24.982	28.2381	27.7976	33.5722	26.4035	25.31	23.5521	21.0867	26.8863	31.3134		10.1491	8.34004	9.42706	9.27999	11.2078	8.8146	8.44954	7.86269	7.03962	8.97578	10.4537
sp|Q8CIB6|TM230_MOUSE	R.LAS#TDDGYIDLQFK.K	24	KYSRLASTDDGYI	10.2828	1	334.986	312.501	313.159	356.942	374.294	312.4	310.765	348.744	336.354	336.289	312.268		9.18097	8.56473	8.58274	9.7827	10.2583	8.56196	8.51713	9.55802	9.21845	9.21668	8.55833
sp|Q8BH65|DEN6A_MOUSE	R.RVS#LHCLLDEFDK.D	124	SSGRRVSLHCLLD	1000	3	115.268	98.2088	96.5511	121.963	131.183	110.091	112.309	127.117	119.471	120.237	120.913		9.0526	7.71288	7.58269	9.5784	10.3025	8.64603	8.82022	9.9832	9.38268	9.44284	9.49597
sp|Q8BH65|DEN6A_MOUSE	R.RVS#LHCLLDEFDK.D	124	SSGRRVSLHCLLD	1000	3	30.8113	31.7688	30.3239	34.9166	33.7111	28.0452	28.7349	30.2226	30.1254	30.4518	32.6151		9.01636	9.29656	8.87372	10.2177	9.86492	8.20692	8.40873	8.84409	8.81563	8.91115	9.54422
sp|P16382|IL4RA_MOUSE	R.TVLWPENVS#VSVVR.C	358	LWPENVSVSVVRC	62.5912	2	32.4065	32.6253	31.3237	37.4166	39.1744	36.5756	29.4231	31.581	31.8679	25.7485	34.3268		8.94049	9.00085	8.64175	10.3227	10.8076	10.0907	8.11739	8.71273	8.7919	7.10364	9.47027
sp|P16382|IL4RA_MOUSE	R.TVLWPENVS#VSVVR.C	358	LWPENVSVSVVRC	62.5912	2	268.713	258.826	258.529	275.701	290.105	229.344	222.994	237.475	244.309	230.932	246.87		9.72261	9.36488	9.35411	9.97546	10.4966	8.29815	8.06839	8.59233	8.8396	8.35559	8.93229
sp|Q63932|MP2K2_MOUSE	K.LCDFGVSGQLIDSM*ANS#FVGTR.S	226	IDSMANSFVGTRS	54.7552	4	96.0287	90.5902	106.187	144.991	135.888	43.9196	47.1072	117.179	85.7714	98.0161	78.2134		9.19911	8.67812	10.1722	13.8894	13.0175	4.2073	4.51265	11.2252	8.2165	9.38948	7.49248
sp|Q9QZK7|DOK3_MOUSE	R.ALS#LPSLEPPGELR.E	274	PLPRALSLPSLEP	48.6742	4	147.19	141.697	145.208	157.251	160.036	155.019	162.138	170.408	161.661	145.854	165.655		8.59694	8.27613	8.48118	9.18461	9.34726	9.05423	9.47002	9.95306	9.4422	8.51891	9.67547
sp|Q99KC8|VMA5A_MOUSE	R.S#LRVPAYDLCSAESANLVLK.K	636	KGPQPRSLRVPAY	81.8549	8	125.263	124.775	164.005	181.414	137.707	117.309	113.503	169.383	129.068	149.009	128.795		8.13273	8.10105	10.6481	11.7784	8.9407	7.61631	7.36924	10.9972	8.37979	9.67447	8.36204
sp|Q8VI59|PCX3_MOUSE	R.SFDTVIGAGT#PPGQTEPLLVVRPK.D	370	TVIGAGTPPGQTE	22.9059	1	23.914	24.6339	25.0217	34.9025	26.6134	24.6264	28.3426	30.9204	28.2378	28.5851	25.3044		7.94214	8.18125	8.31005	11.5916	8.83864	8.17876	9.41294	10.2691	9.37814	9.49348	8.40393
sp|Q9Z0U1|ZO2_MOUSE	K.VQVAPLQGS#PPLSHDDRGFEVIEEFDGR.S	107	VAPLQGSPPLSHD	71.0667	7	17.8809	16.3078	23.6922	25.6352	25.7995	20.6839	19.4403	19.1256	19.3929	20.3472	19.2711		7.85709	7.16587	10.4107	11.2644	11.3366	9.08875	8.54229	8.40404	8.52145	8.94082	8.46797
sp|P28867|KPCD_MOUSE	K.NLIDSM*DQEAFHGFS#FVNPK.F	662	EAFHGFSFVNPKF	203.639	7	235.344	243.94	251.712	302.36	289.865	255.093	245.638	253.979	239.174	228.29	272.849		8.35074	8.65573	8.93151	10.7287	10.2853	9.0515	8.716	9.01197	8.48663	8.10042	9.68153
sp|Q9JM14|NT5C_MOUSE	K.DTEVFICTT#PLLK.Y	102	EVFICTTPLLKYD	18.8756	1	78.5675	72.6354	65.67	73.2997	84.4028	69.7378	64.1744	75.6717	75.9029	66.3138	67.9333		9.8913	9.14447	8.26756	9.22811	10.6259	8.77968	8.07927	9.52673	9.55583	8.34861	8.5525
sp|P28867|KPCD_MOUSE	K.NLIDSM*DQEAFHGFS#FVNPK.F	662	EAFHGFSFVNPKF	203.639	7	221.42	239.174	239.163	281.863	292.043	253.816	234.307	267.842	248.373	252.046	281.303		7.87592	8.50743	8.50704	10.0259	10.388	9.02828	8.33431	9.52716	8.83467	8.9653	10.006
sp|Q91ZP3|LPIN1_MOUSE	K.AQTEM*QFVNEEDLESLGAAAPPS#PVAEELK.A	392	GAAAPPSPVAEEL	159.908	6	37.7651	37.3249	30.4223	46.2662	45.7083	24.8296	31.4205	36.3944	34.3103	38.223	35.1075		9.49417	9.3835	7.64817	11.6313	11.4911	6.24217	7.89911	9.14956	8.62561	9.60927	8.82603
sp|Q8VEK3|HNRPU_MOUSE	K.S#PQPPVEEEDEHFDDTVVCLDTYNCDLHFK.I	247	KYSRAKSPQPPVE	113.604	71	20.0211	25.6127	21.3634	24.9291	26.7027	23.9445	22.2722	23.7501	21.2507	26.4204	24.6078		7.67461	9.81802	8.18916	9.55596	10.2358	9.17855	8.5375	9.10402	8.14593	10.1276	9.4328
sp|P54310|LIPS_MOUSE	R.S#VSEAALAQPEGLLGTDTLK.K	557	TESMRRSVSEAAL	24.7613	3	139.949	137.311	132.792	133.034	133.608	80.868	83.9749	92.5062	92.6213	78.0436	76.096		11.852	11.6286	11.2459	11.2664	11.315	6.84855	7.11167	7.83417	7.84391	6.60936	6.44442
sp|Q8CGA3|LAT4_MOUSE	K.LCLS#TVDLEVK.C	297	GHKLCLSTVDLEV	10.2828	1	634.415	617.04	600.713	497.155	657.933	1566.97	1547.37	1256.54	1316.69	1202.31	1417.68		5.60695	5.45339	5.30909	4.39384	5.8148	13.8488	13.6756	11.1053	11.6368	10.626	12.5294
sp|Q9Z2A0|PDPK1_MOUSE	R.ANS#FVGTAQYVSPELLTEK.S	244	KQARANSFVGTAQ	7.95221	2	194.966	163.01	189.348	201.243	210.695	197.261	219.424	207.76	199.146	205.579	209.401		8.87083	7.41684	8.61522	9.15643	9.58649	8.97525	9.98365	9.45295	9.06101	9.35372	9.52762
sp|Q5BLK4|TUT7_MOUSE	R.IEGAEELEEAAALSCFS#PSVQSR.T	830	AALSCFSPSVQSR	24.2431	3	66.3233	66.6275	80.0976	108.857	89.111	28.2931	36.7043	85.0711	68.8431	91.8922	73.0732		8.34366	8.38194	10.0765	13.6946	11.2104	3.55935	4.61751	10.7022	8.66067	11.5603	9.19282
sp|Q61168|LAPM5_MOUSE	K.VALPSYEEALS#LPPK.T	243	SYEEALSLPPKTP	71.6563	2	57.9791	61.7921	57.6488	74.321	74.0984	51.4532	68.9166	69.4924	62.8954	57.7728	59.5366		8.33145	8.87937	8.28399	10.6797	10.6478	7.3937	9.90315	9.98589	9.0379	8.30181	8.55525
sp|Q9QXL1|KI21B_MOUSE	K.S#LASLVEIK.E	1168	TKNITKSLASLVE	73.2957	1	166.93	153.619	161.027	158.697	165.724	167.104	167.138	164.686	148.249	178.123	190.039		9.16526	8.43442	8.84116	8.71322	9.09902	9.17482	9.17666	9.04202	8.13957	9.7798	10.4341
sp|Q8K3A9|MEPCE_MOUSE	K.DITDPLSLNTCTDEAHVVLAS#PLK.I	229	AHVVLASPLKIGR	67.4766	3	44.8158	51.6686	44.0461	59.9197	63.535	53.7457	55.9853	55.8165	48.2452	74.5663	60.0365		7.31829	8.43733	7.1926	9.78472	10.3751	8.77651	9.14224	9.11467	7.87829	12.1765	9.80379
sp|Q8K3A9|MEPCE_MOUSE	K.DITDPLSLNTCTDEAHVVLAS#PLK.I	229	AHVVLASPLKIGR	67.4766	3	29.2402	28.9085	37.3888	41.6522	37.687	27.0668	26.8654	30.3104	35.4931	40.6233	38.0875		7.83242	7.74355	10.0151	11.1571	10.095	7.25024	7.19628	8.11908	9.50733	10.8815	10.2023
sp|Q3UW53|NIBAN_MOUSE	K.LLTVTVS#VESAPVVENDIHNGTPVPQENIK.E	712	LLTVTVSVESAPV	27.6854	2	50.3412	43.4379	53.346	122.089	65.5419	27.0334	24.0753	115.94	60.7606	101.806	50.1468		7.04548	6.07933	7.46601	17.0869	9.17288	3.78344	3.36945	16.2263	8.50372	14.2482	7.01827
sp|Q9ES52|SHIP1_MOUSE	K.STLS#PDQQLTAWSYDQLPK.D	935	HGKSTLSPDQQLT	22.8534	3	107.894	103.526	136.206	144.255	160.127	124.24	120.917	209.486	195.006	225.272	218.49		6.18154	5.93128	7.80364	8.26478	9.17415	7.11807	6.9277	12.002	11.1724	12.9065	12.5179
sp|P11157|RIR2_MOUSE	R.TPLATIADQQQLQLS#PLK.R	20	QQQLQLSPLKRLT	222.363	2	179.157	165.7	169.027	183.71	189.111	317.797	313.245	262.732	272.533	312.97	320.578		6.66865	6.16773	6.29158	6.83811	7.03914	11.8292	11.6597	9.77949	10.1443	11.6495	11.9327
sp|Q3UW53|NIBAN_MOUSE	K.LLTVTVS#VESAPVVENDIHNGTPVPQENIK.E	712	LLTVTVSVESAPV	27.6854	2	57.0411	40.8371	43.3848	104.111	62.0554	26.9558	21.1734	93.5866	40.8278	80.598	49.3544		9.20129	6.58743	6.9984	16.7941	10.0101	4.34823	3.41548	15.0964	6.58593	13.0012	7.96135
sp|Q920R0|ALS2_MOUSE	R.RLS#LPGLLSQVS#PR.L	477	GGSRRLSLPGLLS	129.991	2	77.3504	66.6455	79.8603	77.7669	93.1156	53.9313	48.4316	42.3586	55.8978	45.7841	44.6351		11.2792	9.71824	11.6452	11.34	13.5781	7.86426	7.06229	6.17672	8.15102	6.67623	6.50869
tr|E9Q616|E9Q616_MOUSE	K.GPSFNVAS#PESDFGVSLK.G	5325	PSFNVASPESDFG	40.5573	2	212.395	207.406	214.351	253.895	238.82	112.465	98.1596	150.992	139.494	252.031	253.761		9.95399	9.72019	10.0457	11.8989	11.1924	5.27071	4.60029	7.07628	6.53744	11.8115	11.8926
sp|Q9R078|AAKB1_MOUSE	R.S#QNNFVAILDLPEGEHQYK.F	108	KLPLTRSQNNFVA	257.871	3	210.743	197.024	196.435	213.638	237.537	145.753	158.949	158.605	140.152	147.703	158.324		10.7256	10.0273	9.9974	10.8729	12.0892	7.41795	8.08958	8.07207	7.13291	7.5172	8.05778
sp|Q9EQ28|DPOD3_MOUSE	R.QVS#ITGFFQK.K	454	KANRQVSITGFFQ	21.3031	4	52.8091	64.6467	73.1587	85.8743	78.7107	30.9447	27.1743	60.238	45.8111	47.1438	52.4345		8.53211	10.4446	11.8199	13.8743	12.7169	4.99958	4.39042	9.73235	7.40147	7.6168	8.47158
sp|Q9EQ28|DPOD3_MOUSE	R.QVS#ITGFFQK.K	454	KANRQVSITGFFQ	21.3031	4	269.989	290.873	319.405	380.271	372.813	162.554	150.254	272.093	214.771	235.918	197.7		9.41832	10.1468	11.1422	13.2654	13.0052	5.67053	5.24148	9.4917	7.49208	8.22977	6.89656
sp|Q9R078|AAKB1_MOUSE	R.S#QNNFVAILDLPEGEHQYK.F	108	KLPLTRSQNNFVA	257.871	3	218.643	200.59	219.603	228.906	239.212	162.233	174.612	160.283	159.713	171.154	164.773		10.4129	9.55316	10.4587	10.9017	11.3926	7.7264	8.31595	7.63354	7.60639	8.15127	7.84739
tr|F6Q8A4|F6Q8A4_MOUSE	R.GFS#FVATGLMEDDGKPR.T	386	QLFRGFSFVATGL	65.9168	4	703.46	762.088	811.16	1220.57	1126.45	380.876	369.382	957.142	727.268	744.514	664.387		8.30796	9.00036	9.57992	14.4151	13.3036	4.4982	4.36245	11.304	8.58913	8.79282	7.84651
sp|Q3UW53|NIBAN_MOUSE	K.HNLFEDNMALPSESVSS#LTDLK.T	581	PSESVSSLTDLKT	32.2716	8	74.078	58.3996	76.7058	50.6013	61.0746	102.748	110.058	72.7007	83.044	87.2113	90.151		8.54642	6.73759	8.84959	5.8379	7.0462	11.8541	12.6974	8.38752	9.58083	10.0616	10.4008
sp|Q9CZE3|RAB32_MOUSE	R.FLVENM*LANQQSFPS#EEIDLDR.I	199	NQQSFPSEEIDLD	71.7529	2	37.4946	33.5531	39.6902	37.7087	37.2653	24.9066	26.2308	37.8916	32.3545	32.0914	32.8422		10.0784	9.01896	10.6686	10.136	10.0168	6.69479	7.05073	10.1851	8.69676	8.62606	8.82785
sp|P42227|STAT3_MOUSE	K.FICVTPTTCSNTIDLPMS#PR.T	727	TIDLPMSPRTLDS	108.821	3	85.6893	88.5258	95.165	104.773	115.132	46.683	45.1095	72.3176	66.2629	70.2405	70.0193		9.96482	10.2947	11.0668	12.1841	13.3887	5.42877	5.24579	8.40982	7.70572	8.16828	8.14256
sp|Q9WUA6|AKT3_MOUSE	R.YFDEEFTAQTITIT#PPEK.Y	447	AQTITITPPEKYD	66.6011	2	120.189	117.439	123.927	129.465	127.496	93.7155	97.0823	108.65	108.118	103.466	113.245		9.67087	9.44957	9.97162	10.4173	10.2588	7.54072	7.81162	8.74243	8.69958	8.32528	9.11218
sp|Q60875|ARHG2_MOUSE	R.S#LPAGDALYLSFNPPQPSR.G	885	LDPRRRSLPAGDA	70.332	3	48.0844	51.5498	44.6	49.4821	65.1933	33.0157	28.3137	37.4274	30.1285	34.9826	35.7514		10.4867	11.2424	9.72675	10.7915	14.2179	7.20035	6.17491	8.1625	6.57069	7.6293	7.79698
sp|Q7TQH0|ATX2L_MOUSE	K.VPMAGVGGTEGPEQLPAPCPSQTGS#PPVGLIK.G	637	CPSQTGSPPVGLI	10.7431	3	46.566	45.82	50.0461	48.4916	50.7482	67.2298	64.6789	69.1711	65.7486	68.4188	73.9549		7.15437	7.03977	7.68905	7.45023	7.79694	10.3292	9.93723	10.6274	10.1016	10.5118	11.3624
sp|Q99KC8|VMA5A_MOUSE	R.S#LRVPAYDLCSAESANLVLK.K	636	KGPQPRSLRVPAY	81.8549	8	101.234	120.778	139.063	163.688	142.054	104.908	113.136	145.016	122.517	126.872	136.162		7.15218	8.53294	9.8248	11.5646	10.0361	7.41175	7.99309	10.2454	8.65583	8.96349	9.61983
sp|Q9WUA6|AKT3_MOUSE	R.YFDEEFTAQTITIT#PPEK.Y	447	AQTITITPPEKYD	66.6011	2	25.637	24.9203	21.9981	23.308	28.8923	23.5174	22.3517	16.4394	19.0234	20.6976	18.4805		10.4528	10.1605	8.9691	9.50316	11.78	9.58854	9.11328	6.70271	7.75624	8.43885	7.53487
tr|G3UWG2|G3UWG2_MOUSE	K.LVGSHRLS#IYEEWDPFR.F	1321	VGSHRLSIYEEWD	16.1895	2	322.433	286.93	233.145	288.403	220.356	196.699	151.418	155.777	108.317	123.759	111.318		14.6657	13.0509	10.6045	13.1178	10.0228	8.94674	6.88717	7.08542	4.92675	5.62909	5.06323
sp|Q9CQ22|LTOR1_MOUSE	R.TDEQALLSS#ILAK.T	56	EQALLSSILAKTA	30.8348	2	50.8935	53.6443	47.3483	53.8571	63.1315	51.9614	43.06	46.5116	44.7297	40.7077	49.1862		9.33772	9.84243	8.68726	9.88146	11.5831	9.53366	7.90047	8.53374	8.20681	7.46888	9.02447
sp|Q8VEK3|HNRPU_MOUSE	K.S#PQPPVEEEDEHFDDTVVCLDTYNCDLHFK.I	247	KYSRAKSPQPPVE	113.604	71	25.7818	23.703	24.2512	26.747	24.458	27.7876	32.1796	32.4544	25.0485	33.5659	26.4028		8.52629	7.83883	8.02012	8.84548	8.08849	9.18963	10.6421	10.733	8.2838	11.1006	8.73168
sp|O54988|SLK_MOUSE	R.RDS#FIGTPYWM*APEVVMCETSK.D	189	TIQRRDSFIGTPY	7.77999	4	75.1977	89.1568	89.2796	82.3393	111.596	89.9243	93.5548	91.321	102.464	100.656	106.814		7.28445	8.63668	8.64857	7.97627	10.8104	8.71103	9.06272	8.84633	9.92573	9.75065	10.3472
sp|Q3UKC1|TAXB1_MOUSE	R.AAS#PVEELLTM*EDEGNSDM*LVVTTK.A	124	FQFRAASPVEELL	93.8834	76	130.436	122.21	116.135	140.8	140.255	78.8625	92.2522	89.012	92.4522	87.9457	81.232		11.1333	10.4311	9.9126	12.0178	11.9713	6.73122	7.87409	7.59753	7.89116	7.50652	6.93347
sp|P53995|APC1_MOUSE	R.SFDFEGSLS#PVIAPK.K	688	DFEGSLSPVIAPK	31.5052	1	209.454	204.277	208.494	286.248	278.893	226.052	219.267	299.335	282.126	392.559	345.788		7.09414	6.9188	7.06163	9.69515	9.44602	7.6563	7.4265	10.1384	9.55552	13.2958	11.7117
sp|Q6IQX8|ZN219_MOUSE	R.ILVGHLEPS#PPAFDGELDLQR.Y	16	VGHLEPSPPAFDG	1000	1	32.9685	29.5274	34.9593	41.2754	33.1419	29.4479	32.6411	33.7696	34.2701	30.6366	22.7507		9.27675	8.30848	9.83692	11.6142	9.32554	8.2861	9.18463	9.50217	9.643	8.6206	6.40164
tr|E9PYB0|E9PYB0_MOUSE	K.T#PDLSVQLPSADLDLK.A	1220	VQGDLKTPDLSVQ	3.73632	1	151.3	143.714	126.684	162.714	140.73	150.462	163.964	230.62	192.101	361.512	361.904		6.92224	6.57519	5.79604	7.44445	6.43865	6.88391	7.50164	10.5513	8.78895	16.5398	16.5578
sp|P08556|RASN_MOUSE	K.SALTIQLIQNHFVDEYDPTIEDS#YRK.Q	39	DPTIEDSYRKQVV	2.80603	1	22.2136	25.1405	26.2677	28.7409	30.473	23.4451	17.8877	17.0865	13.6894	25.1006	24.7866		8.71699	9.86552	10.3079	11.2784	11.9581	9.20022	7.01941	6.70501	5.37194	9.84989	9.72665
tr|E9PYB0|E9PYB0_MOUSE	K.T#PDLSVQLPSADLELK.A	540	VQGDLKTPDLSVQ	54.6414	6	145.557	126.824	117.369	161.755	140.69	148.266	152.187	203.474	161.475	304.705	317.615		7.35166	6.40554	5.92799	8.16977	7.10586	7.48847	7.68654	10.2769	8.15564	15.3898	16.0418
tr|F7DBB3|F7DBB3_MOUSE	K.T#PDLSVQLPSADLELK.A	171	VQGDLKTPDLSVQ	54.6414	3	145.557	126.824	117.369	161.755	140.69	148.266	152.187	203.474	161.475	304.705	317.615		7.35166	6.40554	5.92799	8.16977	7.10586	7.48847	7.68654	10.2769	8.15564	15.3898	16.0418
sp|A6H8H2|DEN4C_MOUSE	R.SHS#VGGPLQNIDFSQRPFHGVST#VSLPSSLQEDVDHLGK.R	1637	SLTRSHSVGGPLQ	20.3546	1	67.7743	63.6211	70.7598	78.5272	80.7855	141.338	141.443	136.543	125.038	142.947	130.803		5.74563	5.39354	5.99873	6.65722	6.84867	11.982	11.9909	11.5755	10.6002	12.1185	11.089
sp|Q6KCD5|NIPBL_MOUSE	K.TPIT#PQDVNRPLNAAQCLSQQEQTAFLPANQVPVLQQNTSVATK.Q	406	TSKTPITPQDVNR	14.8848	1	106.946	83.5789	92.9933	126.441	125.462	61.2796	62.8855	102.128	79.4956	137.838	132.917		9.6178	7.51633	8.36298	11.371	11.2829	5.51094	5.65535	9.18444	7.14912	12.3959	11.9533
sp|Q3TBD2|HMHA1_MOUSE	R.YDFEPYVSNNSWS#PIMR.T	568	VSNNSWSPIMRTR	71.2384	5	121.023	100.702	125.156	127.444	145.146	114.822	123.185	129.538	136.701	137.656	130.987		8.69193	7.23248	8.98877	9.15313	10.4245	8.24655	8.8472	9.30347	9.81795	9.88651	9.40755
sp|Q91XC8|DAP1_MOUSE	K.DDQEWESTS#PPKPTVFISGVIAR.G	51	QEWESTSPPKPTV	13.145	2	111.609	112.047	102.764	96.235	111.514	73.8221	76.1834	86.0501	81.3144	76.0108	89.4948		10.9739	11.017	10.1041	9.46222	10.9645	7.25849	7.49066	8.4608	7.99517	7.47369	8.7995
sp|P18760|COF1_MOUSE	K.LGGS#AVISLEGKPL.-	156	AEKLGGSAVISLE	11.7212	1	137.132	158.433	162.978	183.408	189.68	103.073	102.651	116.728	106.278	111.279	114.362		9.22823	10.6617	10.9675	12.3424	12.7644	6.93628	6.90785	7.85518	7.15197	7.4885	7.69593
sp|Q3UKC1|TAXB1_MOUSE	R.AAS#PVEELLTM*EDEGNSDM*LVVTTK.A	124	FQFRAASPVEELL	93.8834	76	41.0044	46.4863	47.2531	44.1039	48.3057	36.5338	34.2409	40.4901	40.0875	40.8042	36.4989		8.99597	10.1986	10.3669	9.67596	10.5978	8.01515	7.51212	8.88314	8.79481	8.95204	8.00751
sp|Q62422|OSTF1_MOUSE	K.LALDMATNAACAS#LLK.K	187	TNAACASLLKKKQ	138.848	1	23.185	32.1753	27.2281	28.6503	34.9484	21.6351	26.1397	29.2804	27.8562	25.3987	18.0805		7.87058	10.9225	9.24311	9.72589	11.8639	7.34444	8.87362	9.93978	9.45632	8.62207	6.13777
sp|Q6PDG8|MON1A_MOUSE	R.QIS#QDFSELSTQLTGVAR.D	91	TDMRQISQDFSEL	7.50555	1	18.3699	13.8917	17.9281	24.5627	29.8958	13.9735	15.9893	21.4753	18.5363	26.518	24.9034		8.1267	6.14558	7.93123	10.8664	13.2257	6.18175	7.07355	9.50048	8.20032	11.7313	11.0171
tr|E9PYB0|E9PYB0_MOUSE	K.MPS#FGVSAPGKPSLEASLEVGAPK.V	503	PKFKMPSFGVSAP	37.8692	9	59.82	61.5865	70.3104	246.177	141.621	23.666	30.363	174.112	83.6031	87.8644	52.6216		5.79795	5.96916	6.81471	23.8603	13.7263	2.29378	2.94288	16.8755	8.10309	8.51611	5.10026
sp|Q99N48|SYTL3_MOUSE	K.S#VENLFLSVTTQM*R.K	184	FRGFNKSVENLFL	79.5185	3	52.1357	47.582	49.7957	29.066	35.5959	42.5071	34.9363	17.8453	19.2049	17.0304	18.2809		14.3238	13.0727	13.6809	7.98561	9.77961	11.6784	9.59841	4.90282	5.27635	4.67893	5.02249
sp|Q6A065|CE170_MOUSE	R.QGS#FTIDKPSSNIPIELIPHINK.Q	829	SLVRQGSFTIDKP	34.0665	2	99.0916	107.178	111.024	95.9508	127.154	58.9398	62.7592	55.627	51.0599	53.7635	58.5568		11.2463	12.164	12.6006	10.8898	14.4312	6.68931	7.12278	6.31333	5.79499	6.10184	6.64584
sp|Q99KC8|VMA5A_MOUSE	R.S#LRVPAYDLCSAESANLVLK.K	636	KGPQPRSLRVPAY	81.8549	8	59.8524	64.3017	64.5085	79.3452	73.2165	64.791	58.7385	77.1207	51.9752	76.1772	68.6701		8.10243	8.70474	8.73274	10.7412	9.91157	8.77098	7.95163	10.4401	7.03607	10.3124	9.29611
sp|O09044|SNP23_MOUSE	R.EDEM*EENLTQVGS#ILGNLK.N	160	NLTQVGSILGNLK	113.419	4	47.3648	44.943	47.4537	162.764	88.4837	30.0817	39.1729	122.383	72.7686	67.0914	51.8711		6.1165	5.80375	6.12798	21.0187	11.4264	3.88463	5.05863	15.804	9.39705	8.66391	6.69842
sp|P97492|RGS14_MOUSE	K.S#LPLGVEELGQLPLAEGPCGRPLRK.S	218	KLKPGKSLPLGVE	1000	2	169.08	167.926	171.227	216.386	209.284	152.927	162.231	196.327	179.51	184.661	192.393		8.44574	8.38811	8.55302	10.8087	10.454	7.63887	8.10365	9.8068	8.96675	9.22405	9.61029
tr|F8VQC9|F8VQC9_MOUSE	R.M*LQDDEDTVHLPFERGS#LLQIPVK.T	1057	LPFERGSLLQIPV	48.2435	3	101	96.1644	109.482	128.638	136.425	95.3859	74.3236	103.042	84.5479	81.5983	91.4501		9.16464	8.72591	9.93435	11.6725	12.3791	8.65527	6.74408	9.34994	7.67183	7.40419	8.29814
sp|Q8CB87|RAB44_MOUSE	R.SSSPGDLT#AGKPQADPDYLYHVVFLGDSNVGK.T	526	SSPGDLTAGKPQA	2.77216	1	137.889	138.803	129.495	144.228	163.364	86.4103	127.567	107.998	106.608	102.293	116.077		10.1335	10.2006	9.51656	10.5993	12.0056	6.35028	9.37489	7.93674	7.83458	7.51749	8.5305
sp|Q62318|TIF1B_MOUSE	K.VPRVS#LERLDLDLTSDSQPPVFK.V	489	RKVPRVSLERLDL	84.2103	2	76.5489	75.5971	80.4122	101.012	81.0673	52.4976	42.7108	98.0592	74.2265	93.9011	85.8473		8.88162	8.77119	9.32986	11.7199	9.40587	6.09105	4.95554	11.3774	8.61217	10.8949	9.96048
sp|P20490|FCERB_MOUSE	R.ADLALPNPQESSS#APDIELLEASPAK.A	21	NPQESSSAPDIEL	6.59058	3	60.2286	52.2155	69.2347	76.0835	74.7073	62.4351	66.3101	66.1557	75.0616	79.8156	85.8506		7.84126	6.79802	9.01379	9.90543	9.72627	8.12853	8.63303	8.61292	9.77239	10.3913	11.177
sp|Q62318|TIF1B_MOUSE	R.LDLDLTSDS#QPPVFK.V	501	LDLTSDSQPPVFK	12.7421	1	134.544	126.154	117.397	140.33	125.557	61.9842	52.801	66.7121	58.052	38.9877	37.8798		14.0092	13.1356	12.2238	14.6116	13.0734	6.45401	5.49782	6.94629	6.04457	4.05953	3.94417
sp|O09110|MP2K3_MOUSE	K.MCDFGISGYLVDS#VAK.T	218	SGYLVDSVAKTMD	79.4446	2	16.8696	22.5415	18.5027	27.2716	32.1113	22.0736	17.1121	35.1494	20.5766	33.8988	27.8573		6.15757	8.22789	6.75368	9.95443	11.721	8.05711	6.24609	12.8299	7.5107	12.3734	10.1682
sp|Q8BUM3|PTN7_MOUSE	R.RGSS#VALMLDVQSLGTVEPICSVNTPR.E	45	QERRGSSVALMLD	6.89655	1	31.5426	27.2826	27.3994	33.4186	35.015	20.1742	18.0279	22.9961	22.095	23.9023	20.2935		11.1795	9.66963	9.71101	11.8444	12.4102	7.15025	6.38955	8.15039	7.83102	8.47159	7.19251
sp|Q62318|TIF1B_MOUSE	R.LASPSGST#SSGLEVVAPEVTSAPVSGPGILDDSATICR.V	599	ASPSGSTSSGLEV	6.9719	2	43.2256	44.9144	45.2752	47.7848	48.4359	47.8705	48.7507	47.268	55.8544	44.8492	47.4531		8.28581	8.60954	8.6787	9.15976	9.28457	9.17618	9.3449	9.0607	10.7066	8.59705	9.09619
sp|Q3U1T9|DEN1B_MOUSE	K.RVSS#GGLTESLFILK.E	633	PRKRVSSGGLTES	14.2316	2	25.8532	27.9569	29.2041	27.3958	37.0438	31.5537	29.5969	36.5759	34.3276	30.6595	33.9444		7.51302	8.12437	8.48682	7.9613	10.7651	9.16959	8.60095	10.6291	9.9757	8.90976	9.86435
sp|Q99KC8|VMA5A_MOUSE	R.S#LRVPAYDLCSAESANLVLK.K	636	KGPQPRSLRVPAY	81.8549	8	47.226	54.3909	56.1852	74.4745	68.1804	50.4945	53.4985	67.4883	54.7192	64.2554	58.38		7.27345	8.37694	8.65328	11.4701	10.5007	7.77684	8.23951	10.3941	8.42751	9.89621	8.99133
tr|E9Q616|E9Q616_MOUSE	K.APSFSVSAPQVS#IPDVNVNLK.G	4975	VSAPQVSIPDVNV	71.7433	2	94.9503	83.021	95.0062	144.675	122.422	66.4863	58.1172	111.68	78.7087	84.6195	85.1803		9.26464	8.10065	9.2701	14.1165	11.9452	6.48731	5.6707	10.897	7.67989	8.25663	8.31135
tr|E9Q616|E9Q616_MOUSE	K.APSFSVSAPQVS#IPDVNVNLK.G	4975	VSAPQVSIPDVNV	71.7433	2	254.356	239.56	249.333	469.887	354.682	136.273	143.673	281.018	210.138	248.819	214.591		9.07659	8.54861	8.89736	16.7677	12.6567	4.86285	5.12692	10.028	7.49867	8.87901	7.65759
sp|P16858|G3P_MOUSE	K.VIHDNFGIVEGLM*TTVHAITAT#QK.T	182	VHAITATQKTVDG	55.2491	5	21.0346	24.136	26.2963	31.5464	27.2745	15.9301	18.7676	36.0072	22.0103	24.7481	32.2909		7.51125	8.61872	9.39013	11.2649	9.73942	5.68849	6.70171	12.8578	7.85963	8.83729	11.5307
sp|O70494|SP3_MOUSE	K.IGPPS#PGDDDEEAAVAAAAGVPAAAAGATGDLASAQLGGAPNR.W	72	SKIGPPSPGDDDE	136.938	3	22.9613	29.1135	26.852	20.1296	31.9057	18.5223	21.2707	24.6156	17.9032	18.5522	19.613		9.13196	11.5788	10.6793	8.00576	12.6892	7.36652	8.45959	9.78988	7.12029	7.37839	7.8003
sp|Q920R0|ALS2_MOUSE	R.SQTQTLES#LEYIPQHIGAFSVEK.Y	1343	QTQTLESLEYIPQ	22.3106	4	37.5333	41.6577	40.0666	37.2659	53.8878	26.131	31.4904	32.4379	26.4841	37.9659	28.7153		9.53503	10.5828	10.1786	9.46709	13.6898	6.63838	7.99988	8.24058	6.72806	9.64493	7.2949
sp|Q920R0|ALS2_MOUSE	R.SQTQTLES#LEYIPQHIGAFSVEK.Y	1343	QTQTLESLEYIPQ	22.3106	4	39.607	48.8971	45.8062	48.5242	58.0882	33.4219	35.3026	37.4085	37.8702	42.7324	39.9468		8.47018	10.4569	9.79592	10.3772	12.4225	7.14746	7.54965	8.00002	8.09875	9.13857	8.54285
sp|Q99MR6|SRRT_MOUSE	R.TQLWASEPGT#PPVPTSLPSQNPILK.N	543	WASEPGTPPVPTS	44.1211	3	81.3881	67.8952	74.1839	82.1379	79.305	73.0364	68.2538	75.4209	76.0462	73.0304	79.9706		9.7979	8.17357	8.93063	9.88817	9.54713	8.79249	8.21673	9.07954	9.15482	8.79176	9.62726
sp|E9Q3L2|PI4KA_MOUSE	R.SILPSNLLTVCQEGT#LK.R	253	TVCQEGTLKRKTS	46.0169	1	100.313	85.5705	97.8214	127.746	106.132	56.252	65.0375	75.2434	58.7086	75.0593	63.1976		11.0103	9.39219	10.7368	14.0214	11.649	6.1742	7.13849	8.25868	6.44384	8.23848	6.93655
sp|O55098|STK10_MOUSE	K.RDS#FIGTPYWM*APEVVLCETM*K.D	191	TLQKRDSFIGTPY	30.0163	6	51.3712	54.3875	66.7084	53.8814	69.5853	77.7074	72.1924	76.4314	75.2143	77.9643	77.2281		6.82518	7.22592	8.86288	7.15868	9.24511	10.3242	9.59149	10.1547	9.99298	10.3583	10.2605
sp|Q5F2F2|ABH15_MOUSE	K.REVS#PSSNLEEIFNWK.R	442	LQKREVSPSSNLE	50.7202	2	139.349	154.921	151.11	175.439	170.684	125.298	143.434	167.991	142.372	133.965	141.863		8.4637	9.40955	9.17806	10.6558	10.367	7.6103	8.71186	10.2034	8.64732	8.13669	8.61642
sp|Q9Z2V5|HDAC6_MOUSE	K.KLS#QPAEEDLVVGLQGLDLNPETR.V	59	GKMKKLSQPAEED	123.275	2	81.0123	78.7573	74.0885	114.156	90.8719	43.4163	42.095	98.5468	84.3603	98.4223	91.5679		9.02851	8.7772	8.25688	12.7222	10.1273	4.83858	4.69132	10.9827	9.40163	10.9688	10.2049
sp|O55098|STK10_MOUSE	K.RDS#FIGTPYWM*APEVVLCETM*K.D	191	TLQKRDSFIGTPY	30.0163	6	28.2129	25.9806	28.6538	32.5576	36.5948	36.0948	36.762	51.0983	44.5715	39.1812	40.0427		7.05762	6.49921	7.16792	8.1445	9.15441	9.02933	9.19625	12.7826	11.1498	9.80143	10.0169
sp|Q9Z2V5|HDAC6_MOUSE	K.KLS#QPAEEDLVVGLQGLDLNPETR.V	59	GKMKKLSQPAEED	123.275	2	39.0678	36.5236	31.2155	46.3791	47.3951	26.5475	32.0594	43.7023	34.9018	37.031	35.7187		9.51616	8.89644	7.6035	11.2971	11.5445	6.46646	7.80904	10.645	8.5014	9.02002	8.70038
sp|Q3TBD2|HMHA1_MOUSE	K.SWPIS#ISDTEVGLDTSSGDLK.K	622	HKSWPISISDTEV	16.9935	1	21.9964	25.4839	23.7325	27.6966	28.9084	16.6418	22.0092	25.9303	26.728	24.7787	25.8295		8.15482	9.44776	8.79844	10.2681	10.7173	6.16967	8.15955	9.61323	9.90899	9.18629	9.57585
sp|Q3U6Q4|PI3R6_MOUSE	R.SQLRLS#ADLDALDLQGFR.L	315	RSQLRLSADLDAL	32.117	1	221.146	198.079	232.648	274.179	271.688	147.092	141.599	218.587	187.76	161.883	185.503		9.87188	8.84215	10.3853	12.2392	12.128	6.5661	6.32093	9.75763	8.38154	7.2264	8.28078
sp|Q9D0J4|ARL2_MOUSE	K.FNGEDVDTIS#PTLGFNIK.T	45	EDVDTISPTLGFN	48.9873	1	146.484	135.022	166.445	173.114	179.818	370.038	382.95	410.751	373.456	394.419	401.914		4.6734	4.30773	5.31025	5.52302	5.73689	11.8057	12.2176	13.1046	11.9147	12.5835	12.8226
sp|Q8VCX2|S35C2_MOUSE	K.SLGS#SADLELLLR.S	335	PLKSLGSSADLEL	9.34047	1	298.999	292.555	296.741	314.814	328.795	400.002	392.438	397.054	377.859	353.408	358.145		7.84608	7.67697	7.78681	8.26108	8.62796	10.4965	10.298	10.4191	9.91545	9.27383	9.39814
sp|P18654|KS6A3_MOUSE	R.AENGLLM*T#PCYTANFVAPEVLK.R	577	ENGLLMTPCYTAN	23.6238	5	236.272	239.263	267.005	478.864	405.528	42.0478	54.3061	361.901	239.25	249.341	164.421		8.62873	8.73796	9.75113	17.4883	14.81	1.5356	1.98328	13.2167	8.7375	9.10603	6.00472
sp|Q8K352|SASH3_MOUSE	K.FIYVDVLPEEAVGPVRPS#R.R	243	VGPVRPSRRQSKG	179.456	4	166.247	190.935	242.113	599.856	335.852	102.43	105.82	266.641	172.256	199.294	160.371		6.5405	7.51176	9.52518	23.5995	13.2131	4.02979	4.16318	10.4902	6.77689	7.84061	6.30933
sp|P18654|KS6A3_MOUSE	R.GFS#FVAITSDDESQAMQTVGVHSIVQQLHR.N	386	QLFRGFSFVAITS	93.7962	3	96.6601	92.9004	106.454	152.19	151.938	38.9117	37.8264	118.319	85.7761	97.0694	66.172		9.2567	8.89665	10.1946	14.5746	14.5504	3.7264	3.62246	11.3309	8.2144	9.2959	6.337
sp|Q9CXG3|PPIL4_MOUSE	R.INHTVILDDPFDDPPDLLIPDRS#PEPTK.E	178	LLIPDRSPEPTKE	20.8024	3	33.572	28.9644	38.9085	39.845	36.5362	38.5509	34.3968	40.7714	38.6497	34.3119	35.1796		8.39957	7.24679	9.73475	9.96907	9.14121	9.6453	8.60595	10.2009	9.67001	8.58469	8.80181
sp|Q8C050|KS6A5_MOUSE	R.Y#NEWLQDGSQLSSNPLMTPDILGSSGAAVHTCVK.A	747	KMSGLRYNEWLQD	3.77628	1	24.7486	22.8938	23.0598	29.243	29.1848	21.2012	20.787	24.1187	20.266	26.9978	24.2634		9.27732	8.58205	8.64427	10.9621	10.9403	7.94756	7.79227	9.04119	7.59697	10.1205	9.09544
sp|Q9CXG3|PPIL4_MOUSE	R.INHTVILDDPFDDPPDLLIPDRS#PEPTK.E	178	LLIPDRSPEPTKE	20.8024	3	45.12	42.84	45.7494	56.5119	52.8539	55.8047	53.2349	52.0182	60.5651	52.302	53.8712		7.90372	7.50432	8.01396	9.89924	9.25846	9.77536	9.3252	9.11207	10.6092	9.16178	9.43666
sp|Q5PR69|K1211_MOUSE	R.HLS#SAGTIESVNLDAIPLAIAR.L	132	RPKRHLSSAGTIE	7.71046	1	43.7011	47.3606	51.5631	33.5688	51.351	34.4585	35.8709	31.89	28.2113	33.8919	34.0463		10.2606	11.1198	12.1065	7.8816	12.0567	8.09049	8.42211	7.48743	6.62371	7.95747	7.99371
tr|E9Q616|E9Q616_MOUSE	K.MYFPDVEFDIKS#PK.F	4879	VEFDIKSPKFKAE	140.835	1	43.7618	45.1261	38.2583	58.6393	67.1079	28.1635	20.2221	30.7002	32.1353	27.1501	29.3272		10.4048	10.7292	9.09629	13.9421	15.9556	6.69616	4.80801	7.29929	7.64051	6.4552	6.97285
sp|Q9R078|AAKB1_MOUSE	K.LPLT#RSQNNFVAILDLPEGEHQYK.F	106	WSKLPLTRSQNNF	3.42725	2	98.4602	104.358	127.092	140.341	130.862	84.7794	95.3385	138.611	117.875	113.869	116.634		7.76365	8.2287	10.0213	11.066	10.3186	6.68491	7.5175	10.9296	9.29451	8.97865	9.19669
sp|Q8C050|KS6A5_MOUSE	R.AY#SFCGTIEYMAPDIVR.G	210	DETERAYSFCGTI	5.2873	1	46.9042	46.9684	55.4783	60.5255	61.8352	29.6716	38.258	43.536	48.0127	49.5477	45.6676		8.91028	8.92248	10.5391	11.4979	11.7467	5.63665	7.26778	8.27043	9.12086	9.41246	8.67538
sp|Q9CWK8|SNX2_MOUSE	R.ELILSSEPSPAVTPVT#PTTLIAPR.I	104	PAVTPVTPTTLIA	10.7431	3	75.07	64.1227	75.1774	67.9809	73.8175	57.8034	68.3142	87.5196	76.1324	91.3844	90.9798		9.06312	7.74146	9.07609	8.20726	8.9119	6.97854	8.24749	10.5661	9.19138	11.0327	10.9839
sp|Q62170|SELPL_MOUSE	R.NY#SPTEM*ICISSLLPEGGDGAPVTANGGLPK.V	344	MYPVRNYSPTEMI	5.9701	1	75.8383	77.7507	68.7683	71.2046	94.5522	79.028	85.585	56.5	72.2048	69.0969	86.5928		9.05942	9.28786	8.21485	8.50588	11.2949	9.44045	10.2237	6.74932	8.62537	8.2541	10.3441
sp|Q8C050|KS6A5_MOUSE	R.AYS#FCGTIEYMAPDIVR.G	211	ETERAYSFCGTIE	8.5756	1	84.044	87.5753	90.1415	94.8076	111.115	57.6245	61.602	95.1829	70.1658	75.6433	69.7152		9.36302	9.75643	10.0423	10.5621	12.3788	6.41973	6.86284	10.604	7.8169	8.42713	7.7667
tr|E9Q4Y4|E9Q4Y4_MOUSE	K.QANAASVQGQSLLGGVS#PLQQVPDSALDFHLK.S	141	SLLGGVSPLQQVP	25.5941	1	18.5156	16.5728	19.5471	20.1946	23.985	15.3841	18.9993	22.0723	19.5886	28.0457	25.4964		8.10661	7.256	8.55822	8.84169	10.5012	6.73556	8.31837	9.66381	8.5764	12.2791	11.163
sp|Q8VEK3|HNRPU_MOUSE	K.S#PQPPVEEEDEHFDDTVVCLDTYNCDLHFK.I	247	KYSRAKSPQPPVE	113.604	71	24.2645	22.0972	25.0711	25.2932	23.2982	29.7758	34.5738	30.8793	27.653	28.4543	29.302		8.07035	7.34951	8.33861	8.4125	7.74894	9.9034	11.4992	10.2704	9.19737	9.46388	9.74581
sp|Q9D154|ILEUA_MOUSE	K.IPELLSVGVVDS#M*TK.L	155	SVGVVDSMTKLVL	1.93572	1	34.9054	38.1282	46.5028	39.8127	39.4395	34.3348	34.716	33.8807	41.2092	31.1021	34.1236		8.55199	9.3416	11.3934	9.75432	9.66288	8.4122	8.50558	8.30094	10.0965	7.62017	8.36045
sp|Q62318|TIF1B_MOUSE	R.VS#LERLDLDLTSDSQPPVFK.V	489	RKVPRVSLERLDL	84.2103	2	114.254	108.29	116.374	119.823	128.153	83.0454	79.0872	102.623	95.0618	113.518	100.591		9.84252	9.32874	10.0251	10.3223	11.0399	7.15404	6.81306	8.84055	8.18921	9.77909	8.6655
tr|E9PYB0|E9PYB0_MOUSE	K.VEADVAPPQVQGDLKT#PDLSVQLPSADLELK.A	540	VQGDLKTPDLSVQ	54.6414	6	162.481	173.797	162.451	223.331	203.937	99.6872	100.659	167.45	133.602	214.34	211.926		8.7654	9.37586	8.76377	12.0481	11.0018	5.37786	5.43031	9.03345	7.20747	11.5631	11.4328
tr|E9PYB0|E9PYB0_MOUSE	K.VEADVAPPQVQGDLKT#PDLSVQLPSADLELK.A	540	VQGDLKTPDLSVQ	54.6414	6	41.1918	48.6666	50.4668	58.9253	65.3664	27.7879	25.7061	44.637	33.197	73.2777	69.0344		7.65281	9.04152	9.37597	10.9474	12.1441	5.16257	4.7758	8.29288	6.16751	13.6139	12.8255
sp|Q64511|TOP2B_MOUSE	K.FDS#NEEDTASVFAPSFGLK.Q	1453	DSAKFDSNEEDTA	20.1921	2	132.822	127.593	152.337	158.365	160.15	167.781	141.597	156.675	166.347	169.339	153.464		7.87575	7.5657	9.03287	9.3903	9.49618	9.94865	8.39605	9.29011	9.86361	10.041	9.09973
tr|Q4VA93|Q4VA93_MOUSE	R.T#FCGTPDYIAPEIIAYQPYGK.S	497	DGVTTRTFCGTPD	24.1212	4	190.719	188.859	173.006	205.823	241.585	103.336	124.88	103.312	100.522	103.628	120.941		11.5126	11.4003	10.4434	12.4243	14.5831	6.2378	7.53826	6.23637	6.06793	6.25542	7.3005
sp|P68404|KPCB_MOUSE	R.T#FCGTPDYIAPEIIAYQPYGK.S	500	DGVTTKTFCGTPD	24.1212	3	190.719	188.859	173.006	205.823	241.585	103.336	124.88	103.312	100.522	103.628	120.941		11.5126	11.4003	10.4434	12.4243	14.5831	6.2378	7.53826	6.23637	6.06793	6.25542	7.3005
tr|Q4VA93|Q4VA93_MOUSE	R.T#FCGTPDYIAPEIIAYQPYGK.S	497	DGVTTRTFCGTPD	24.1212	4	126.95	141.652	118.21	156.217	159.247	66.9172	91.5222	79.3423	67.1681	67.6655	81.0279		10.9826	12.2545	10.2265	13.5146	13.7767	5.78909	7.9177	6.864	5.8108	5.85383	7.00982
sp|P68404|KPCB_MOUSE	R.T#FCGTPDYIAPEIIAYQPYGK.S	500	DGVTTKTFCGTPD	24.1212	3	126.95	141.652	118.21	156.217	159.247	66.9172	91.5222	79.3423	67.1681	67.6655	81.0279		10.9826	12.2545	10.2265	13.5146	13.7767	5.78909	7.9177	6.864	5.8108	5.85383	7.00982
sp|Q61168|LAPM5_MOUSE	K.VALPSYEEALSLPPKT#PEGDPAPPPYSEV.-	248	LSLPPKTPEGDPA	139.82	4	64.8108	57.83	66.7152	75.9566	82.7565	69.0933	72.0419	77.64	70.9896	89.4175	78.4756		8.04377	7.17737	8.28012	9.42709	10.271	8.57528	8.94123	9.63602	8.81062	11.0977	9.73972
sp|P13405|RB_MOUSE	K.FS#SSPLRIPGGNIY#ISPLK.S	798	IPGGNIYISPLKS	12.0917	1	81.0506	79.3949	84.8471	95.5561	91.4459	69.5722	70.7706	79.1758	65.375	76.848	81.1298		9.26117	9.07198	9.69497	10.9186	10.449	7.9496	8.08654	9.04694	7.47002	8.78096	9.27022
tr|F8VQC9|F8VQC9_MOUSE	R.MLQDDEDTVHLPFERGS#LLQIPVK.T	1057	LPFERGSLLQIPV	48.2435	3	150.731	130.055	143.343	189.635	163.693	106.342	123.314	133.312	121.783	100.411	109.522		10.2389	8.83442	9.73705	12.8816	11.1194	7.22366	8.37652	9.05564	8.27248	6.82076	7.43962
tr|E9PYB0|E9PYB0_MOUSE	K.GEVSAPDLEVS#LPGVEVDIQAPGAK.L	634	APDLEVSLPGVEV	16.4578	1	54.5416	47.0032	47.4593	50.3532	57.0669	49.1429	38.1056	37.1236	35.872	32.6614	34.9989		11.2613	9.70481	9.799	10.3965	11.7827	10.1466	7.86771	7.66497	7.40655	6.74365	7.22627
sp|P26955|IL3RB_MOUSE	R.VPSGS#PALGPPGFEDYVELPPSVSQAAK.S	754	PRVPSGSPALGPP	7.04503	1	23.9948	24.1801	28.3073	42.6878	31.2639	23.7276	23.7239	30.1302	31.4019	20.308	22.2926		7.94483	8.00617	9.3727	14.1342	10.3517	7.85636	7.85512	9.9763	10.3974	6.72409	7.38123
sp|Q6ZPJ0|TEX2_MOUSE	K.RRLS#EVIYEPFQLLSK.I	294	DTKRRLSEVIYEP	71.0667	3	229.451	209.954	248.902	360.778	348.159	176.176	148.354	262.556	198.574	195.169	180.93		8.96644	8.20454	9.72654	14.0984	13.6052	6.88455	5.79734	10.2601	7.75983	7.62674	7.07031
sp|P25799|NFKB1_MOUSE	R.KLS#FTESLTGDSPLLSLNK.M	940	TSFRKLSFTESLT	6.96318	2	85.9179	83.4	84.4704	90.4583	106.684	97.6147	115.423	109.968	99.5562	100.468	103.393		7.97489	7.74118	7.84053	8.39633	9.90244	9.06059	10.7136	10.2073	9.24079	9.32542	9.59697
sp|Q60749|KHDR1_MOUSE	R.ASPATQPPPLLPPS#TPGPDATVVGSAPTPLLPPSATAAVK.M	70	PPLLPPSTPGPDA	6.3559	2	67.8248	63.8429	71.3395	114.627	89.8927	13.5016	16.559	64.569	39.5517	41.3763	24.7038		11.1593	10.5041	11.7376	18.8597	14.7901	2.22143	2.72447	10.6236	6.50748	6.80768	4.06454
sp|Q5SWU9|ACACA_MOUSE	R.FIIGSVS#EDNSEDEISNLVK.L	25	FIIGSVSEDNSED	8.05829	2	45.479	38.5485	37.7566	48.5283	44.0951	52.1221	57.204	58.7333	58.1311	55.9087	63.6358		8.11918	6.88191	6.74053	8.66357	7.87212	9.30515	10.2124	10.4854	10.3779	9.98116	11.3607
sp|P28656|NP1L1_MOUSE	R.LDGLVDTPT#GYIESLPK.V	64	GLVDTPTGYIESL	11.0148	1	43.5744	39.8435	42.0045	49.5658	51.7477	33.4817	32.4917	46.6948	39.0348	51.4546	50.9576		9.06194	8.28603	8.73545	10.3079	10.7617	6.96301	6.75712	9.71086	8.11785	10.7007	10.5974
sp|P24788|CD11B_MOUSE	K.AYT#PVVVTLWYR.A	584	SPLKAYTPVVVTL	24.437	2	136.206	126.083	168.084	166.828	185.645	182.237	205.999	239.024	214.302	182.455	207.263		6.76252	6.25994	8.34527	8.28292	9.21712	9.04795	10.2277	11.8674	10.64	9.05876	10.2905
sp|P24788|CD11B_MOUSE	K.AY#TPVVVTLWYR.A	583	GSPLKAYTPVVVT	5.87771	2	41.9049	43.1892	45.7773	50.548	54.2949	50.4779	54.9763	74.0289	76.4222	60.7135	57.9465		6.86651	7.07696	7.50103	8.28276	8.89672	8.27128	9.00837	12.1303	12.5225	9.94847	9.49508
sp|Q3UKC1|TAXB1_MOUSE	R.AAS#PVEELLTM*EDEGNSDMLVVTTK.A	124	FQFRAASPVEELL	93.8834	76	64.7978	68.1032	71.738	65.0359	76.0367	45.0266	54.2289	50.5051	48.5347	47.1912	56.1322		10.01	10.5206	11.0821	10.0468	11.7462	6.95574	8.37731	7.80206	7.49767	7.29013	8.67133
sp|Q91VJ4|STK38_MOUSE	R.QLAFS#TVGTPDYIAPEVFM*QTGYNK.L	281	RRQLAFSTVGTPD	6.9719	2	53.8917	72.4492	80.0584	79.9578	85.7552	56.341	73.0892	70.0378	56.0439	71.5508	82.8017		6.89173	9.26487	10.2379	10.2251	10.9665	7.20495	9.34673	8.9565	7.16696	9.14999	10.5888
sp|Q61550|RAD21_MOUSE	R.EGS#AFEDDDMLVSTSASNLLLEPEQSTSNLNEK.M	175	EIMREGSAFEDDD	72.8563	4	19.7868	18.5382	18.7177	21.6983	22.3072	21.361	24.2339	27.1339	21.4694	20.2509	26.5332		8.17532	7.65947	7.73363	8.96511	9.2167	8.82573	10.0127	11.2109	8.87053	8.36707	10.9627
tr|E9PYB0|E9PYB0_MOUSE	K.VEADVAPPQVQGDLKT#PDLSVQLPSADLELK.A	540	VQGDLKTPDLSVQ	54.6414	6	48.6431	45.4312	50.6657	58.8594	54.4481	28.9922	27.4338	46.0355	39.0203	64.6649	61.5178		9.2528	8.64185	9.63753	11.1961	10.357	5.51484	5.21841	8.75679	7.42237	12.3004	11.7018
sp|Q6ZQ58|LARP1_MOUSE	K.GLSAS#LPDLDSESWIEVK.K	525	PKGLSASLPDLDS	26.3752	4	91.3264	96.5442	96.6484	96.4306	107.163	150.098	151.95	148.561	145.743	138.96	153.931		6.63056	7.00939	7.01695	7.00114	7.78033	10.8975	11.032	10.786	10.5814	10.0889	11.1758
sp|Q9Z1D1|EIF3G_MOUSE	K.GIPLPTGDTS#PEPELLPGDPLPPPK.E	42	LPTGDTSPEPELL	18.2958	5	48.3465	35.6168	47.7801	49.6728	51.3311	51.5073	45.7978	48.8548	48.4209	46.2945	48.7434		9.25529	6.81836	9.14687	9.50919	9.82665	9.86039	8.76738	9.35261	9.26953	8.86246	9.33128
sp|Q9JKJ9|CP39A_MOUSE	R.T#IKEFYQQFK.T	189	FLTDKRTIKEFYQ	39.5954	1	121.546	100.777	96.7212	166.551	134.606	99.0301	78.1035	71.9973	92.6179	95.6603	100.632		10.494	8.70088	8.35069	14.3796	11.6215	8.55004	6.74328	6.21608	7.99642	8.25909	8.68834
sp|Q6ZQ58|LARP1_MOUSE	K.GLSAS#LPDLDSESWIEVK.K	525	PKGLSASLPDLDS	26.3752	4	106.577	103.232	115.732	95.1446	109.368	177.253	154.804	168.25	158.984	150.627	167.999		7.06755	6.84578	7.67469	6.30945	7.25266	11.7544	10.2657	11.1574	10.5429	9.98872	11.1408
sp|Q9Z1D1|EIF3G_MOUSE	K.GIPLPT#GDTSPEPELLPGDPLPPPK.E	38	KGIPLPTGDTSPE	4.4862	1	40.2752	39.9526	35.9293	34.3979	49.4523	39.0302	39.344	42.3648	38.6235	37.7984	35.3807		9.31113	9.23656	8.30641	7.95238	11.4328	9.02331	9.09584	9.79422	8.92929	8.73853	8.17958
sp|Q60823|AKT2_MOUSE	R.YFDDEFTAQSITITPPDRY#DSLDPLELDQR.T	456	ITPPDRYDSLDPL	1.87953	1	33.0489	35.9849	42.7592	38.2425	41.7664	29.7958	34.7276	30.3826	29.7113	36.3209	34.8027		8.52781	9.28541	11.0334	9.86794	10.7772	7.6884	8.96096	7.83981	7.66659	9.37209	8.98034
sp|Q60823|AKT2_MOUSE	R.YFDDEFTAQSITIT#PPDRYDSLDPLELDQR.T	451	AQSITITPPDRYD	25.7806	3	75.4316	74.1474	80.689	78.4416	83.516	65.3984	78.7316	74.4337	66.3166	63.7964	70.7777		9.29327	9.13505	9.94099	9.6641	10.2893	8.05717	9.69984	9.17032	8.17029	7.8598	8.7199
tr|F7DBB3|F7DBB3_MOUSE	K.VEADVVPPQVQGDLKT#PDLSVQLPSADLELK.A	171	VQGDLKTPDLSVQ	54.6414	3	72.3287	79.7185	80.6357	90.8413	95.1092	57.1114	47.8372	70.7034	80.9163	106.771	97.4084		8.22496	9.0653	9.1696	10.3301	10.8155	6.4945	5.43987	8.04013	9.20151	12.1416	11.0769
sp|A2ADY9|DDI2_MOUSE	R.IRLFS#ADPFDLEAQAK.I	194	ERIRLFSADPFDL	1000	3	333.947	328.221	332.627	435.874	389.976	143.521	149.188	381.782	301.371	333.569	274.361		9.80917	9.64097	9.77039	12.8031	11.4549	4.21572	4.38217	11.2142	8.8523	9.79806	8.05893
sp|Q9QXS1|PLEC_MOUSE	R.TQLAS#WSDPTEETGPVAGILDTETLEK.V	4413	PRTQLASWSDPTE	10.7431	2	47.1343	45.4155	45.2108	59.0574	52.5284	19.758	32.1647	53.185	42.5471	66.7779	62.8013		8.95101	8.62461	8.58574	11.2153	9.97539	3.75213	6.10822	10.1001	8.07988	12.6814	11.9263
sp|Q5EG47|AAPK1_MOUSE	K.IADFGLSNMMSDGEFLRT#SCGSPNYAAPEVISGR.L	183	DGEFLRTSCGSPN	5.82966	3	21.6542	24.6082	25.7814	54.1992	38.3884	13.333	12.6626	18.747	17.9982	18.2699	18.6813		8.19231	9.30988	9.75375	20.5049	14.5233	5.04419	4.79056	7.09246	6.80917	6.91195	7.06757
sp|Q8C4Q9|TM154_MOUSE	K.VPIFEEDTPS#VMEIEM*EELDK.W	138	FEEDTPSVMEIEM	47.3373	8	24.4224	22.4291	31.1006	30.7532	30.8222	75.1685	72.0935	76.8963	78.4752	68.4043	72.6383		4.18763	3.84584	5.33271	5.27315	5.28498	12.8889	12.3616	13.1852	13.4559	11.7291	12.455
sp|Q99MR6|SRRT_MOUSE	R.LGS#IAEIDLGVPPPIM*K.S	136	IQARLGSIAEIDL	1000	3	37.8641	37.2398	38.6871	53.0014	43.256	22.2768	20.6007	31.5458	33.5918	33.8318	26.378		10.0097	9.84467	10.2273	14.0114	11.4351	5.88907	5.44598	8.33943	8.88029	8.94374	6.97327
sp|Q99MR6|SRRT_MOUSE	R.LGS#IAEIDLGVPPPIM*K.S	136	IQARLGSIAEIDL	1000	3	116.151	117.158	116.352	133.63	127.058	51.945	60.0506	94.6591	81.5848	95.8469	84.6367		10.764	10.8573	10.7826	12.3838	11.7747	4.81386	5.56502	8.77227	7.56065	8.88235	7.84348
sp|Q02111|KPCT_MOUSE	K.T#NTFCGTPDYIAPEILLGQK.Y	536	MLGDAKTNTFCGT	19.1895	3	47.8445	58.451	60.1364	69.2791	71.6588	51.3314	56.1263	55.5064	54.6651	56.3437	57.8936		7.48463	9.14388	9.40753	10.8378	11.2101	8.03011	8.78021	8.68324	8.55162	8.81422	9.05668
sp|Q924A2|CIC_MOUSE	R.HS#SGILPTFQTNLTFTVPIS#PGR.R	708	TFTVPISPGRRKT	40.352	1	34.0992	35.6512	42.6921	47.2073	49.6305	38.5719	41.6969	45.192	41.5876	36.8466	45.8577		7.42849	7.76658	9.30044	10.2841	10.812	8.40286	9.08364	9.84505	9.05982	8.02701	9.99007
sp|P28867|KPCD_MOUSE	K.NLIDSMDQEAFHGFS#FVNPK.F	662	EAFHGFSFVNPKF	203.639	7	196.819	206.644	181.766	260.709	240.612	211.029	206.303	213.69	206.238	198.169	231.41		8.36321	8.7807	7.72358	11.078	10.2241	8.96702	8.7662	9.08009	8.76346	8.42059	9.83306
sp|P28867|KPCD_MOUSE	K.NLIDSMDQEAFHGFS#FVNPK.F	662	EAFHGFSFVNPKF	203.639	7	113.512	120.382	122.639	143.884	134.584	118.301	120.286	118.661	113.594	111.046	131.963		8.41548	8.92478	9.09208	10.6671	9.97767	8.7705	8.91764	8.79721	8.42154	8.23261	9.78337
sp|Q3UKC1|TAXB1_MOUSE	R.AAS#PVEELLTMEDEGNSDM*LVVTTK.A	124	FQFRAASPVEELL	93.8834	76	65.2994	45.139	56.9516	57.7762	64.4223	42.8395	42.3871	37.0049	42.0395	37.8585	40.5251		12.2687	8.4809	10.7003	10.8552	12.1039	8.04886	7.96386	6.95263	7.89855	7.11301	7.61403
sp|Q6PAL8|DEN5A_MOUSE	R.VLVGELLTSLPEVDERPCRT#PPLQQSPSVIR.R	1079	DERPCRTPPLQQS	35.7747	1	36.0388	38.0064	35.6158	41.566	55.4074	28.8757	22.9285	36.7425	31.9968	37.4851	37.3155		8.96534	9.45484	8.86013	10.3404	13.7837	7.1834	5.70392	9.14041	7.95983	9.32516	9.28295
sp|Q9CWE0|MFR1L_MOUSE	K.ASS#FADMMGILK.D	235	SLSKASSFADMMG	24.437	4	27.1103	20.9422	30.0114	23.5246	24.5433	21.0617	20.8267	22.1578	18.63	20.5772	25.0466		10.6552	8.23098	11.7955	9.24594	9.64633	8.27793	8.18558	8.70872	7.32218	8.08751	9.84413
tr|E9Q238|E9Q238_MOUSE	R.SVETCDRS#VGVEVSVCET#GS#NTEASGSDLTLLKTNLNLK.D	597	VETCDRSVGVEVS	9.56508	1	61.6205	61.7204	57.9403	65.0336	61.8092	48.9256	56.3677	41.8894	52.8376	51.4651	50.3805		10.1019	10.1183	9.49857	10.6614	10.1328	8.02073	9.24075	6.86722	8.66205	8.43704	8.25923
sp|Q3UHJ0|AAK1_MOUSE	K.LGGS#AESLIPGFQPTQGDAFTTPSFSAGTAEK.R	729	PEKLGGSAESLIP	12.7421	1	73.1459	77.2351	69.9426	47.0318	76.6804	104.155	95.1138	43.3884	67.0284	47.5327	71.4784		9.46588	9.99507	9.05134	6.08643	9.92328	13.4788	12.3088	5.61493	8.6742	6.15125	9.25009
sp|P18654|KS6A3_MOUSE	R.AENGLLMT#PCYTANFVAPEVLK.R	577	ENGLLMTPCYTAN	23.6238	5	146.164	166.523	197.251	303.567	263.722	30.0122	30.7758	229.933	161.524	167.402	110.737		8.08603	9.21233	10.9123	16.7938	14.5895	1.66032	1.70257	12.7203	8.93575	9.26098	6.12614
sp|A2ADY9|DDI2_MOUSE	R.LFS#ADPFDLEAQAK.I	194	ERIRLFSADPFDL	1000	3	126.507	127.164	136.217	176.413	163.256	58.5628	64.9183	149.798	116.407	141.884	107.508		9.24333	9.29132	9.95273	12.8897	11.9284	4.27892	4.74329	10.945	8.50533	10.3668	7.85513
sp|P18654|KS6A3_MOUSE	R.AENGLLMT#PCYTANFVAPEVLK.R	577	ENGLLMTPCYTAN	23.6238	5	31.4072	31.9081	36.7048	58.3734	52.5786	7.3878	9.47897	40.8879	25.2456	32.9199	23.7878		8.95609	9.09892	10.4668	16.6458	14.9933	2.10671	2.70302	11.6596	7.19904	9.38744	6.78333
sp|O09044|SNP23_MOUSE	R.EDEMEENLTQVGS#ILGNLK.N	160	NLTQVGSILGNLK	113.419	4	126.948	125.562	136.232	457.856	249.872	80.5825	101.668	372.094	208.331	173.052	138.717		5.84768	5.78381	6.27531	21.0905	11.51	3.71192	4.68319	17.14	9.59646	7.9714	6.38981
sp|P63101|1433Z_MOUSE	K.TAFDEAIAELDTLS#EESYK.D	207	AELDTLSEESYKD	40.4561	13	23.5393	18.0772	29.0194	32.2648	20.74	20.8037	18.7362	18.7378	25.1556	22.6797	20.2617		9.41513	7.23044	11.6071	12.9051	8.29549	8.32097	7.49403	7.49465	10.0616	9.07133	8.10419
sp|P05132|KAPCA_MOUSE	K.GRT#WTLCGTPEYLAPEIILSK.G	196	KRVKGRTWTLCGT	5.08456	1	173.797	187.12	194.61	252.458	226.628	96.4498	117.886	140.648	150.106	125.123	133.867		9.66239	10.4031	10.8195	14.0356	12.5996	5.36221	6.55399	7.81944	8.34527	6.95635	7.44245
sp|Q3UJB9|EDC4_MOUSE	K.GPGQVSTAASALSLDLQEVEPLGLPQAS#PSR.T	727	LGLPQASPSRTRS	13.145	2	19.8108	23.4735	18.7414	23.6141	21.1346	16.4763	19.6969	19.0115	17.1243	20.2507	21.8433		8.95697	10.613	8.47348	10.6765	9.55549	7.44938	8.90547	8.59558	7.74232	9.15585	9.87592
sp|Q8CJF7|ELYS_MOUSE	R.LLDLVVHPVPQPSQCLEFIQQS#PTR.S	1138	LEFIQQSPTRSPL	26.5336	3	51.4056	54.3199	57.2975	52.1016	61.2605	59.2905	59.3075	52.4953	52.4519	49.315	55.4319		8.50134	8.98329	9.47571	8.61643	10.1311	9.80532	9.80812	8.68154	8.67436	8.15559	9.16719
sp|Q8CJF7|ELYS_MOUSE	R.LLDLVVHPVPQPSQCLEFIQQS#PTR.S	1138	LEFIQQSPTRSPL	26.5336	3	51.5278	42.2651	47.7429	50.2867	49.5447	50.776	52.2503	51.8352	45.3262	39.8657	44.3687		9.80009	8.0384	9.08024	9.56404	9.42291	9.6571	9.9375	9.85855	8.6206	7.58207	8.4385
sp|O54834|RHG06_MOUSE	R.LLEALQLS#LPAEAQSK.K	386	LEALQLSLPAEAQ	78.728	1	29.4625	28.6479	37.9613	40.9989	39.1402	30.701	33.7196	36.2995	33.3907	37.0353	35.5347		7.69474	7.482	9.91437	10.7077	10.2223	8.01821	8.80656	9.48036	8.72066	9.67252	9.28061
sp|Q9CZE3|RAB32_MOUSE	R.FLVENMLANQQSFPS#EEIDLDR.I	199	NQQSFPSEEIDLD	71.7529	2	87.9974	86.7031	100.344	99.5178	100.368	78.3234	70.0191	71.9214	73.0748	75.6053	80.1531		9.52323	9.38317	10.8595	10.77	10.862	8.4763	7.5776	7.78347	7.90829	8.18214	8.67431
sp|Q64337|SQSTM_MOUSE	K.NVGESVAAALS#PLGIEVDIDVEHGGK.R	249	SVAAALSPLGIEV	174.154	6	19.3561	19.7562	26.3407	24.2698	23.6863	24.9069	28.6592	32.0935	26.755	25.2297	30.6345		6.87146	7.0135	9.35102	8.61584	8.4087	8.84201	10.1741	11.3933	9.49811	8.95661	10.8753
sp|Q60591|NFAC2_MOUSE	K.S#LSPGLLGYQQPSLLAAPLGLADAHR.S	759	LYQRSKSLSPGLL	11.355	2	34.0084	36.4104	31.2149	31.2849	27.3989	23.8532	18.1372	26.8045	23.3549	24.3877	21.0372		11.4163	12.2227	10.4786	10.5021	9.19758	8.00732	6.0885	8.99807	7.84007	8.18675	7.06201
sp|P09411|PGK1_MOUSE	K.ALES#PERPFLAILGGAK.V	203	FAKALESPERPFL	1000	4	281.201	254.779	269.732	300.737	314.746	267.638	267.426	266.725	249.593	244.415	268.54		9.4188	8.53378	9.03465	10.0732	10.5424	8.9645	8.9574	8.93391	8.36008	8.18663	8.9947
tr|Q6PFF0|Q6PFF0_MOUSE	K.IEIIQPLLDM*AAGTSNAAPVAENVT#NNEGSPPPPVK.I	149	PVAENVTNNEGSP	25.0215	1	43.6529	45.4003	41.2825	47.062	59.7279	45.2638	43.932	53.9907	44.1309	44.0056	55.4506		8.33231	8.66584	7.87986	8.98303	11.4006	8.6398	8.38558	10.3056	8.42355	8.39964	10.5842
sp|Q63932|MP2K2_MOUSE	K.LCDFGVSGQLIDSMANS#FVGTR.S	226	IDSMANSFVGTRS	54.7552	4	81.3579	96.6516	90.8119	139.863	125.276	26.2845	35.4534	104.2	70.6017	88.9428	66.4712		8.78678	10.4385	9.80783	15.1054	13.53	2.83877	3.82902	11.2537	7.62509	9.60595	7.17899
sp|P63101|1433Z_MOUSE	K.TAFDEAIAELDTLS#EESYK.D	207	AELDTLSEESYKD	40.4561	13	92.0249	84.8089	86.4361	104.581	102.07	80.9077	83.2197	101.223	83.3782	89.9766	87.3941		9.23926	8.51477	8.67815	10.4999	10.2478	8.1231	8.35522	10.1628	8.37113	9.03361	8.77433
sp|P05132|KAPCA_MOUSE	K.GRTWT#LCGTPEYLAPEIILSK.G	198	VKGRTWTLCGTPE	7.7599	2	61.3186	67.8059	68.192	98.5262	83.5888	41.7775	47.4336	63.9997	50.3915	50.732	53.284		8.92491	9.86914	9.92534	14.3405	12.1663	6.08071	6.90395	9.31514	7.33448	7.38404	7.75547
sp|O88487|DC1I2_MOUSE	R.EAEALLQSMGLTTDSPIVPPPM*S#PSSK.S	81	IVPPPMSPSSKSV	26.8582	6	53.1375	56.5113	56.854	71.4907	72.1732	31.6168	38.4694	58.0862	41.3476	75.6399	58.0842		8.66263	9.21263	9.2685	11.6546	11.7659	5.15426	6.2714	9.46937	6.74061	12.331	9.46906
sp|O88487|DC1I2_MOUSE	R.EAEALLQSMGLTTDSPIVPPPM*S#PSSK.S	81	IVPPPMSPSSKSV	26.8582	6	80.8623	84.6651	83.8333	112.576	119.921	48.9202	56.2122	91.8364	66.0062	107.826	87.8039		8.59814	9.0025	8.91405	11.9703	12.7513	5.20172	5.97708	9.76502	7.01848	11.4652	9.33624
sp|O88487|DC1I2_MOUSE	R.EAEALLQSMGLTTDSPIVPPPM*SPS#SK.S	83	PPPMSPSSKSVST	3.04273	1	88.1891	87.9643	94.3571	127.226	105.931	53.9925	67.6941	102.229	77.9347	117.13	99.689		8.62624	8.60425	9.22956	12.4446	10.3617	5.28129	6.62151	9.99951	7.6232	11.4571	9.75111
sp|Q8BWW9|PKN2_MOUSE	K.SSVVIEELSLVASPTLS#PR.Q	305	VASPTLSPRQSML	2.97257	1	19.6078	21.0842	24.7077	28.4913	28.3076	16.6225	16.1146	26.8613	21.5105	31.6182	27.0958		7.48327	8.04673	9.42963	10.8736	10.8035	6.34396	6.15011	10.2516	8.20944	12.067	10.3411
sp|Q3UKC1|TAXB1_MOUSE	K.EINGLAS#YLENLSR.E	605	EINGLASYLENLS	7.93325	1	87.2205	86.5503	98.6735	95.1153	111.416	122.017	106.571	126.433	126.883	105.558	117.539		7.36674	7.31014	8.33408	8.03354	9.41033	10.3057	9.00113	10.6787	10.7166	8.91552	9.9275
sp|O55098|STK10_MOUSE	K.RDS#FIGTPYWM*APEVVLCETMK.D	191	TLQKRDSFIGTPY	30.0163	6	108.693	117.685	127.627	130.498	141.753	163.517	152.207	176.893	160.73	163.527	175.264		6.71612	7.27169	7.88602	8.06344	8.75886	10.1037	9.4048	10.9302	9.93145	10.1043	10.8295
sp|O55098|STK10_MOUSE	K.RDS#FIGTPYWM*APEVVLCETMK.D	191	TLQKRDSFIGTPY	30.0163	6	28.7836	25.9131	32.4046	29.0783	30.5187	36.489	38.1166	35.5948	36.367	33.7111	33.256		7.99029	7.19343	8.99545	8.07208	8.47193	10.1293	10.5811	9.88105	10.0954	9.35814	9.23182
tr|Q6PFF0|Q6PFF0_MOUSE	K.IEIIQPLLDM*AAGTSNAAPVAENVTNNEGS#PPPPVK.I	154	VTNNEGSPPPPVK	33.002	2	29.6826	35.0392	39.9259	46.1728	34.5323	34.227	38.8297	34.5785	33.8156	41.0703	37.6943		7.31876	8.63954	9.84443	11.3847	8.51455	8.43927	9.57416	8.52594	8.33782	10.1266	9.2942
sp|Q9QYB5|ADDG_MOUSE	K.SDVEIPATVTAFSFEDDSAPLS#PLK.F	423	DDSAPLSPLKFMA	64.8984	1	70.8042	73.2834	92.9415	110.936	107.629	86.6463	78.9505	216.46	163.783	178.103	162.89		5.27434	5.45903	6.9234	8.26382	8.01749	6.45446	5.88118	16.1245	12.2005	13.2672	12.134
sp|Q64337|SQSTM_MOUSE	K.NVGESVAAALS#PLGIEVDIDVEHGGK.R	249	SVAAALSPLGIEV	174.154	6	53.3577	53.4014	57.8111	50.8208	59.8903	71.3461	63.7963	67.8173	60.5366	63.9251	74.6488		7.8774	7.88385	8.53488	7.50287	8.84183	10.5331	9.41849	10.0121	8.93726	9.43751	11.0207
sp|Q64337|SQSTM_MOUSE	K.NVGESVAAALS#PLGIEVDIDVEHGGK.R	249	SVAAALSPLGIEV	174.154	6	27.4993	24.965	27.8087	27.7985	32.9062	40.7756	30.4554	25.7459	32.8997	40.3361	33.8432		7.97002	7.23553	8.05971	8.05676	9.53711	11.8178	8.82679	7.46186	9.53522	11.6905	9.80867
sp|Q3UJB9|EDC4_MOUSE	R.TRS#PDVISSASTALSQDIPEIASEALSR.G	733	SPSRTRSPDVISS	14.2316	4	72.876	74.1724	84.994	81.9795	84.5292	79.1221	78.0507	78.2172	82.4167	70.4532	71.7599		8.48806	8.63905	9.89947	9.54837	9.84534	9.21556	9.09076	9.11017	9.59929	8.20587	8.35806
sp|Q3UJB9|EDC4_MOUSE	R.TRS#PDVISSASTALSQDIPEIASEALSR.G	733	SPSRTRSPDVISS	14.2316	4	83.933	80.8611	86.6588	84.6199	95.9267	82.4439	89.4838	97.7495	82.7015	82.7636	85.1004		8.81425	8.49165	9.1005	8.88638	10.0738	8.65787	9.39717	10.2652	8.68492	8.69144	8.93685
sp|Q3THE2|ML12B_MOUSE	R.ATS#NVFAMFDQSQIQEFK.E	20	RPQRATSNVFAMF	10.2828	1	137.972	145.199	145.705	191.587	145.054	109.437	107.559	118.336	93.5055	86.9321	81.972		10.1208	10.6509	10.688	14.0536	10.6402	8.02759	7.88987	8.68039	6.85897	6.37679	6.01294
sp|P51125|ICAL_MOUSE	K.S#LSESELIGELSADFDR.S	442	PEETSKSLSESEL	3.90087	1	22.4776	20.389	32.555	24.7832	22.6697	20.3723	20.977	23.0972	23.3605	21.8625	26.0763		8.69137	7.88377	12.588	9.58283	8.76561	7.8773	8.11111	8.93091	9.03275	8.45352	10.0829
sp|P28867|KPCD_MOUSE	R.ASTFCGT#PDYIAPEILQGLK.Y	509	ASTFCGTPDYIAP	13.2077	2	95.785	101.831	92.1427	105.147	112.563	87.1713	98.5731	90.8574	88.3962	91.9919	104.569		8.96	9.52558	8.6193	9.83577	10.5295	8.15426	9.22081	8.49906	8.26883	8.60519	9.78173
sp|P28867|KPCD_MOUSE	R.AS#TFCGTPDYIAPEILQGLK.Y	504	FGEGRASTFCGTP	6.3559	2	136.108	144.354	138.824	172.039	154.843	132.249	131.135	150.754	140.76	152.616	159.051		8.4396	8.95091	8.60797	10.6676	9.60127	8.20027	8.1312	9.34775	8.72805	9.46321	9.86222
sp|O55098|STK10_MOUSE	K.RDS#FIGTPYWMAPEVVLCETM*K.D	191	TLQKRDSFIGTPY	30.0163	6	31.8875	41.6829	43.0795	37.7393	47.9353	52.7231	50.3767	50.4154	51.2526	43.3265	58.083		6.27086	8.19719	8.47185	7.42167	9.42677	10.3683	9.90689	9.9145	10.0791	8.52041	11.4224
sp|P18052|PTPRA_MOUSE	K.VVQEYIDAFSDY#ANFK.-	825	IDAFSDYANFKxx	86.374	4	73.1619	77.8169	86.6365	54.4707	77.3302	54.1207	62.3032	48.0774	55.7067	50.9694	65.9208		10.3553	11.0142	12.2625	7.70978	10.9453	7.66024	8.81839	6.80487	7.88472	7.2142	9.33042
sp|Q64337|SQSTM_MOUSE	K.NVGESVAAALS#PLGIEVDIDVEHGGK.R	249	SVAAALSPLGIEV	174.154	6	47.5232	44.3169	66.3932	56.0671	74.1109	72.9075	72.1204	83.214	63.9716	74.6962	71.4047		6.53935	6.09816	9.13593	7.71503	10.1979	10.0323	9.92402	11.4505	8.80272	10.2785	9.82554
sp|Q9JMH9|MY18A_MOUSE	R.RVSSS#SELDLPPGDPCEAGLLQLDVSLLR.A	1065	SRRVSSSSELDLP	4.96852	1	40.5594	35.4073	42.7883	51.7144	50.6886	38.9538	31.9187	44.0578	36.0893	32.6198	38.3208		9.15318	7.99048	9.65618	11.6706	11.4391	8.79084	7.20321	9.94267	8.14439	7.36143	8.64798
sp|Q62170|SELPL_MOUSE	R.NYSPT#EMICISSLLPEGGDGAPVTANGGLPK.V	347	VRNYSPTEMICIS	5.9701	3	95.2186	106.756	109.909	108.764	130.566	105.569	123.089	106.837	94.024	110.199	104.043		7.96824	8.93377	9.19756	9.10178	10.9263	8.83442	10.3005	8.94052	7.86828	9.22187	8.70672
sp|Q62170|SELPL_MOUSE	R.NYS#PTEMICISSLLPEGGDGAPVTANGGLPK.V	345	YPVRNYSPTEMIC	7.93325	1	27.9461	29.9589	34.9262	34.6084	39.3162	35.1649	31.4638	32.1363	26.4045	31.7789	34.1835		7.80862	8.37103	9.759	9.6702	10.9856	9.82567	8.79153	8.97944	7.37787	8.87956	9.55146
sp|Q62170|SELPL_MOUSE	R.NYSPT#EMICISSLLPEGGDGAPVTANGGLPK.V	347	VRNYSPTEMICIS	5.9701	3	23.4757	14.8597	22.1237	21.9134	27.0346	21.5965	16.954	19.8804	20.9225	19.6333	23.6908		10.1152	6.4027	9.53259	9.44199	11.6486	9.30544	7.30511	8.56602	9.01502	8.45956	10.2078
sp|Q99N48|SYTL3_MOUSE	K.S#VENLFLSVTTQMR.K	184	FRGFNKSVENLFL	79.5185	3	78.4943	77.7918	80.4187	48.9072	66.2796	56.1487	66.7457	27.4736	27.5911	29.3186	38.4324		13.1349	13.0173	13.4569	8.1839	11.0909	9.39567	11.1689	4.59731	4.61697	4.90605	6.43111
sp|Q91Z96|BMP2K_MOUSE	R.S#VDIFGSTPFQPFSVSASK.S	908	LPARPRSVDIFGS	109.966	3	65.3786	52.5664	57.0122	77.7456	78.7411	75.5896	92.5114	138.543	122.677	121.153	112.139		6.57694	5.28806	5.7353	7.82104	7.92118	7.60415	9.30644	13.9371	12.3411	12.1878	11.2809
sp|Q8CCN5|BCAS3_MOUSE	R.SVTLLEVCGS#WPEGFGLR.H	838	LLEVCGSWPEGFG	59.8399	1	24.0051	19.1679	24.1629	29.3998	28.0773	15.8088	25.7275	23.7956	23.6567	21.9422	22.0764		9.31078	7.4346	9.37199	11.4032	10.8903	6.13173	9.97887	9.22954	9.17565	8.51064	8.5627
sp|Q8BYH7|TBC17_MOUSE	R.QLTACPELPHNVQEILGLAQPEEPSSPS#PPVSPMPLSPTR.A	604	EEPSSPSPPVSPM	53.5337	1	100.421	84.4623	94.2316	93.5836	117.276	62.8979	72.3296	65.6594	54.8109	60.5016	67.7653		11.4906	9.66456	10.7824	10.7082	13.4193	7.19706	8.27627	7.51304	6.27171	6.92286	7.75401
sp|Q58A65|JIP4_MOUSE	K.ERPIS#LGIFPLPAGDGLLTPDTQK.G	203	RKERPISLGIFPL	115.287	2	140.248	131.683	129.556	109.924	135.041	55.3569	55.4134	104.275	90.5682	122.742	89.3794		12.0468	11.3112	11.1284	9.44214	11.5996	4.75498	4.75984	8.95687	7.77952	10.5432	7.67741
sp|Q91VJ4|STK38_MOUSE	R.QLAFS#TVGTPDYIAPEVFMQTGYNK.L	281	RRQLAFSTVGTPD	6.9719	2	45.6679	46.4715	46.666	53.3277	55.388	42.376	45.5954	45.4882	40.042	45.8797	48.2753		8.86449	9.02049	9.05823	10.3513	10.7512	8.22552	8.85042	8.82961	7.77247	8.9056	9.37062
sp|P0C605|KGP1_MOUSE	K.TWTFCGT#PEYVAPEIILNK.G	521	TWTFCGTPEYVAP	6.71507	1	68.2424	81.2117	83.2074	118.919	106.928	65.6329	62.5077	64.8374	66.1531	69.302	81.7996		7.85532	9.3482	9.57792	13.6887	12.3084	7.55493	7.1952	7.46337	7.61481	7.97728	9.41587
sp|P15066|JUND_MOUSE	K.DALTLSLAEQGAAGLKPGSATAPSALRPDGAPDGLLAS#PDLGLLK.L	90	PDGLLASPDLGLL	27.0884	1	115.413	96.9646	111.653	165.05	139.449	42.1781	35.1958	80.1904	78.6219	110.513	84.4479		10.8913	9.1504	10.5366	15.5755	13.1596	3.98028	3.32137	7.56743	7.41942	10.4289	7.96921
tr|Q6NV99|Q6NV99_MOUSE	K.DRPAAVDLLPPMS#PLTFDPVSEEVYAK.S	405	DLLPPMSPLTFDP	4.4862	1	137.982	121.738	127.141	151.261	151.17	92.7853	115.449	170.496	149.211	148.524	147.337		9.11917	8.04561	8.4027	9.99678	9.99078	6.13216	7.63001	11.268	9.86134	9.81593	9.73748
sp|Q3UKC1|TAXB1_MOUSE	R.AAS#PVEELLTMEDEGNSDM*LVVTTK.A	124	FQFRAASPVEELL	93.8834	76	26.741	26.3581	28.7063	30.2523	31.9775	24.6066	25.9151	24.8045	23.2674	27.5939	29.5728		8.91973	8.79202	9.57531	10.091	10.6665	8.20778	8.64427	8.27381	7.76108	9.20425	9.86431
sp|Q99PD7|NCKX3_MOUSE	R.KAS#VIMVDELLSAYPHQLSFSEAGLR.I	307	NFHRKASVIMVDE	117.399	3	61.133	60.278	72.8084	69.229	72.3819	68.759	79.974	71.5493	76.5368	74.2489	74.7866		7.82067	7.71129	9.31429	8.85639	9.25973	8.79625	10.231	9.15321	9.79126	9.49857	9.56736
sp|Q9CXF4|TBC15_MOUSE	K.S#LSQSFENLLDEPAYGLIQK.I	201	VNCQNKSLSQSFE	4.42116	1	27.7153	33.0271	34.8053	32.6952	32.6203	41.616	43.75	31.4924	35.6522	28.5907	36.3476		7.32604	8.73012	9.20016	8.6424	8.62259	11.0004	11.5645	8.32445	9.42403	7.55742	9.60783
sp|Q8C4Y3|NELFB_MOUSE	R.KPSPT#QAAETPALDLPLPSVPAPATL.-	559	HRKPSPTQAAETP	10.7431	1	115.482	116.692	136.482	141.795	134.518	93.4711	96.7035	87.8261	97.8574	100.915	100.893		9.44536	9.54429	11.163	11.5975	11.0023	7.64506	7.90943	7.18335	8.00381	8.25389	8.25206
sp|Q9CXF4|TBC15_MOUSE	K.SLSQS#FENLLDEPAYGLIQK.I	205	NKSLSQSFENLLD	3.6122	1	34.2666	37.6918	41.3514	32.945	42.2518	59.0571	52.5922	44.6485	33.6635	37.7338	51.4433		7.32749	8.05992	8.84248	7.04488	9.03501	12.6286	11.2462	9.54752	7.19852	8.0689	11.0005
sp|Q9CZ62|CEP97_MOUSE	K.LNCSLLSSESTFMPVASGLSPVS#PTVELR.L	413	SGLSPVSPTVELR	14.966	1	26.3774	24.1609	26.5179	37.2565	31.6564	22.0785	23.295	33.8678	30.9141	35.4272	39.8997		7.95815	7.28942	8.00054	11.2404	9.55086	6.66116	7.02817	10.218	9.3269	10.6885	12.0379
sp|Q64337|SQSTM_MOUSE	K.NVGESVAAALS#PLGIEVDIDVEHGGK.R	249	SVAAALSPLGIEV	174.154	6	27.5768	22.434	29.7507	33.0964	34.5249	36.873	40.502	34.0469	35.9332	32.6149	43.2046		7.44198	6.05413	8.02864	8.93152	9.31701	9.95069	10.93	9.18803	9.69707	8.80158	11.6593
sp|Q9QXS1|PLEC_MOUSE	R.AGTLSITEFADMLSGNAGGFRS#R.S	4389	NAGGFRSRSSSVG	56.177	4	300.025	272.624	284.039	385.237	323.843	155.771	146.204	195.49	168.018	151.657	150.191		11.8442	10.7625	11.2131	15.2081	12.7845	6.14941	5.77174	7.71743	6.63291	5.987	5.92913
sp|P20152|VIME_MOUSE	K.LLEGEESRIS#LPLPTFSSLNLR.E	412	GEESRISLPLPTF	74.3963	2	257.622	258.894	276.847	310.806	300.984	434.431	436.146	479.847	462.906	454.563	462.929		6.2288	6.25957	6.69363	7.5147	7.27722	10.5037	10.5452	11.6018	11.1922	10.9905	11.1927
sp|O88487|DC1I2_MOUSE	R.EAEALLQSMGLTTDSPIVPPPMS#PSSK.S	81	IVPPPMSPSSKSV	26.8582	6	97.9782	106.815	111.442	137.929	129.632	55.6458	74.0067	103.073	81.1443	130.433	113.191		8.58487	9.35914	9.76458	12.0854	11.3584	4.87569	6.48449	9.03128	7.10988	11.4285	9.91779
sp|O88487|DC1I2_MOUSE	R.EAEALLQSMGLTTDSPIVPPPMS#PSSK.S	81	IVPPPMSPSSKSV	26.8582	6	55.9127	64.7154	73.4041	69.5778	89.0039	41.6852	46.2932	66.3769	59.2657	85.5094	74.3282		7.70071	8.91307	10.1097	9.58276	12.2583	5.74119	6.37584	9.14192	8.16251	11.777	10.237
sp|O35516|NOTC2_MOUSE	R.LLDEYNVTPSPPGTVLTSALS#PVLCGPNR.S	2079	VLTSALSPVLCGP	16.4694	1	57.8375	59.3682	59.4335	65.4183	68.3701	104.805	106.508	86.4008	89.1862	90.9739	92.0852		6.56956	6.74343	6.75085	7.43064	7.76592	11.9044	12.0978	9.81396	10.1303	10.3334	10.4596
sp|B2RS91|RRN3_MOUSE	R.TGLSDMLALESDFFNS#PPKK.T	42	ESDFFNSPPKKTV	68.5409	1	22.4185	21.0332	21.7322	19.5537	18.126	17.7285	20.6848	26.6715	17.1581	23.8327	30.1214		9.37776	8.79828	9.09065	8.17938	7.58216	7.41592	8.65253	11.1568	7.1773	9.96933	12.5999
sp|Q64337|SQSTM_MOUSE	K.NVGESVAAALS#PLGIEVDIDVEHGGK.R	249	SVAAALSPLGIEV	174.154	6	25.8379	24.6671	29.3062	34.4353	41.8334	35.9964	39.1041	37.2854	40.8396	40.1155	39.915		6.63641	6.33568	7.52723	8.84463	10.7448	9.24559	10.0438	9.57668	10.4896	10.3036	10.2521
sp|Q99KN1|ARRD1_MOUSE	K.APEATVTLPLFVGNIAVNQTPLS#PCPGR.E	292	VNQTPLSPCPGRE	40.9777	4	61.4418	55.0654	65.4655	63.3123	65.9064	55.3534	54.6316	40.274	42.6493	46.1296	44.7155		10.3273	9.25554	11.0036	10.6417	11.0777	9.30395	9.18264	6.76937	7.16862	7.7536	7.5159
sp|Q63932|MP2K2_MOUSE	K.LCDFGVSGQLIDS#MANSFVGTR.S	222	SGQLIDSMANSFV	78.1557	2	27.0954	25.1266	31.8302	71.021	52.557	10.4739	11.677	67.564	46.0551	59.1251	33.4553		6.21481	5.76323	7.30083	16.2899	12.0549	2.40238	2.67834	15.497	10.5636	13.5614	7.67358
sp|Q99KN1|ARRD1_MOUSE	K.APEATVTLPLFVGNIAVNQTPLS#PCPGR.E	292	VNQTPLSPCPGRE	40.9777	4	41.2504	47.2146	43.8227	48.5021	48.9873	40.006	37.5191	35.9461	35.9106	33.9912	34.8844		9.20698	10.5382	9.78109	10.8255	10.9338	8.92923	8.37416	8.02307	8.01513	7.58675	7.7861
sp|Q8BGD9|IF4B_MOUSE	K.S#PPYTAFLGNLPYDVTEDSIK.D	93	RSRLPKSPPYTAF	19.5224	2	98.4714	80.42	86.1592	92.8835	77.7985	133.773	142.73	142.325	137.348	139.351	148.574		7.69407	6.28363	6.73206	7.25747	6.0788	10.4524	11.1523	11.1206	10.7317	10.8882	11.6088
sp|P16858|G3P_MOUSE	K.VIHDNFGIVEGLMTTVHAITAT#QK.T	182	VHAITATQKTVDG	55.2491	5	24.0335	23.4649	24.1226	37.2565	38.9329	17.6692	19.7137	27.3727	30.167	26.5545	33.8455		7.92837	7.74081	7.95776	12.2905	12.8435	5.82885	6.50333	9.02992	9.95172	8.76003	11.1652
sp|Q3UZA1|CPZIP_MOUSE	K.LQANLAFDPAALLPGAS#PK.S	105	ALLPGASPKSPGL	1000	4	29.6368	30.1	35.9714	56.5069	36.456	24.9726	20.3082	77.7278	54.7819	89.4093	75.6116		5.57625	5.66341	6.76813	10.6319	6.85931	4.69866	3.82104	14.6247	10.3074	16.8226	14.2266
sp|Q99MR6|SRRT_MOUSE	R.LGS#IAEIDLGVPPPIMK.S	136	IQARLGSIAEIDL	1000	3	159.994	177.686	183.299	212.29	193.669	95.1799	92.2482	155.831	118.512	150.982	130.704		9.57822	10.6373	10.9734	12.709	11.5942	5.69805	5.52254	9.32897	7.09483	9.03871	7.82473
sp|Q3UZA1|CPZIP_MOUSE	K.LQANLAFDPAALLPGAS#PK.S	105	ALLPGASPKSPGL	1000	4	137.038	139.004	138.127	208.837	182.288	82.5895	113.722	315.111	243.699	390.095	293.959		6.10558	6.19316	6.15411	9.30453	8.12164	3.67969	5.06678	14.0394	10.8577	17.3803	13.097
sp|B1AY13|UBP24_MOUSE	R.TISAQDT#LAYATALLNEK.E	2562	TISAQDTLAYATA	23.2534	3	188.607	167.68	185.517	195.33	220.172	189.329	182.993	205.922	194.712	208.334	214.411		8.76016	7.78816	8.61664	9.07245	10.2262	8.79368	8.49944	9.56438	9.04374	9.67642	9.95869
sp|Q3UKC1|TAXB1_MOUSE	R.AAS#PVEELLTMEDEGNSDMLVVTTK.A	124	FQFRAASPVEELL	93.8834	76	36.5817	38.102	36.0807	35.4503	33.968	27.4098	32.4734	28.4731	29.476	19.3041	24.528		10.7012	11.1459	10.5546	10.3702	9.93661	8.01815	9.49938	8.32918	8.62258	5.647	7.17515
sp|Q3UKC1|TAXB1_MOUSE	R.AAS#PVEELLTMEDEGNSDMLVVTTK.A	124	FQFRAASPVEELL	93.8834	76	24.4613	30.8868	30.8858	28.1621	28.9433	20.4894	26.3031	22.3732	21.1253	27.3933	27.6942		8.4724	10.6979	10.6976	9.75419	10.0248	7.09668	9.11031	7.74917	7.31694	9.48791	9.59215
sp|Q8C4Q9|TM154_MOUSE	K.VPIFEEDTPS#VMEIEMEELDK.W	138	FEEDTPSVMEIEM	47.3373	8	18.8499	20.6881	20.259	24.3202	25.5261	49.175	38.6675	45.4399	51.3797	40.5796	43.3419		4.98375	5.46975	5.3563	6.43006	6.74888	13.0015	10.2234	12.0139	13.5844	10.7289	11.4592
tr|E9Q0V6|E9Q0V6_MOUSE	R.LPFS#PIITLEEDGK.C	1028	EPRLPFSPIITLE	47.0452	2	38.732	32.7157	33.4186	51.3149	50.6041	26.4282	28.0894	76.7609	59.4104	71.465	61.1812		7.30626	6.17138	6.30396	9.67986	9.54577	4.98533	5.29868	14.4799	11.207	13.4809	11.541
sp|B1AY13|UBP24_MOUSE	R.TISAQDT#LAYATALLNEK.E	2562	TISAQDTLAYATA	23.2534	3	61.7971	53.4235	62.2943	54.2015	64.319	57.1604	71.3899	64.9016	57.0399	58.2078	59.3078		9.30619	8.04519	9.38106	8.16235	9.68597	8.60795	10.7508	9.7737	8.58979	8.76567	8.93133
sp|P05132|KAPCA_MOUSE	K.GPGDTSNFDDYEEEEIRVS#INEK.C	339	EEEIRVSINEKCG	153.114	83	144.65	123.21	142.003	148.374	144.922	143.913	137.514	135.764	131.108	142.956	156.85		9.32466	7.94254	9.15403	9.56473	9.34216	9.27716	8.86462	8.7518	8.45172	9.21544	10.1111
sp|P05132|KAPCA_MOUSE	K.GPGDTSNFDDYEEEEIRVS#INEK.C	339	EEEIRVSINEKCG	153.114	83	38.393	36.0586	43.7197	38.5431	39.5943	39.9824	36.5417	39.5343	39.3822	35.1151	46.9464		8.85016	8.31205	10.0781	8.88477	9.12708	9.21656	8.42342	9.11326	9.0782	8.09456	10.8219
sp|P53995|APC1_MOUSE	K.LLGSMDEVVLLS#PVPELR.D	555	DEVVLLSPVPELR	141.806	1	50.7113	49.9655	66.5322	73.7832	61.7095	34.7334	29.3369	49.8616	45.6327	70.1596	51.2687		8.68798	8.56022	11.3985	12.6407	10.5722	5.95062	5.02607	8.54242	7.81791	12.0199	8.78347
sp|Q8VEK3|HNRPU_MOUSE	K.S#PQPPVEEEDEHFDDTVVCLDTYNCDLHFK.I	247	KYSRAKSPQPPVE	113.604	71	13.7745	16.9184	17.7282	17.5781	17.9926	28.3897	27.5041	26.4416	23.9028	17.2987	26.8309		5.8775	7.21897	7.56452	7.5005	7.67734	12.1137	11.7359	11.2825	10.1992	7.38129	11.4486
sp|Q8BGE6|ATG4B_MOUSE	R.FFDS#EDEDFEILSL.-	383	LERFFDSEDEDFE	156.945	3	162.46	154.078	174.686	166.171	177.945	105.998	105.604	110.824	117.65	114.471	102.81		10.8836	10.3221	11.7027	11.1323	11.921	7.10111	7.07469	7.4244	7.88173	7.66874	6.88755
sp|Q62523|ZYX_MOUSE	K.VCS#IDLEIDSLSSLLDDMTK.N	144	PREKVCSIDLEID	60.6819	1	50.4885	42.5262	50.4617	49.4292	64.6736	25.7137	35.7909	49.5303	48.6367	40.0529	37.1224		10.2115	8.60112	10.2061	9.9973	13.0805	5.20072	7.23888	10.0177	9.837	8.10088	7.50818
sp|Q3U1Z5|GPSM3_MOUSE	R.SGSLLS#LQTELLLDLVAEAQSR.R	58	RSGSLLSLQTELL	11.0148	2	25.0472	21.4688	25.4209	27.7473	31.979	31.9859	29.9934	37.2512	38.9543	32.6942	35.9738		7.39911	6.34203	7.50951	8.19675	9.44683	9.44886	8.86026	11.0043	11.5074	9.65809	10.6269
sp|Q62433|NDRG1_MOUSE	R.S#RSHTSEDAR.L	362	TSEGSRSRSHTSE	3.46813	1	30.6874	18.7186	26.2784	25.581	32.2726	17.7368	17.9372	18.6171	23.6093	18.8598	14.418		12.54	7.64911	10.7383	10.4533	13.1878	7.2479	7.32979	7.60761	9.64761	7.7068	5.89174
sp|P17125|TGFB3_MOUSE	R.LDSPGQGS#QR.K	293	DSPGQGSQRKKRA	7.67356	1	24.0891	23.8567	27.5725	21.6495	29.1925	28.6772	34.1627	28.4092	23.8772	27.5818	33.6196		7.9584	7.88162	9.10921	7.15241	9.64441	9.47419	11.2864	9.38564	7.88839	9.11228	11.107
tr|L7N480|L7N480_MOUSE	K.S#QPSVSQK.T	461	LGHFFKSQPSVSQ	27.1565	1	25.212	25.4514	28.6119	42.8342	45.5643	32.0558	34.2025	39.0425	44.2679	41.711	37.8792		6.35332	6.41363	7.21007	10.794	11.482	8.0779	8.61888	9.83854	11.1553	10.511	9.54538
sp|Q62433|NDRG1_MOUSE	R.SHT#SEGPR.S	346	TRSRSHTSEGPRS	23.3435	5	22.7986	17.573	22.0289	34.307	26.4659	14.7745	12.1447	21.0369	16.3089	16.7488	22.4446		10.0597	7.754	9.72013	15.1377	11.6779	6.51915	5.3588	9.28243	7.19623	7.39032	9.90357
sp|Q62433|NDRG1_MOUSE	R.SRS#HTSEGPR.S	344	EGTRSRSHTSEGP	12.7421	2	54.3734	59.138	66.4389	147.029	85.8936	52.6622	39.8259	132.211	76.8219	78.8134	72.9413		6.27761	6.82769	7.67061	16.9751	9.91672	6.08004	4.59804	15.2643	8.86936	9.09929	8.42133
sp|Q52KI8|SRRM1_MOUSE	K.TRHS#PTPQQSNR.T	412	PPKTRHSPTPQQS	39.8036	5	154.856	143.224	133.666	155.839	162.217	177.56	181.929	184.844	169.169	183.263	188.461		8.4389	7.805	7.28416	8.49247	8.84004	9.67612	9.91422	10.0731	9.21886	9.98693	10.2702
sp|Q62433|NDRG1_MOUSE	R.SHT#SEGPR.S	346	TRSRSHTSEGPRS	23.3435	5	68.8777	66.4646	70.3653	106.41	87.2208	50.6359	51.6875	70.3855	53.2453	53.0828	57.9539		9.3542	9.02648	9.55623	14.4514	11.8454	6.8768	7.01962	9.55897	7.23118	7.20911	7.87065
tr|E9Q0V6|E9Q0V6_MOUSE	R.HSSS#EPGDAHQAR.S	349	GLRHSSSEPGDAH	4.78655	1	73.4701	66.6545	69.1922	79.6694	81.417	81.494	85.3504	88.0654	89.5198	90.0621	79.5022		8.30736	7.53671	7.82366	9.00833	9.20593	9.21465	9.65069	9.95767	10.1221	10.1834	8.98943
sp|Q6P5D3|DHX57_MOUSE	K.SHGGGGGGGGSCGGGGGGS#RK.A	51	GGGGGGSRKASNR	19.626	1	49.2554	47.0146	49.8511	171.562	84.6903	48.2642	46.6528	119.763	75.7829	68.2333	62.3086		5.98211	5.70996	6.05445	20.8364	10.2857	5.86172	5.66602	14.5453	9.20389	8.28698	7.56743
sp|Q8BQ30|PPR18_MOUSE	K.GS#PERHHK.Q	510	SCLVKGSPERHHK	1000	1	323.594	337.169	407.632	448.404	432.028	386.674	398.319	572.079	516.995	480.172	493.463		6.74642	7.02944	8.49848	9.34851	9.0071	8.06153	8.30432	11.9269	10.7785	10.0108	10.2879
sp|Q8BTI8|SRRM2_MOUSE	R.GQRGDSHS#PGHK.R	2681	QRGDSHSPGHKRK	1000	8	155.612	165.641	167.234	202.746	219.106	223.379	222.526	257.276	219.304	236.633	240.82		6.73564	7.16976	7.23868	8.77582	9.48397	9.66892	9.63202	11.1361	9.49253	10.2426	10.4239
sp|Q52KI8|SRRM1_MOUSE	K.RHS#PS#PRPR.A	702	QPNKRHSPSPRPR	1000	3	37.6943	43.3499	52.8838	62.769	55.8331	49.627	51.5947	75.1886	69.0146	57.2677	63.005		6.09716	7.01197	8.5541	10.153	9.03116	8.02731	8.34558	12.162	11.1633	9.26321	10.1912
sp|Q7TPN9|PRR14_MOUSE	R.RHT#VGCGEM*AR.T	390	SRPRRHTVGCGEM	1000	3	114.139	96.1777	115.525	130.103	134.631	71.9127	78.4414	104.034	96.5417	118.114	105.136		9.79937	8.25733	9.91839	11.17	11.5588	6.17406	6.73458	8.93185	8.28858	10.1407	9.02643
tr|B5B2N2|B5B2N2_MOUSE	R.HSPST#SPR.A	242	PRHSPSTSPRASI	13.24	3	53.3871	54.7951	55.6344	60.0963	56.7246	37.5463	27.7412	52.8021	34.9324	44.6285	44.0138		10.2215	10.4911	10.6518	11.5061	10.8605	7.18863	5.31134	10.1095	6.68816	8.54459	8.42689
sp|Q64707|U2AFL_MOUSE	R.GREEDS#SPGPQSQSHRT.-	417	RGREEDSSPGPQS	6.59058	1	26.4446	32.9819	32.3296	32.2563	35.0818	33.0173	34.2679	34.9713	34.1538	34.3274	31.0856		7.32705	9.13836	8.95762	8.93731	9.72016	9.14815	9.49466	9.68955	9.46305	9.51115	8.61294
sp|Q8BU14|SEC62_MOUSE	K.GAPADHGPEGS#GGERHSDTDSDRR.E	335	DHGPEGSGGERHS	1000	2	67.6921	62.1166	66.7518	75.2559	77.4574	54.9804	64.6061	47.0364	53.5625	49.3548	54.6473		10.0514	9.22348	9.91175	11.1745	11.5014	8.16385	9.59314	6.98428	7.95332	7.32853	8.1144
sp|Q8BU14|SEC62_MOUSE	K.GAPADHGPEGSGGERHS#DTDSDRR.E	341	SGGERHSDTDSDR	24.2431	8	62.8393	67.1541	78.6737	73.5056	84.5148	57.9117	56.7503	62.9035	63.5243	58.087	59.7537		8.6601	9.25474	10.8423	10.1301	11.6473	7.98102	7.82097	8.66896	8.75451	8.00518	8.23486
sp|Q3TLH4|PRC2C_MOUSE	R.S#VSHGSNHAQNAEEQR.N	899	QPARKRSVSHGSN	25.7806	3	88.4005	87.6303	89.8332	95.243	107.854	83.6551	86.4617	114.483	99.0475	93.7628	96.2406		8.47876	8.40488	8.61617	9.13504	10.3446	8.02361	8.2928	10.9804	9.49994	8.99307	9.23073
sp|Q3TLH4|PRC2C_MOUSE	R.SVS#HGSNHAQNAEEQR.N	901	ARKRSVSHGSNHA	11.0148	1	33.8007	29.2791	42.8566	40.3809	44.2425	33.1278	26.0837	37.4196	40.1229	24.7213	30.9935		8.82459	7.64412	11.1889	10.5425	11.5507	8.6489	6.80986	9.76941	10.4752	6.45416	8.09169
sp|O35598|ADA10_MOUSE	R.QRPRES#YQM*GHM*R.R	741	RQRPRESYQMGHM	7.48087	1	181.211	176.635	225.296	319.23	242.919	115.587	127.393	240.586	161.74	204.132	178.235		8.33932	8.12876	10.3682	14.691	11.1791	5.31931	5.86265	11.0718	7.44327	9.39419	8.2024
sp|Q6NV83|SR140_MOUSE	R.SSHKDS#PR.D	974	RSSHKDSPRDASK	44.2778	1	45.8486	41.2132	55.6446	52.3108	64.042	50.5043	51.8294	58.192	55.1312	56.4839	47.4863		7.92288	7.12185	9.61568	9.03957	11.0668	8.72741	8.95639	10.0559	9.52696	9.76071	8.20588
sp|E9Q7G0|NUMA1_MOUSE	R.M*S#SGAPQGR.N	1874	RSQARMSSGAPQG	26.3752	6	113.892	124.566	119.78	93.9181	79.6726	39.0526	30.8107	49.7691	47.6718	42.5973	49.6253		14.392	15.7408	15.1361	11.868	10.0679	4.9349	3.89341	6.28909	6.02407	5.38283	6.27092
sp|Q8BGD9|IF4B_MOUSE	R.SRTGS#ESSQTGASATSGR.N	422	ERSRTGSESSQTG	40.7092	9	72.0184	78.2841	70.0608	96.9936	83.6931	53.3195	45.0452	81.4608	83.4038	77.2495	65.2149		8.92704	9.70372	8.68439	12.0229	10.3742	6.60922	5.58359	10.0975	10.3383	9.57547	8.08372
sp|Q8K2H1|PPHLN_MOUSE	R.KDS#PHSR.S	154	PVGRKDSPHSRSG	40.9569	2	51.1276	45.5287	48.8833	50.2543	52.3785	59.4722	50.7247	46.2464	62.9391	55.5495	54.1795		8.85658	7.88672	8.46782	8.7053	9.07326	10.3021	8.78679	8.01103	10.9026	9.62256	9.38525
sp|Q8BJU0|SGTA_MOUSE	R.SRT#PSASHEEQQE.-	305	QVVRSRTPSASHE	2.59099	1	36.1303	30.0183	40.6559	34.9216	43.5281	45.1264	38.075	34.8146	46.5337	34.3031	37.0225		8.57938	7.12804	9.65401	8.29236	10.336	10.7156	9.04116	8.26697	11.0497	8.14551	8.79124
sp|Q9DA19|CIR1_MOUSE	R.SRPHRS#PSEEQK.G	425	RSRPHRSPSEEQK	16.1895	2	258.17	209.386	232.965	244.786	258.666	230.386	235.478	241.331	231.449	217.194	235.253		9.94852	8.06863	8.97722	9.43275	9.96762	8.87786	9.07407	9.29961	8.91883	8.3695	9.0654
sp|O35216|CENPA_MOUSE	R.RRPSS#PAPGPSR.Q	16	PRRRPSSPAPGPS	51.4523	8	391.303	380.364	396.299	438.854	432.45	408.24	422.155	412.969	410.097	343.383	379.444		8.86192	8.61417	8.97506	9.9388	9.79379	9.24549	9.56063	9.35259	9.28754	7.77667	8.59335
sp|E9Q7G0|NUMA1_MOUSE	R.M*S#SGAPQGR.N	1874	RSQARMSSGAPQG	26.3752	6	126.27	125.372	129.176	115.473	93.3483	48.3391	45.6664	60.9007	51.168	59.0727	51.842		13.9274	13.8283	14.2479	12.7365	10.2962	5.33175	5.03696	6.71729	5.64378	6.51565	5.71812
sp|O35216|CENPA_MOUSE	R.RRPS#SPAPGPSR.Q	15	TPRRRPSSPAPGP	61.9227	2	109.901	101.462	110.862	109.369	117.711	108.436	106.687	101.698	106.212	94.9649	108.478		9.34705	8.62934	9.42879	9.30182	10.0113	9.2225	9.07367	8.64942	9.03334	8.07675	9.22604
sp|Q9Z120|TRMB_MOUSE	R.QRAHS#NPM*ADHTLR.Y	21	YRQRAHSNPMADH	62.6301	1	49.2596	45.5067	42.76	54.5389	63.8103	46.4713	45.3565	70.8729	58.5293	82.4264	61.0808		7.93726	7.33254	6.88997	8.78792	10.2818	7.48797	7.30834	11.4198	9.43089	13.2815	9.84201
sp|Q8BTI8|SRRM2_MOUSE	R.GDSHS#PGHK.R	2681	QRGDSHSPGHKRK	1000	8	83.2513	88.7081	74.2361	94.8437	106.416	92.0187	113.919	108.698	100.094	89.969	120.818		7.75895	8.26751	6.91874	8.83935	9.91784	8.57606	10.6172	10.1305	9.32868	8.38502	11.2601
sp|Q8BTG3|T11L1_MOUSE	R.VGRPHS#SPAR.L	55	RVGRPHSSPARLV	28.8739	2	465.703	452.955	504.29	477.086	521.346	364.596	363.636	374.984	380.187	359.817	380.958		10.0247	9.75029	10.8553	10.2697	11.2225	7.84827	7.82761	8.07188	8.18388	7.74541	8.20048
sp|Q8BTI8|SRRM2_MOUSE	R.GDSHS#PGHK.R	2681	QRGDSHSPGHKRK	1000	8	26.8854	23.8643	32.348	38.0672	41.9658	41.3155	39.7829	32.5813	39.1825	35.226	44.6957		6.79071	6.02764	8.17045	9.61499	10.5997	10.4355	10.0484	8.22937	9.89671	8.89737	11.2892
sp|P00520|ABL1_MOUSE	R.SCS#ASCM*PHGAR.D	717	RFLRSCSASCMPH	21.3031	1	61.9167	61.2654	56.8348	58.8344	62.6278	48.4321	43.5462	54.7146	44.3163	48.6532	37.0648		10.7084	10.5958	9.8295	10.1753	10.8314	8.37626	7.53126	9.46282	7.66445	8.41451	6.41032
sp|P00520|ABL1_MOUSE	R.S#CSASCM*PHGAR.D	715	SKRFLRSCSASCM	4.08456	1	174.364	189.971	214.25	226.823	223.711	169.263	159.088	211.847	172.749	158.86	154.764		8.48203	9.24122	10.4223	11.0339	10.8825	8.23386	7.73891	10.3054	8.40345	7.72781	7.52858
sp|Q99J95|CDK9_MOUSE	K.NSQPNRYT#NR.V	186	SQPNRYTNRVVTL	26.3752	3	27.6137	29.6487	32.6358	28.771	31.7015	39.8933	33.4442	29.7623	35.3527	31.7871	35.8911		7.74576	8.31658	9.15447	8.07038	8.89239	11.1902	9.38122	8.34843	9.91656	8.91641	10.0676
sp|A6H619|PHRF1_MOUSE	K.RAHS#PEK.K	1190	REKRAHSPEKKGP	1000	1	312.836	297.195	313.369	404.916	382.276	372.522	365.792	432.243	404.856	415.213	414.889		7.60029	7.22029	7.61323	9.83736	9.28732	9.05035	8.88685	10.5013	9.8359	10.0875	10.0796
sp|Q7TPH6|MYCB2_MOUSE	R.SSPSGASS#PR.S	2873	SPSGASSPRSSSP	24.437	2	79.856	83.4608	88.4667	77.5471	106.17	83.9525	67.5545	78.0739	93.5132	77.5944	82.2111		8.69512	9.08763	9.63271	8.44372	11.5603	9.14117	7.35567	8.50108	10.1822	8.44888	8.95156
sp|Q8K019|BCLF1_MOUSE	R.SSSSSASPS#SPSSR.E	758	SSSASPSSPSSRE	10.2828	1	54.6664	58.8324	63.7395	62.1041	67.8216	71.4586	75.4599	60.7936	72.1238	60.8753	71.2864		7.60141	8.1807	8.86303	8.63562	9.43065	9.93638	10.4928	8.4534	10.0289	8.46475	9.91243
tr|Q9ERL0|Q9ERL0_MOUSE	R.RAPGT#SPR.A	306	TRRAPGTSPRASS	11.5056	1	280.187	270.316	289.277	286.259	317.602	308.789	313.383	313.678	300.798	305.63	306.703		8.50953	8.20974	8.7856	8.69395	9.64586	9.37822	9.51774	9.5267	9.13552	9.28227	9.31486
sp|P51125|ICAL_MOUSE	K.HTSS#TGSK.H	150	LPKHTSSTGSKHA	6.89655	1	77.7822	73.7213	82.6376	214.194	141.459	62.3943	55.29	208.164	124.261	125.878	89.3594		6.19709	5.87355	6.58393	17.0653	11.2703	4.9711	4.40509	16.5849	9.90016	10.029	7.11947
sp|Q8K019|BCLF1_MOUSE	K.NT#PSQHSHSIQHS#PER.S	267	SHSIQHSPERSGS	65.5634	1	40.651	31.9122	37.7672	53.3806	65.9251	114.907	115.004	146.597	115.526	116.793	120.872		4.23741	3.32649	3.93681	5.56433	6.87196	11.9778	11.9879	15.2811	12.0423	12.1743	12.5996
sp|Q3UW53|NIBAN_MOUSE	K.TAM*GSNQAS#PAR.R	595	MGSNQASPARRVS	159.662	22	531.304	512.522	550.547	574.258	592.149	536.207	574.921	713.491	652.385	691.29	673.346		8.04711	7.76264	8.33856	8.69769	8.96866	8.12137	8.70773	10.8065	9.881	10.4703	10.1985
sp|Q8BTG3|T11L1_MOUSE	R.VGRPHS#SPAR.L	55	RVGRPHSSPARLV	28.8739	2	108.373	100.524	117.628	124.917	133.149	113.676	102.6	147.51	127.759	119.628	114.991		8.26798	7.66918	8.97409	9.53012	10.1582	8.67257	7.82756	11.2538	9.74698	9.12663	8.77288
sp|Q3UYV9|NCBP1_MOUSE	R.RRHS#YENDGGQPHK.R	7	MSRRRHSYENDGG	12.1958	1	243.044	238.039	258.979	243.943	286.804	249.628	259.443	281.297	268.349	271.153	313.045		8.34135	8.16959	8.88824	8.37221	9.84321	8.5673	8.90418	9.6542	9.20984	9.30605	10.7438
sp|Q3UW53|NIBAN_MOUSE	K.TAM*GSNQAS#PAR.R	595	MGSNQASPARRVS	159.662	22	149.079	135.313	141.847	157.633	167.928	152.407	159.375	181.898	172.653	169.276	152.355		8.5689	7.77766	8.15322	9.06062	9.65235	8.76023	9.1607	10.4554	9.92393	9.72984	8.7572
sp|Q61037|TSC2_MOUSE	R.S#M*SGGHGLR.V	1130	ARDRVRSMSGGHG	30.8348	1	75.8983	72.328	89.9619	102.169	85.9204	39.6533	38.2297	88.1915	61.0386	71.4367	64.8968		9.61074	9.15865	11.3916	12.9373	10.8798	5.02116	4.84089	11.1674	7.72911	9.04578	8.21766
sp|Q60749|KHDR1_MOUSE	R.SSGRS#CSK.D	18	TRSSGRSCSKDPS	12.7421	2	645.62	617.836	687.174	807.518	646.053	386.85	365.297	523.021	409.511	456.042	397.005		10.8655	10.3979	11.5648	13.5902	10.8728	6.51052	6.14778	8.80221	6.89189	7.67499	6.68142
sp|Q8BJU0|SGTA_MOUSE	R.SRTPS#ASHEEQQE.-	307	VRSRTPSASHEEQ	24.8358	7	66.8718	78.2983	70.2787	91.8702	88.6354	65.5899	55.5546	93.9189	94.2827	73.7921	78.9517		7.79352	9.12521	8.19057	10.7069	10.3299	7.64412	6.47456	10.9457	10.9881	8.60003	9.20136
sp|Q3TLH4|PRC2C_MOUSE	R.KRS#VSHGS#NHAQNAEEQR.N	899	QPARKRSVSHGSN	25.7806	1	37.4179	35.11	45.396	33.5251	44.6798	41.4844	42.2434	47.3108	44.1067	43.6138	44.9363		8.13744	7.63554	9.87248	7.29084	9.71671	9.02179	9.18685	10.2889	9.59209	9.4849	9.77249
sp|Q9DA19|CIR1_MOUSE	R.NS#GFALK.R	177	IAEMRNSGFALKR	1000	1	48.9464	45.2535	56.2495	93.4111	79.3762	56.0915	68.9737	99.5874	94.6777	81.2395	85.4955		6.04798	5.59167	6.95037	11.5422	9.80798	6.93085	8.52262	12.3053	11.6987	10.0382	10.5641
tr|A2AHK0|A2AHK0_MOUSE	R.RRS#STAPPTCNPR.F	75	GASRRRSSTAPPT	26.3752	6	124.872	129.772	139.966	201.216	155.796	82.5981	56.4656	135.157	94.2188	87.9937	82.4367		9.67632	10.056	10.846	15.5922	12.0726	6.40051	4.37551	10.4733	7.30099	6.81861	6.388
sp|P54731|FAF1_MOUSE	R.RTS#PVQTR.E	269	TVGRRTSPVQTRE	28.8739	4	149.79	132.811	137.107	147.305	142.415	138.015	150.708	162.982	151.665	151.905	140.743		9.33014	8.27253	8.54014	9.17535	8.87076	8.59664	9.38729	10.1518	9.4469	9.46183	8.76657
sp|Q8BGD9|IF4B_MOUSE	R.SRTGS#ESS#QTGASATSGR.N	422	ERSRTGSESSQTG	40.7092	5	61.1745	50.5468	51.5404	49.2338	58.6327	48.9394	43.73	60.9829	64.967	55.7783	56.7116		10.1579	8.39317	8.55815	8.17515	9.73582	8.12627	7.26125	10.1261	10.7876	9.26184	9.41682
sp|Q3UW53|NIBAN_MOUSE	K.TAM*GSNQAS#PAR.R	595	MGSNQASPARRVS	159.662	22	102.533	103.987	111.369	110.133	115.184	106.119	109.875	127.362	125.769	116.495	124.051		8.18383	8.29988	8.88907	8.79043	9.19354	8.46999	8.76977	10.1656	10.0384	9.2982	9.90131
sp|Q80Y81|RNZ2_MOUSE	K.RAHTDEPHS#PQSK.K	815	HTDEPHSPQSKKE	36.8253	7	258.158	263.917	278.724	319.92	324.793	289.217	306.675	341.029	298.096	334.756	341.737		7.69008	7.86163	8.30273	9.52986	9.67502	8.61527	9.13533	10.1587	8.87979	9.97182	10.1798
sp|Q80Y81|RNZ2_MOUSE	K.RAHTDEPHS#PQSK.K	815	HTDEPHSPQSKKE	36.8253	7	260.633	230.923	274.252	314.298	319.037	289.827	313.688	353.731	316.329	338.506	322.965		7.817	6.9259	8.22546	9.42651	9.56867	8.69258	9.40821	10.6092	9.48743	10.1526	9.68647
sp|P24788|CD11B_MOUSE	R.SHS#AEGGK.H	115	RRHRSHSAEGGKH	52.7504	2	622.437	569.01	630.108	669.604	706.654	566.594	602.122	611.893	575.362	525.05	558.589		9.37769	8.57276	9.49326	10.0883	10.6465	8.53636	9.07163	9.21883	8.66845	7.91045	8.41575
sp|P24788|CD11B_MOUSE	R.SHS#AEGGK.H	115	RRHRSHSAEGGKH	52.7504	2	600.249	565.218	605.077	591.97	657.014	528.687	548.859	595.377	543.187	488.969	528.769		9.5988	9.0386	9.67601	9.46641	10.5065	8.45443	8.77701	9.52089	8.6863	7.81928	8.45573
sp|Q76LS9|MINY1_MOUSE	R.TRAPS#PQGR.G	440	VRTRAPSPQGRGA	20.8097	1	113.887	107.18	119.775	112.508	110.887	81.4885	90.393	89.984	91.146	76.2144	87.6547		10.5342	9.91383	11.0789	10.4066	10.2567	7.53743	8.36107	8.32324	8.43072	7.04959	8.10779
tr|E9PZP8|E9PZP8_MOUSE	R.M*NS#GAGSGVR.A	1406	DRDRMNSGAGSGV	37.2475	2	110.277	103.286	125.081	133.866	145.838	134.295	110.235	168.095	135.42	142.68	143.546		7.59158	7.11035	8.61071	9.21548	10.0397	9.24504	7.5887	11.5719	9.32247	9.82224	9.88187
sp|Q60575|KIF1B_MOUSE	K.M*ADTGS#PGM*QR.R	1454	KMADTGSPGMQRR	28.5005	8	139.617	137.352	151.915	153.232	170.322	103.028	113.058	122.143	117.764	99.7865	119.941		9.77605	9.61742	10.6371	10.7294	11.926	7.21404	7.91632	8.5525	8.24587	6.98708	8.39831
sp|Q61097|KSR1_MOUSE	K.S#HESQLGNR.I	297	TLTRSKSHESQLG	60.9366	2	376.754	368.105	376.081	393.257	415.239	263.414	252.826	237.998	236.568	247.724	231.326		11.0833	10.8289	11.0635	11.5688	12.2154	7.74909	7.43762	7.00141	6.95933	7.28751	6.80513
sp|Q8K019|BCLF1_MOUSE	K.NTPSQHSHS#IQHS#PER.S	267	SHSIQHSPERSGS	65.5634	1	132.395	134.343	98.3953	160.2	156.655	164.299	169.961	184.908	169.751	173.131	162.963		7.75601	7.87012	5.76422	9.38487	9.17719	9.62501	9.95672	10.8323	9.94438	10.1424	9.54673
sp|Q5SVL6|RPGP2_MOUSE	R.SHS#M*ETM*VGSQR.K	488	IRVRSHSMETMVG	8.51547	1	115.066	100.038	123.343	174.793	149.88	119.789	109.699	204.7	132.464	179.134	124.205		7.50538	6.52516	8.04527	11.4012	9.77619	7.81344	7.15532	13.352	8.64019	11.6844	8.10152
sp|Q61097|KSR1_MOUSE	K.S#HESQLGNR.I	297	TLTRSKSHESQLG	60.9366	2	147.47	146.351	154.607	164.787	169.093	131.058	122.442	141.317	125.391	134.311	107.487		9.54922	9.47676	10.0113	10.6706	10.9494	8.4865	7.92855	9.15081	8.11955	8.69715	6.96016
sp|Q8BY02|NKRF_MOUSE	K.SSQCHSGSS#PK.G	429	QCHSGSSPKGSGK	28.5005	2	208.582	217.208	252.61	247.786	266.328	447.47	418.022	525.139	389.28	427.952	379.896		5.51765	5.74584	6.68232	6.5547	7.0452	11.837	11.058	13.8916	10.2977	11.3207	10.0494
sp|P18572|BASI_MOUSE	K.GS#GTHM*NDK.D	372	AAPLKGSGTHMND	28.5005	1	91.1169	80.1972	74.2557	193.268	112.636	183.014	175.953	329.064	228.08	289.927	231.813		4.58029	4.03137	3.73271	9.71525	5.66203	9.19982	8.84487	16.5415	11.4652	14.5741	11.6529
sp|Q61168|LAPM5_MOUSE	K.HM*NSAM*EDS#SSK.M	225	NSAMEDSSSKMFL	5.2873	1	208.102	225.139	208.683	224.813	228.863	177.045	191.427	199.174	183.295	172.481	185.88		9.43817	10.2108	9.46449	10.1961	10.3797	8.02962	8.68188	9.03325	8.31305	7.82261	8.4303
sp|Q3UQU0|BRD9_MOUSE	R.EHPPPGS#PSR.L	565	EHPPPGSPSRLSV	22.873	2	52.3116	49.9261	63.6111	78.4334	73.2387	54.7283	57.6734	72.1788	74.6206	66.7679	62.5856		7.40879	7.07094	9.0091	11.1084	10.3726	7.75106	8.16816	10.2225	10.5684	9.4562	8.86387
sp|Q80T69|RSBN1_MOUSE	R.RAS#SGGSQEK.R	91	KRQRRASSGGSQE	7.48087	1	401.007	442.122	453.667	604.2	540.785	464.214	436.926	472.428	456.387	411.234	430.182		7.84266	8.64675	8.87256	11.8166	10.5763	9.07882	8.54514	9.23946	8.92575	8.04267	8.41324
sp|Q99NG0|ARIP4_MOUSE	R.HSAS#SPK.A	1153	NGRHSASSPKAPD	7.38062	1	1403.11	1276.34	1372.5	1444.94	1505.81	1260.77	1367.03	1352.51	1279.33	1225.21	1304.57		9.48553	8.62849	9.27857	9.7683	10.1798	8.52326	9.24162	9.14347	8.64873	8.28286	8.81936
sp|Q60575|KIF1B_MOUSE	K.M*ADTGS#PGM*QR.R	1454	KMADTGSPGMQRR	28.5005	8	83.5361	88.4183	90.7469	89.7483	95.6373	77.6978	70.7783	68.3118	76.8016	65.2169	70.7387		9.51836	10.0746	10.34	10.2262	10.8972	8.85311	8.06469	7.78365	8.751	7.43101	8.06018
sp|E9Q1P8|I2BP2_MOUSE	R.RNS#SSPPSPSSM*NQR.R	438	STTRRNSSSPPSP	21.3031	1	29.1296	30.0492	28.8099	25.1709	30.826	30.3848	29.6643	34.0845	25.8306	21.8116	26.7236		9.32192	9.61621	9.21961	8.05508	9.86478	9.7236	9.49304	10.9075	8.2662	6.98005	8.55197
tr|G3UWG2|G3UWG2_MOUSE	K.AIHRNS#EVSTR.S	52	KAIHRNSEVSTRS	58.3337	3	143.743	156.722	169.774	311.966	252.352	69.6813	98.2723	204.091	176.418	149.147	123.453		7.74635	8.44581	9.14916	16.812	13.5993	3.75515	5.29593	10.9985	9.50724	8.0376	6.65292
sp|Q3UW53|NIBAN_MOUSE	K.TAM*GS#NQASPAR.R	591	LKTAMGSNQASPA	105.501	5	323.832	302.586	334.134	349.692	352.185	329.627	368.172	429.187	365.809	411.907	405.529		8.15152	7.61672	8.41083	8.80246	8.86522	8.29738	9.26765	10.8035	9.20816	10.3685	10.208
sp|Q3UHD9|AGAP2_MOUSE	R.RGS#DAEK.R	650	FANRRGSDAEKRS	1000	2	457.391	406.226	471.953	671.936	608.19	523.514	549.519	612.744	558.469	476.429	490.794		7.8493	6.97124	8.09919	11.5311	10.4371	8.98403	9.43029	10.5153	9.58389	8.176	8.42251
sp|Q9Z2B9|KS6A4_MOUSE	R.RGS#PVPASSGR.L	745	AASRRGSPVPASS	64.5325	2	111.455	127.317	117.337	163.021	151.481	80.7683	83.2901	120.669	84.2397	80.5567	88.7343		9.21976	10.5319	9.70635	13.4854	12.5308	6.68131	6.88992	9.98194	6.96847	6.66381	7.34027
sp|P18052|PTPRA_MOUSE	K.QAGSHSNS#FR.L	180	AGSHSNSFRLSNG	33.7014	5	567.784	552.353	544.199	438.385	609.652	480.058	605.596	526.937	432.744	504.615	513.785		9.82987	9.56273	9.42155	7.58962	10.5547	8.3111	10.4845	9.1227	7.49196	8.73624	8.895
sp|P18052|PTPRA_MOUSE	K.QAGSHSNS#FR.L	180	AGSHSNSFRLSNG	33.7014	5	351.965	346.085	371.701	300.999	390.646	325.905	403.056	363.142	310.317	340.186	383.865		9.05291	8.90167	9.56053	7.74202	10.0478	8.38261	10.367	9.34039	7.98168	8.74995	9.87341
sp|Q9Z1E4|GYS1_MOUSE	R.RAS#CSSSTGGSK.R	698	EWPRRASCSSSTG	31.2747	3	297.175	307.098	313.493	360.867	358.625	366.973	355.475	463.624	385.591	388.366	384.007		7.46428	7.71352	7.87415	9.06406	9.00775	9.21744	8.92863	11.6451	9.68507	9.75476	9.64527
sp|Q569Z6|TR150_MOUSE	R.SYS#PAHNR.E	55	SRSRSYSPAHNRE	26.3752	4	139.092	137.153	117.021	167.196	175.801	213.469	194.925	195.057	191.892	229.888	238.902		6.95322	6.8563	5.84988	8.35816	8.7883	10.6713	9.74431	9.7509	9.59273	11.4921	11.9428
sp|Q8BTI8|SRRM2_MOUSE	R.RQPS#PQPSPR.D	2656	VERRQPSPQPSPR	1000	7	157.405	146.128	158.148	325.433	206.825	139.728	142.801	259.309	203.684	191.283	170.861		7.48976	6.95317	7.52512	15.485	9.84131	6.64862	6.79486	12.3386	9.69185	9.10175	8.13002
sp|Q8BTI8|SRRM2_MOUSE	R.RQPS#PQPSPR.D	2656	VERRQPSPQPSPR	1000	7	161.891	149.047	167.762	169.63	176.68	223.4	202.666	190.097	207.317	151.785	189.836		8.13479	7.48938	8.42977	8.52365	8.87791	11.2255	10.1836	9.5521	10.4174	7.62696	9.53896
sp|Q9CYA6|ZCHC8_MOUSE	K.RSSSQSSPNS#PK.K	429	SQSSPNSPKKQRK	45.026	1	89.8835	88.7119	106.165	133.348	142.696	369.232	360.068	320.665	333.574	270.231	279.264		3.60422	3.55724	4.25709	5.3471	5.72194	14.8058	14.4383	12.8583	13.3759	10.836	11.1982
sp|Q9JI44|DMAP1_MOUSE	K.RRESAS#SSSSVK.K	457	KRRESASSSSSVK	12.7421	1	364.729	355.266	383.47	384.87	414.817	362.308	356.554	386.951	365.374	373.438	372.81		8.85139	8.62173	9.30619	9.34017	10.0669	8.79263	8.653	9.39067	8.86703	9.06275	9.04749
sp|Q3USH5|SFSWA_MOUSE	R.M*SGS#PGVSR.K	831	AYRMSGSPGVSRK	33.7014	2	369.437	342.751	332.66	371.207	427.998	352.444	350.133	401.258	384.299	341.057	369.673		9.13788	8.47781	8.22823	9.18165	10.5864	8.71756	8.6604	9.92497	9.50549	8.43591	9.14372
sp|Q8R001|MARE2_MOUSE	K.SHHANS#PTAGAAK.S	199	KSHHANSPTAGAA	39.8036	1	246.572	276.702	281.193	325.591	312.361	325.424	280.551	353.632	289.946	324.206	288.307		7.46173	8.37353	8.50945	9.853	9.45264	9.84794	8.49001	10.7016	8.77431	9.81108	8.72471
sp|Q8BLK9|KS6C1_MOUSE	K.EGRPS#M*PPR.V	435	IKEGRPSMPPRVC	1000	1	295.227	274.104	301.589	316.672	344.701	265.924	277.358	300.293	280.898	264.801	268.604		9.25428	8.59213	9.45369	9.92649	10.8051	8.33572	8.69415	9.41309	8.80511	8.30053	8.41972
sp|P59017|B2L13_MOUSE	K.S#HTGEAAAVR.G	387	AGSRKKSHTGEAA	37.4092	6	87.7336	82.0791	82.2927	102.946	95.5457	89.2916	77.6776	96.8546	97.6014	90.9523	91.8244		8.81923	8.25083	8.2723	10.3484	9.60453	8.97585	7.80838	9.7361	9.81117	9.14278	9.23045
sp|Q07763|CD244_MOUSE	K.AHNPARLS#R.R	386	HNPARLSRRELEN	1000	1	506.56	489.942	526.754	584.602	503.382	272.171	276.246	391.404	336.415	310.468	303.572		11.2531	10.8839	11.7017	12.9868	11.1825	6.0462	6.13674	8.69493	7.47338	6.89697	6.74378
sp|Q3UR70|TGFA1_MOUSE	R.HTAPSS#PSPGTRT.-	853	RHTAPSSPSPGTR	23.3435	4	64.3145	64.1182	83.9738	91.1571	93.2011	72.5566	68.2655	113.51	90.1167	94.4797	98.3087		6.88591	6.86489	8.99075	9.75984	9.97868	7.76836	7.30892	12.1531	9.64845	10.1156	10.5255
sp|P32067|LA_MOUSE	R.HKPGS#TETR.A	219	GRHKPGSTETRAL	10.3339	1	747.297	704.808	752.72	888.606	836.525	608.107	628.411	717.774	628.005	802.112	815.78		9.19168	8.66907	9.25839	10.9298	10.2892	7.47966	7.72939	8.82855	7.7244	9.8659	10.034
sp|Q8BGD9|IF4B_MOUSE	R.TGS#ESSQTGASATSGR.N	422	ERSRTGSESSQTG	40.7092	9	341.72	325.077	356.54	438.638	457.52	211.088	255.717	381.236	350.011	338.904	332.643		9.0185	8.57928	9.40965	11.5763	12.0746	5.57094	6.74877	10.0614	9.23733	8.94421	8.77894
sp|E9Q6J5|BD1L1_MOUSE	R.RGS#TSQEM*AK.E	1071	CENRRGSTSQEMA	13.24	4	882.572	864.871	884.478	923.193	922.878	721.171	684.208	717.342	652.913	651.562	645.909		10.3212	10.1142	10.3434	10.7962	10.7925	8.43367	8.0014	8.38889	7.63542	7.61963	7.55353
sp|P97440|SLBP_MOUSE	K.SS#SGSSDSK.E	111	GRERKSSSGSSDS	24.437	2	881.207	851.476	851.754	882.493	880.392	563.103	557.362	741.134	652.719	642.45	672.263		10.7775	10.4139	10.4173	10.7932	10.7675	6.88697	6.81675	9.06436	7.98301	7.85742	8.22204
sp|Q3UYV9|NCBP1_MOUSE	R.RHSY#ENDGGQPHK.R	8	SRRRHSYENDGGQ	28.5005	3	320.46	301.587	344.288	348.806	350.357	323.7	371.512	369.126	351.557	342.156	359.955		8.46992	7.97111	9.09972	9.21913	9.26013	8.55557	9.81924	9.75619	9.29185	9.04335	9.51379
sp|O35216|CENPA_MOUSE	R.RPSS#PAPGPSR.Q	16	PRRRPSSPAPGPS	51.4523	8	97.1525	109.972	107.584	125.786	129.28	110.386	108.597	126.429	116.328	105.354	110.329		7.78967	8.81753	8.62606	10.0855	10.3657	8.85069	8.70726	10.1371	9.32715	8.44723	8.84616
sp|Q8CHH5|BICRL_MOUSE	R.CS#PGPEGHRK.S	930	AKVSRCSPGPEGH	1000	1	76.0285	79.1288	86.1434	69.141	88.7178	60.7064	90.299	73.6097	72.5769	80.0225	79.1575		8.88669	9.24908	10.069	8.08164	10.3699	7.09575	10.5547	8.60398	8.48326	9.35355	9.25243
sp|Q8BRT1|CLAP2_MOUSE	K.M*VSQSQPGS#R.S	465	SQSQPGSRSGSPG	95.8392	1	359.133	315.951	376.96	411.428	449.131	374.706	417.017	458.548	435.067	434.847	437.37		8.03401	7.06802	8.43281	9.20388	10.0473	8.3824	9.3289	10.258	9.73269	9.72777	9.78422
sp|A2RSJ4|UH1BL_MOUSE	K.S#GSGEM*TSEGSHTK.D	986	SGLSHKSGSGEMT	4.08456	1	275.667	271.351	307.968	297.911	362.708	357.052	274.688	393.4	350.656	317.836	317.056		7.81747	7.69507	8.73347	8.44828	10.2858	10.1254	7.7897	11.1562	9.94405	9.01332	8.99119
sp|O09000|NCOA3_MOUSE	R.GSS#PPSAM*M*SSR.M	1304	AFGRGSSPPSAMM	25.9464	1	360.056	351.902	405.544	385.136	405.807	313.164	308.296	328.854	307.576	284.756	311.664		9.56896	9.35224	10.7778	10.2355	10.7848	8.32273	8.19336	8.7397	8.17423	7.56775	8.28287
sp|P18052|PTPRA_MOUSE	R.SPS#TNRK.Y	204	LLARSPSTNRKYP	30.8348	1	835.235	819.483	844.285	808.052	924.849	811.183	817.18	844.658	840.86	743.773	842.058		9.14663	8.97413	9.24574	8.84895	10.128	8.88324	8.94891	9.24981	9.20823	8.14503	9.22135
sp|Q6PCL9|PAPOG_MOUSE	K.RSHS#PPTDGTSK.R	651	TPKRSHSPPTDGT	12.7421	1	636.853	623.971	675.065	630.025	689.467	639.423	607.735	595.606	561.313	520.838	574.612		9.42801	9.23729	9.9937	9.32692	10.2069	9.46605	8.99693	8.81738	8.3097	7.71051	8.50659
sp|P20152|VIME_MOUSE	R.SVSSS#SYRR.M	9	TRSVSSSSYRRMF	6.89655	1	543.913	578.89	660.651	619.062	574.446	338.982	312.824	410.583	333.364	362.376	375.417		10.643	11.3274	12.9273	12.1135	11.2405	6.63305	6.12119	8.0341	6.52311	7.0908	7.34599
sp|Q9D823|RL37_MOUSE	K.RAAVAASSSS#.-	97	VAASSSSxxxxxx	6.89655	3	206.146	179.23	226.141	324.377	297.253	239.226	202.029	291.134	275.385	280.412	240.219		7.46486	6.49018	8.1889	11.7462	10.764	8.66273	7.31578	10.5424	9.9721	10.1542	8.69869
sp|Q7TT50|MRCKB_MOUSE	K.HSTPSNSSNPSGPPS#PNSPHR.S	1692	NPSGPPSPNSPHR	24.1212	2	72.5343	58.5686	74.8099	75.9692	79.5734	59.4757	55.8735	82.9009	66.6545	63.7552	56.9792		9.70886	7.83952	10.0134	10.1686	10.6511	7.96094	7.47877	11.0964	8.92183	8.53376	7.62678
sp|Q8CCJ3|UFL1_MOUSE	K.DEDS#DDESQSSHGGK.K	458	GRKDEDSDDESQS	71.0667	3	429.467	410.58	415.352	469.401	472.522	534.465	559.631	564.629	612.704	564.729	583.835		7.64541	7.30918	7.39414	8.35632	8.41188	9.5146	9.96262	10.0516	10.9074	10.0534	10.3935
sp|Q8CI61|BAG4_MOUSE	R.SPGNS#PTPM*SR.W	179	YRSPGNSPTPMSR	13.145	1	134.456	128.175	138.08	211.536	193.639	97.0508	115.301	178.252	146.945	169.392	147.4		8.09867	7.72033	8.31691	12.7414	11.6634	5.84564	6.94488	10.7366	8.85092	10.203	8.87832
sp|Q9CWK3|CD2B2_MOUSE	K.GTGRPNS#PQRLDR.L	196	GTGRPNSPQRLDR	48.4597	1	115.946	109.311	120.037	129.908	126.995	121.76	120.568	133.047	122.512	120.913	137.405		8.53548	8.047	8.83663	9.56331	9.34888	8.96345	8.87572	9.79436	9.01883	8.90114	10.1152
sp|Q505F5|LRC47_MOUSE	K.RQS#VSGLHR.Y	430	KQKKRQSVSGLHR	24.8358	2	155.855	149.804	187.853	565.5	302.346	126.108	129.939	558.328	291.994	317.281	232.488		5.16503	4.9645	6.22546	18.7407	10.0198	4.17923	4.30619	18.503	9.67669	10.5147	7.70467
sp|Q505F5|LRC47_MOUSE	K.RQS#VSGLHR.Y	430	KQKKRQSVSGLHR	24.8358	2	122.927	136.639	147.364	489.91	243.764	90.5735	103.518	468.821	247.516	281.915	192.385		4.86774	5.41072	5.83545	19.3998	9.65276	3.5866	4.09919	18.5647	9.80134	11.1635	7.6182
sp|Q8K2D3|EDC3_MOUSE	R.HNS#WSSSSR.H	161	FRRRHNSWSSSSR	37.2475	4	147.677	141.257	161.447	184.579	182.23	167.021	147.955	207.3	153.977	186.072	164.075		8.01031	7.66203	8.75722	10.0119	9.88452	9.05953	8.02539	11.2444	8.35204	10.0929	8.89976
sp|Q8K2D3|EDC3_MOUSE	R.HNS#WSSSSR.H	161	FRRRHNSWSSSSR	37.2475	4	238.529	251.942	295.695	284.049	291.61	322.703	327.087	353.358	286.616	290.349	262.069		7.4447	7.86335	9.22891	8.86542	9.10143	10.0719	10.2087	11.0286	8.94554	9.06206	8.17942
sp|Q62441|TLE4_MOUSE	K.HRNS#TDYSSESK.K	222	SEKHRNSTDYSSE	14.2316	2	270.215	258.41	305.981	289.18	321.993	355.732	423.3	467.796	417.518	490.321	459.652		6.65538	6.36462	7.5363	7.12249	7.93066	8.76166	10.4259	11.5218	10.2834	12.0766	11.3212
sp|P13020|GELS_MOUSE	K.TAYRTS#PR.L	652	KTAYRTSPRLKDK	11.5056	1	205.439	200.374	198.094	252.585	250.528	210.027	210.999	235.184	229.936	197.169	218.093		8.53001	8.3197	8.22506	10.4875	10.4021	8.72049	8.76086	9.76503	9.54714	8.18664	9.0554
sp|Q9EST5|AN32B_MOUSE	R.KRET#DDEGEDD.-	265	EKRKRETDDEGED	1000	5	194.277	197.948	217.276	239.531	255.995	164.86	167.788	189.412	191.593	168.223	178.464		8.97202	9.14155	10.0341	11.0619	11.8222	7.61349	7.74871	8.74734	8.84807	7.7688	8.24172
sp|Q76LS9|MINY1_MOUSE	K.SHGAEGGGGS#PEK.Q	382	AEGGGGSPEKQLQ	153.083	4	474.229	452.509	451.799	478.901	530.43	509.356	520.156	546.544	530.775	540.246	560.859		8.47472	8.08658	8.0739	8.55821	9.47907	9.10246	9.29546	9.76704	9.48522	9.65448	10.0228
sp|Q80WC7|AGFG2_MOUSE	R.SSQPPSHSS#TK.K	219	QPPSHSSTKKAST	15.4977	3	102.475	95.9901	128.852	807.441	300.511	109.151	114.56	977.73	454.87	472.573	276.618		2.6681	2.49924	3.35485	21.0229	7.82424	2.8419	2.98273	25.4566	11.8432	12.3041	7.20214
sp|Q03173|ENAH_MOUSE	R.TNT#M*NGSK.S	734	PWERTNTMNGSKS	48.8739	2	943.65	1021.98	1019.68	1118.57	787.281	613.543	599.275	785.712	555.732	574.245	589.572		10.9609	11.8707	11.844	12.9927	9.1446	7.12657	6.96083	9.12638	6.45506	6.6701	6.84813
sp|P62996|TRA2B_MOUSE	R.RRS#PSPYYSR.G	264	QIYRRRSPSPYYS	73.6294	1	150.992	138.232	152.769	161.139	167.532	164.85	196.365	188.425	185.73	211.101	212.311		7.82569	7.16432	7.91774	8.35155	8.68293	8.54391	10.1773	9.76576	9.62608	10.941	11.0037
sp|Q9Z1E4|GYS1_MOUSE	R.RAS#CSS#STGGSK.R	698	EWPRRASCSSSTG	31.2747	3	217.536	202.957	203.773	228.572	249.393	185.762	162.341	202.792	193.626	168.102	162.815		9.98941	9.31991	9.35739	10.4962	11.4523	8.5303	7.45482	9.31235	8.89141	7.71937	7.47654
sp|Q8C0E2|VP26B_MOUSE	K.SM*S#HQAAIASQR.F	304	IVRKSMSHQAAIA	37.4092	2	81.3081	92.8407	87.9189	119.589	108.377	60.6839	69.3503	146.745	98.0227	134.457	98.4911		7.40657	8.4571	8.00877	10.8937	9.87234	5.52786	6.3173	13.3674	8.92915	12.248	8.97182
sp|Q8K2D3|EDC3_MOUSE	R.HPNQAT#PK.K	173	RHPNQATPKKSGL	1000	1	278.571	256.827	283.372	381.538	334.606	461.992	478.161	429.132	372.799	407.515	405.296		6.81133	6.27969	6.92873	9.32901	8.18147	11.2962	11.6915	10.4927	9.11532	9.96416	9.90989
tr|D3Z194|D3Z194_MOUSE	R.STSS#CSSK.Q	22	PSRSTSSCSSKQG	14.2316	1	426.057	412.469	470.605	799.887	600.737	235.883	251.528	667.883	483.876	524.815	455.146		7.99523	7.74025	8.83121	15.0104	11.2732	4.42649	4.72008	12.5333	9.08025	9.84849	8.54111
sp|Q80YE4|LMTK1_MOUSE	R.AGHS#PDSSAPEPGSR.F	1277	PLRAGHSPDSSAP	57.7111	4	127.103	128.113	135.183	171.796	174.797	115.61	116.919	159.375	143.712	171.141	151.624		7.967	8.03031	8.47343	10.7684	10.9565	7.24658	7.32866	9.98985	9.00802	10.7273	9.50397
sp|Q8C0E2|VP26B_MOUSE	K.SM*S#HQAAIASQR.F	304	IVRKSMSHQAAIA	37.4092	2	298.544	296.029	333.862	342.897	348.481	256.615	254.587	303.744	284.751	242.918	245.979		9.30505	9.22668	10.4058	10.6874	10.8615	7.99819	7.935	9.46715	8.87515	7.5713	7.66671
sp|Q8BI72|CARF_MOUSE	R.SAAQQENSSPS#RGSSTK.S	171	QENSSPSRGSSTK	16.5032	1	1282.49	1286.96	1487.91	1549.87	1500.16	1156.24	1139.39	1534.08	1323.39	1252.68	1317.17		8.64774	8.67786	10.0329	10.4506	10.1155	7.79647	7.68285	10.3442	8.92351	8.44672	8.8816
sp|Q8BI72|CARF_MOUSE	R.SAAQQENSS#PSRGSSTK.S	169	AQQENSSPSRGSS	24.8358	3	116.411	115.491	121.629	151.787	143.666	119.445	113.767	164.641	136.981	150.812	148.454		7.84927	7.7872	8.20108	10.2346	9.68699	8.05382	7.67096	11.1013	9.23624	10.1688	10.0098
tr|A2AHK0|A2AHK0_MOUSE	R.RRS#PAGQASSSLAQR.R	37	GKARRRSPAGQAS	46.0169	1	204.53	182.453	199.136	221.955	214.895	158.751	178.52	201.277	181.594	181.896	181.847		9.70784	8.65999	9.4518	10.5349	10.1998	7.53499	8.47329	9.55345	8.61922	8.63354	8.63119
tr|S4R270|S4R270_MOUSE	R.ARASS#EGAEQSK.R	409	LRARASSEGAEQS	21.5144	7	443.751	376.068	438.21	708.962	527.744	569.629	276.5	618.823	903.081	538.141	502.667		7.51664	6.37017	7.4228	12.009	8.93939	9.64889	4.6836	10.4822	15.2972	9.11551	8.51461
tr|E9PYH6|E9PYH6_MOUSE	R.HTS#YPPR.R	381	RYQRHTSYPPRRA	6.59058	1	44.7585	38.5722	42.1896	39.2604	49.0789	40.3292	37.2799	36.9773	45.7963	47.0239	45.1471		9.59632	8.26995	9.04553	8.41752	10.5226	8.64666	7.99288	7.92801	9.81882	10.082	9.67963
sp|Q60575|KIF1B_MOUSE	R.SSSM*DQKT#PEANSR.A	1650	SSMDQKTPEANSR	1.59333	1	126.005	130.091	132.162	105.553	152.249	89.1938	99.9414	75.7794	94.0894	78.7401	99.2288		10.651	10.9964	11.1714	8.9222	12.8694	7.53942	8.4479	6.40553	7.95324	6.65579	8.38766
sp|Q3UW53|NIBAN_MOUSE	K.TAMGSNQAS#PARR.V	595	MGSNQASPARRVS	159.662	22	221.28	210.455	214.549	232.53	251.729	298.301	288.678	300.751	282.255	252.911	284.337		7.79767	7.41618	7.56046	8.1941	8.87064	10.5118	10.1727	10.5981	9.94635	8.91229	10.0197
sp|Q8BJU0|SGTA_MOUSE	R.TPS#ASHEEQQE.-	307	VRSRTPSASHEEQ	24.8358	7	80.0498	79.5817	80.1751	83.7227	79.0573	62.4539	63.7036	75.1833	83.9283	76.2243	80.7007		9.47581	9.4204	9.49064	9.91058	9.35832	7.39291	7.54085	8.89974	9.93493	9.02297	9.55286
sp|Q8BRT1|CLAP2_MOUSE	K.M*VS#QSQPGS#R.S	465	SQSQPGSRSGSPG	95.8392	1	233.09	212.86	210.062	211.651	199.235	207.851	209.846	178.244	154.585	157.391	174.236		10.8462	9.90483	9.77465	9.84857	9.27084	9.67176	9.7646	8.29406	7.19316	7.32374	8.10759
sp|P83741|WNK1_MOUSE	R.SGSGS#GGASAK.E	185	SRSGSGSGGASAK	40.7092	4	832.047	798.427	855.525	885.201	923.637	849.038	882.428	959.845	877.531	848.346	926.602		8.63242	8.28362	8.876	9.18389	9.58266	8.8087	9.15512	9.95832	9.10431	8.80152	9.61343
tr|D3Z194|D3Z194_MOUSE	R.STS#SCSSK.Q	21	SPSRSTSSCSSKQ	26.3752	1	950.898	879.546	930.92	998.837	1045.72	690.111	635.275	893.644	782.907	762.804	783.875		10.1651	9.40234	9.95153	10.6776	11.1788	7.37728	6.79109	9.55305	8.36927	8.15437	8.37962
sp|Q9WUA3|PFKAP_MOUSE	K.QSAS#GTK.R	570	RIKQSASGTKRRV	36.8328	1	423.675	415.003	463.996	467.343	547.713	503.365	545.54	577.816	531.384	565.658	567.129		7.554	7.39937	8.27291	8.33258	9.76555	8.97484	9.72681	10.3023	9.47441	10.0855	10.1117
sp|Q91W67|UBL7_MOUSE	R.SM*PS#SSYR.D	214	SSRSMPSSSYRDM	9.34047	1	195.681	194.762	213.688	311.517	279.45	141.748	136.112	272.182	216.704	255.978	228.28		7.9997	7.96215	8.73588	12.7352	11.4243	5.79485	5.56443	11.1272	8.85915	10.4647	9.33241
sp|O54916|REPS1_MOUSE	R.SSS#LDM*NR.T	561	SHSRSSSLDMNRT	40.7092	4	519.938	463.685	493.731	544.611	558.326	572.903	553.804	633.169	587.249	552.1	566.918		8.59909	7.66874	8.16566	9.00714	9.23398	9.47505	9.15918	10.4718	9.71232	9.13099	9.37608
tr|A0A087WQF1|A0A087WQF1_MOUSE	R.RQS#SGSTTNVASTPSDSR.G	662	IRTRRQSSGSTTN	17.0091	5	97.8373	104.68	111.073	108.262	118.516	123.908	116.712	129.129	129.01	115.13	130.77		7.61364	8.1461	8.64364	8.42487	9.22284	9.64248	9.08246	10.0487	10.0394	8.95936	10.1765
sp|Q6A065|CE170_MOUSE	K.DRCS#TSSPSK.D	960	LYKDRCSTSSPSK	4.78655	1	413.771	378.131	397.579	643.115	469.961	103.633	89.6313	323.879	182.059	201.763	129.175		12.4155	11.3461	11.9296	19.2971	14.1015	3.10959	2.68945	9.71822	5.46281	6.05405	3.876
sp|Q8BJS4|SUN2_MOUSE	R.GTGGS#ESSK.A	120	RRGTGGSESSKAN	22.0135	1	560.99	559.76	585.801	646.285	667.022	720.272	790.147	828.045	806.518	830.926	884.19		7.11921	7.10359	7.43406	8.20163	8.46479	9.14056	10.0273	10.5082	10.2351	10.5448	11.2207
sp|Q9DBC3|CMTR1_MOUSE	K.GSGGT#PK.L	729	IKGSGGTPKLSYT	30.6566	1	236.16	237.315	256.231	266.322	273.043	220.24	233.882	239.549	241.449	220.397	228.788		8.90036	8.94389	9.65679	10.0371	10.2904	8.30038	8.8145	9.02808	9.0997	8.30627	8.62252
sp|Q8BZ98|DYN3_MOUSE	R.RS#PPPSPTTQR.R	763	LQHSRRSPPPSPT	90.3488	4	347.259	340.866	359.442	323.099	335.04	108.564	131.11	95.2893	107.746	99.5044	124.936		14.6347	14.3652	15.1481	13.6165	14.1197	4.57523	5.52542	4.01581	4.54075	4.19345	5.26521
sp|Q9D0E1|HNRPM_MOUSE	R.M*GSS#IER.M	452	VERMGSSIERMGP	13.24	1	658.551	656.881	714.86	967.606	762.166	544.25	522.37	720.777	566.734	592.371	566.74		9.05435	9.03139	9.82854	13.3035	10.4789	7.48284	7.18202	9.9099	7.79198	8.14445	7.79206
sp|Q8R5A3|AB1IP_MOUSE	K.QGLGNHS#PGATR.E	507	QGLGNHSPGATRE	83.4686	5	157.656	165.022	182.372	146.795	196.237	300.439	375.301	344.175	282.618	315.455	330.103		5.63826	5.90172	6.5222	5.24985	7.01807	10.7446	13.422	12.3088	10.1073	11.2817	11.8055
sp|Q3U9G9|LBR_MOUSE	K.SGSISSS#PSR.R	71	SGSISSSPSRRRG	9.34047	3	500.935	438.23	493.948	472.14	539.853	704.953	717.126	582.854	545.781	525.238	655.45		8.11032	7.09511	7.9972	7.64413	8.74043	11.4134	11.6105	9.43662	8.83641	8.5038	10.612
sp|Q8C2K5|RASL3_MOUSE	K.GGLPSNGS#HR.L	984	GLPSNGSHRLKSL	52.4093	1	109.181	120.661	128.763	169.707	167.845	87.9713	101.987	186.747	128.851	127.953	110.289		7.58223	8.37949	8.94215	11.7856	11.6563	6.10931	7.08267	12.969	8.94827	8.88588	7.65921
sp|Q8R5A3|AB1IP_MOUSE	K.QGLGNHS#PGATR.E	507	QGLGNHSPGATRE	83.4686	5	225.008	227.331	271.257	231.256	302.023	485.274	572.769	560.268	463.465	527.859	538.305		5.10823	5.16096	6.1582	5.25008	6.85665	11.0169	13.0032	12.7194	10.5218	11.9837	12.2208
sp|P48678|LMNA_MOUSE	R.ASS#HSS#QSQGGGSVTK.K	407	RASSHSSQSQGGG	41.7191	1	139.167	146.09	142.293	189.414	164.885	127.436	131.546	162.534	154.647	171.959	164.555		8.21274	8.62127	8.3972	11.178	9.73048	7.52047	7.76298	9.59171	9.12625	10.1479	9.71097
tr|Q6DFZ1|Q6DFZ1_MOUSE	R.AGGM*SDS#SK.W	224	AGGMSDSSKWKKQ	26.5336	3	737.787	731.083	826.889	1864.45	1118.42	652.296	742.327	1841.09	1109.47	1289.65	1009.53		6.18794	6.13171	6.93525	15.6374	9.38033	5.47092	6.22601	15.4415	9.30533	10.8165	8.46713
sp|Q9R1E0|FOXO1_MOUSE	R.AAS#M*DNNSK.F	253	PRRRAASMDNNSK	81.6917	1	311.506	295.803	318.496	375.259	362.896	200.394	198.995	265.619	241.724	247.18	236.33		10.1993	9.68512	10.4281	12.2867	11.8819	6.56126	6.51544	8.69683	7.91446	8.09311	7.73786
sp|Q8VBT6|APOBR_MOUSE	R.RNS#QEVK.A	520	GVDRRNSQEVKAD	1000	4	888.287	832.513	877.698	955.037	981.63	626.976	683.91	710.994	622.224	596.062	649.95		10.5431	9.88113	10.4174	11.3354	11.651	7.44161	8.11736	8.43882	7.3852	7.07468	7.71428
sp|A2BH40|ARI1A_MOUSE	R.SHHAPM*S#PGSSGGGGQPLAR.T	365	SHHAPMSPGSSGG	47.9665	3	96.6719	111.318	118.41	127.058	143.625	140.457	142.28	183.465	153.161	155.52	159.516		6.31231	7.26867	7.73171	8.29639	9.37819	9.17133	9.29038	11.9796	10.0008	10.1549	10.4158
sp|A2RSJ4|UH1BL_MOUSE	K.S#PTHASPQHTQTEK.D	418	LGSPPKSPTHASP	16.1895	3	129.095	127.304	124.416	164.668	155.965	138.948	126.707	212.555	168.105	170.467	164.816		7.6703	7.56389	7.39234	9.78393	9.26683	8.25573	7.52843	12.6292	9.98815	10.1285	9.79274
sp|P49710|HCLS1_MOUSE	K.HES#QRDYAK.G	186	ETEKHESQRDYAK	18.8054	3	54.6372	57.2595	74.0657	88.3113	67.4769	60.9308	60.8288	85.232	76.1311	71.8175	72.446		7.10371	7.44464	9.62972	11.4819	8.77307	7.92197	7.90871	11.0815	9.89826	9.33742	9.41913
sp|Q99MS7|EH1L1_MOUSE	R.AHGS#FSHVR.D	1460	PPRAHGSFSHVRD	14.6549	2	427.69	407.992	467.948	771.468	607.628	410.036	427.849	722.192	559.007	532.256	472.542		7.36557	7.02634	8.05888	13.286	10.4644	7.06154	7.36831	12.4374	9.62709	9.16639	8.13801
sp|A2RSJ4|UH1BL_MOUSE	K.S#PTHASPQHTQTEK.D	418	LGSPPKSPTHASP	16.1895	3	135.785	143.786	148.485	200.111	181.677	181.457	156.796	273.753	226.654	219.103	219.404		6.50621	6.88958	7.1147	9.58839	8.70513	8.69458	7.51295	13.117	10.8602	10.4984	10.5128
sp|O55098|STK10_MOUSE	K.SRPLS#M*DAR.I	416	RKSRPLSMDARIQ	14.6549	1	662.119	593.785	496.647	215.547	371.856	329.026	313.489	248.005	218.742	301.074	275.93		16.4452	14.748	12.3353	5.35358	9.23587	8.17208	7.78619	6.15974	5.43293	7.47784	6.85332
sp|Q9QZK2|BCAR3_MOUSE	R.RFS#SDAR.T	378	ALVRRFSSDARTG	9.34047	1	287.931	268.322	310.963	474.415	409.27	194.346	203.531	375.4	295.806	292.466	266.99		8.52007	7.93984	9.20161	14.0383	12.1106	5.75083	6.02263	11.1084	8.75311	8.65428	7.90041
sp|A2A7S8|K1522_MOUSE	R.RTYS#LHQR.G	445	PPRRTYSLHQRGS	54.6414	1	225.65	233.827	284.455	297.465	300.048	163.997	173.315	190.561	178.261	164.465	175.251		9.45212	9.79465	11.9154	12.4603	12.5685	6.86959	7.25989	7.9823	7.46708	6.88919	7.34098
sp|O70338|RNH1_MOUSE	R.SSSS#PDGSK.G	76	FVRSSSSPDGSKG	26.3752	4	688.149	649.499	709.882	727.627	772.815	681.076	741.442	770.405	684.145	643.453	740.348		8.81243	8.31748	9.09075	9.31799	9.89667	8.72186	9.49491	9.86581	8.76116	8.24005	9.48089
sp|Q80XU3|NUCKS_MOUSE	K.DDSHSAEDS#EDEK.D	79	SHSAEDSEDEKDD	1000	7	187.184	200.348	189.333	215.768	234.778	218.549	195.963	217.054	202.957	222.69	213.06		8.14663	8.71956	8.24018	9.39067	10.218	9.5117	8.52874	9.44663	8.83311	9.69193	9.27281
sp|Q8K136|SCNM1_MOUSE	R.APHYNS#CCR.R	125	RAPHYNSCCRRKH	23.6387	2	171.89	169.24	154.311	195.483	127.511	65.9913	57.1359	116.415	82.8664	82.5933	63.4514		13.357	13.1511	11.991	15.1904	9.90847	5.12798	4.43985	9.04627	6.43929	6.41806	4.93061
sp|Q9ESZ8|GTF2I_MOUSE	R.S#PGSNSK.V	674	SPKRPRSPGSNSK	53.5337	3	902.441	755.6	795.085	784.863	833.319	603.874	766.899	604.159	584.742	575.495	625.995		11.5218	9.64701	10.1511	10.0206	10.6393	7.70988	9.79128	7.71352	7.46561	7.34755	7.9923
sp|Q91XU0|WRIP1_MOUSE	K.RPAAAAAAGSAS#PR.S	153	AAAGSASPRSWDE	48.8739	2	211.059	184.068	217.666	229.231	206.924	180.669	212.331	207.154	207.34	196.123	200.445		9.36784	8.16989	9.66112	10.1744	9.18433	8.01902	9.42432	9.19453	9.20281	8.70492	8.89676
sp|Q8K136|SCNM1_MOUSE	R.APHYNS#CCR.R	125	RAPHYNSCCRRKH	23.6387	2	374.555	387.411	386.416	403.528	285.553	181.022	232.353	252.762	199.292	203.047	196.298		12.0737	12.4881	12.456	13.0076	9.20475	5.83522	7.48986	8.14774	6.42415	6.54517	6.32764
sp|Q99MI1|RB6I2_MOUSE	R.RTNS#TGGSSGNSVGGGSGK.T	37	GHRRTNSTGGSSG	13.145	1	114.262	105.335	127.733	123.106	136.724	117.263	115.346	130.278	122.721	120.718	121.997		8.55585	7.88741	9.56455	9.2181	10.2378	8.78059	8.63699	9.7551	9.18929	9.03928	9.13505
sp|Q91XU0|WRIP1_MOUSE	K.RPAAAAAAGSAS#PR.S	153	AAAGSASPRSWDE	48.8739	2	613.718	566.298	624.96	622.45	672.754	565.453	592.453	638.459	585.385	546.52	587.618		9.27617	8.55943	9.4461	9.40816	10.1685	8.54665	8.95476	9.65013	8.84792	8.26049	8.88168
tr|A2ADB0|A2ADB0_MOUSE	R.TSCS#PSVR.H	1277	SERTSCSPSVRHG	22.0135	2	422.173	426.405	448.655	470.438	488.842	473.087	463.018	515.242	488.284	464.376	439.412		8.27802	8.361	8.79727	9.22439	9.58526	9.27634	9.07891	10.1029	9.57433	9.10553	8.61603
tr|S4R2L4|S4R2L4_MOUSE	K.TS#PDREK.K	17	LALEKTSPDREKK	24.437	4	564.552	518.586	575.552	622.657	652.557	610.281	576.082	623.51	618.601	594.923	655.482		8.53729	7.84218	8.70362	9.41596	9.86812	9.22881	8.71164	9.42885	9.35463	8.99656	9.91235
sp|Q9ESZ8|GTF2I_MOUSE	R.S#PGSNSK.V	674	SPKRPRSPGSNSK	53.5337	3	194.56	170.372	177.818	186.239	217.163	161.729	167.805	147.058	152.169	155.232	151.65		10.3391	9.05372	9.44936	9.89689	11.5402	8.59438	8.91729	7.81476	8.08638	8.24916	8.05878
sp|E9Q6J5|BD1L1_MOUSE	K.QHS#VTSQK.R	855	LSSKQHSVTSQKR	41.7191	1	188.633	204.182	252.193	496.221	404.897	137.277	152.811	431.3	256.739	409.438	250.697		5.92369	6.41197	7.91965	15.5829	12.7151	4.31094	4.79876	13.5442	8.06243	12.8577	7.87268
sp|P97465|DOK1_MOUSE	R.TDS#HDGETEGK.T	269	DILRTDSHDGETE	50.7202	4	534.008	521.135	527.584	607.17	606.225	465.602	466.167	526.671	513.665	492.323	489.021		9.28779	9.0639	9.17606	10.5603	10.5438	8.09803	8.10785	9.16019	8.93397	8.56278	8.50534
sp|Q8R0T2|ZN768_MOUSE	K.YEPRS#PGCHPR.S	128	PKYEPRSPGCHPR	22.1707	1	255.704	233.125	265.717	296.31	320.452	297.214	282.805	375.053	322.372	305.693	317.468		7.81513	7.12504	8.12115	9.05617	9.79401	9.08379	8.64342	11.4628	9.85271	9.34294	9.70284
tr|E9PUF7|E9PUF7_MOUSE	R.RAT#PEPGDDGEPGR.S	429	GPTRRATPEPGDD	1000	9	217.838	175.741	214.35	234.412	233.976	184.994	217.717	240.207	231.198	197.972	191.001		9.31167	7.51222	9.16259	10.0202	10.0015	7.90772	9.30651	10.2679	9.88276	8.46251	8.1645
sp|Q9ERS5|PKHA2_MOUSE	R.S#EPQHPK.E	401	SRVRHRSEPQHPK	1000	3	535.819	496.291	494.907	485.092	515.811	558.811	558.959	493.358	481.292	478.651	498.483		9.57252	8.86633	8.84161	8.66626	9.21507	9.98327	9.98591	8.81395	8.59837	8.55119	8.9055
sp|Q3UTZ3|CG043_MOUSE	R.SQS#FSHQQPSR.S	517	SLGRSQSFSHQQP	30.8348	2	525.807	491.973	506.417	386.561	340.405	304.934	285.803	244.506	223.134	199.267	229.086		14.0669	13.1618	13.5482	10.3417	9.10686	8.15792	7.64609	6.54128	5.96952	5.331	6.12874
sp|P48678|LMNA_MOUSE	R.GRASSHS#S#QSQGGGSVTK.K	407	RASSHSSQSQGGG	41.7191	4	239.14	256.149	298.815	327.505	343.128	299.772	230.694	388.188	308.268	324.922	293.468		7.22467	7.73852	9.02752	9.89426	10.3662	9.05642	6.9695	11.7276	9.31308	9.81624	8.86599
sp|Q3UTZ3|CG043_MOUSE	R.SQS#FSHQQPSR.S	517	SLGRSQSFSHQQP	30.8348	2	558.992	553.721	576.325	438.166	397.099	366.305	322.272	272.877	262.181	241.307	259.745		13.1559	13.0318	13.5638	10.3122	9.34573	8.62099	7.58466	6.42217	6.17042	5.67916	6.1131
sp|Q8BHL3|TB10B_MOUSE	R.RHGAPAAPS#PPPR.G	22	GAPAAPSPPPRGS	1000	2	141.303	132.976	152.233	123.874	152.447	138.401	140.96	140.7	142.094	126.313	128.326		9.29852	8.75056	10.0178	8.15163	10.0318	9.10754	9.27597	9.25886	9.35058	8.31211	8.4446
sp|Q62167|DDX3X_MOUSE	R.QSSGASSSS#FSSSR.A	612	SGASSSSFSSSRA	11.355	5	783.354	948.336	1191.67	1278.35	881.331	513.175	515.673	976.596	556.703	652.104	540.809		8.86338	10.7301	13.4833	14.4641	9.97195	5.80639	5.83465	11.0498	6.29889	7.37833	6.11906
sp|Q6A026|PDS5A_MOUSE	K.S#ESQGNATK.N	1274	RGRRPKSESQGNA	57.7479	4	1309.85	1280.22	1271.2	1458.28	1397.01	788.958	849.747	1306.78	1093.09	1444.97	1299.73		9.70274	9.48322	9.41642	10.8022	10.3483	5.8442	6.2945	9.67994	8.09707	10.7036	9.62776
sp|Q62167|DDX3X_MOUSE	R.QSSGASSSS#FSSSR.A	612	SGASSSSFSSSRA	11.355	5	80.758	83.0497	94.474	126.896	89.4613	52.6648	51.9322	93.5472	59.6067	69.4681	58.2997		9.38874	9.65517	10.9833	14.7527	10.4006	6.12269	6.03752	10.8756	6.92974	8.07621	6.77779
sp|Q9WVH3|FOXO4_MOUSE	R.AAS#M*DSSSK.L	197	PRRRAASMDSSSK	64.5432	2	713.499	729.342	755.95	771.992	827.654	748.254	747.772	804.773	739.921	732.005	764.198		8.55991	8.74997	9.06919	9.26165	9.92943	8.97687	8.97109	9.65493	8.87689	8.78193	9.16814
sp|Q61823|PDCD4_MOUSE	R.DSGRGDS#VSDNGSEAVR.S	76	DSGRGDSVSDNGS	24.8358	5	106.464	110.288	115.232	73.356	108.312	75.4939	83.6213	88.6801	86.874	76.686	101.465		10.3718	10.7444	11.2261	7.14642	10.5519	7.3547	8.14648	8.63931	8.46336	7.47083	9.88482
sp|P83917|CBX1_MOUSE	K.RKADS#DSEDK.G	89	GKRKADSDSEDKG	31.2747	3	1635.51	1469.71	1686.09	1643.23	1635.28	800.299	1035.09	992.259	961.556	834.756	905.851		12.0262	10.807	12.3981	12.0829	12.0244	5.88471	7.61114	7.29622	7.07045	6.13808	6.66085
sp|P83917|CBX1_MOUSE	K.RKADS#DSEDK.G	89	GKRKADSDSEDKG	31.2747	3	768.361	692.012	794.112	789.055	823.638	446.624	524.593	533.193	476.366	452.716	473.097		11.3432	10.2161	11.7233	11.6487	12.1592	6.59344	7.74448	7.87145	7.03251	6.68338	6.98425
sp|Q8R3Q0|SARAF_MOUSE	R.TAS#GYGGTR.R	326	SRTRTASGYGGTR	17.0091	2	321.817	324.204	342.189	441.196	406.772	324.798	301.436	380.088	343.12	339.462	331.307		8.34505	8.40692	8.87331	11.4407	10.548	8.42235	7.81653	9.85606	8.89743	8.80258	8.59111
sp|Q922B9|SSFA2_MOUSE	K.SAQASS#SEK.E	441	KSAQASSSEKEPC	9.34047	1	844.927	813.124	853.378	1583.99	1174.57	401.409	463.03	1014.33	780.681	825.052	647.955		8.98624	8.648	9.07612	16.8466	12.4922	4.26919	4.92457	10.788	8.30295	8.77486	6.89134
sp|P62484|ABI2_MOUSE	R.NM*APSQQS#PVR.T	221	MAPSQQSPVRTAS	27.0289	1	250.441	216.237	207.501	216.821	269.699	284.362	291.31	277.416	288.127	267.237	289.945		8.75944	7.56313	7.25759	7.58355	9.43301	9.94588	10.1889	9.70292	10.0776	9.3469	10.1411
sp|Q924H7|WAC_MOUSE	R.SNS#PENK.Y	64	MLRRSNSPENKYS	52.7504	3	617.267	581.32	623.415	654.616	679.994	584.452	601.358	576.168	577.192	545.189	609.308		9.28182	8.74128	9.37427	9.84344	10.225	8.78838	9.04259	8.66382	8.67922	8.19799	9.16214
sp|Q08122|TLE3_MOUSE	K.HRGS#ADYSM*EAK.K	217	SEKHRGSADYSME	64.2563	2	904.871	828.217	967.6	996.567	1019.14	677.037	815.012	874.405	758.668	883.204	912.911		9.38894	8.59358	10.0398	10.3404	10.5745	7.02494	8.45656	9.07283	7.87194	9.16412	9.47236
sp|O70305|ATX2_MOUSE	R.QNS#PAGSK.E	727	QDQRQNSPAGSKE	66.6011	3	622.184	595.604	698.178	605.017	770.959	664.494	735.534	693.76	631.212	605.385	672.067		8.52961	8.16523	9.57143	8.29428	10.5692	9.10965	10.0836	9.51087	8.65339	8.29932	9.21347
sp|A2AKB9|DCA10_MOUSE	R.RTTS#SSDLTTTSSSSGSR.V	356	RARRTTSSSDLTT	6.59058	1	97.7663	91.5415	102.051	111.929	116.012	86.9345	83.6153	100.936	94.521	82.3625	84.8471		9.28882	8.69739	9.69594	10.6344	11.0224	8.25968	7.94432	9.58992	8.98048	7.82529	8.06136
sp|P32240|PE2R4_MOUSE	R.GHAGAS#PALQR.L	273	RGHAGASPALQRL	1000	4	103.254	125.171	127.138	161.812	141.598	161.566	151.093	199.408	177.671	185.299	169.591		6.06095	7.34742	7.46288	9.49821	8.31172	9.48378	8.86905	11.7051	10.4291	10.8769	9.95487
sp|Q8CBW3|ABI1_MOUSE	R.LGS#QHSPGR.T	222	SPARLGSQHSPGR	31.8712	1	386.417	397.314	437.98	548.594	547.293	411.79	417.339	791.117	648.88	626.443	580.969		6.6691	6.85718	7.55903	9.46808	9.44564	7.10701	7.20279	13.6537	11.1989	10.8117	10.0268
sp|Q61136|PRP4B_MOUSE	K.ARS#PAEEK.M	258	KVGKARSPAEEKM	1000	3	300.215	286.403	295.615	316.969	307.405	287.33	315.549	330.235	298.79	311.966	319.884		8.90751	8.49769	8.77101	9.4046	9.12082	8.5252	9.36247	9.7982	8.86523	9.25617	9.49109
sp|Q8BX09|RBBP5_MOUSE	K.RQSS#ADGSQPPK.K	441	EKKRQSSADGSQP	17.0091	1	392.166	383.786	386.82	390.432	412.365	381.319	395.52	407.219	388.634	422.079	442.398		8.90732	8.71699	8.78589	8.86794	9.36611	8.66095	8.9835	9.24922	8.82709	9.58675	10.0482
sp|P62996|TRA2B_MOUSE	R.RRS#PS#PYYSR.G	264	QIYRRRSPSPYYS	73.6294	9	275.522	254.707	286.379	343.218	343.925	513.972	472.754	657.599	536.692	546.615	555.443		5.75584	5.32099	5.98265	7.17005	7.18483	10.7372	9.87615	13.7377	11.2119	11.4191	11.6036
sp|Q99PL5|RRBP1_MOUSE	K.SEGS#PNQGK.K	766	VKKSEGSPNQGKK	61.0637	5	416.862	412.918	400.124	452.301	435.484	669.101	693.082	742.869	671.945	640.94	655.864		6.73282	6.66912	6.46248	7.30521	7.03359	10.8068	11.1941	11.9982	10.8527	10.352	10.593
sp|Q99PL5|RRBP1_MOUSE	K.SEGS#PNQGK.K	766	VKKSEGSPNQGKK	61.0637	5	775.859	717.055	698.002	799.146	825.211	1233.86	1286.97	1329.38	1231.89	1176.29	1190.45		6.88788	6.36583	6.19668	7.09461	7.32601	10.9539	11.4254	11.8019	10.9364	10.4428	10.5685
sp|Q60591|NFAC2_MOUSE	R.SSS#PGAK.R	249	PASRSSSPGAKRR	22.8534	3	2464.09	2156.13	2120.55	1480.37	1761.03	1568.46	1759.52	1010.8	1057.39	975.084	1264.14		13.9865	12.2385	12.0366	8.40284	9.99591	8.90284	9.98729	5.73744	6.00193	5.53473	7.17543
sp|Q811M1|RHG15_MOUSE	R.LHHSAS#DTSDK.N	249	RLHHSASDTSDKN	20.8024	2	223.712	214.84	244.76	229.375	230.9	407.465	411.737	389.748	370.556	323.98	347.802		6.58969	6.32836	7.20969	6.75651	6.80143	12.0024	12.1282	11.4805	10.9151	9.54322	10.2449
sp|Q61136|PRP4B_MOUSE	K.ARS#PAEEK.M	258	KVGKARSPAEEKM	1000	3	613.441	564.937	593.31	596.988	686.945	598.174	613.326	610.373	612.708	560.444	613.105		9.20563	8.47776	8.90355	8.95874	10.3087	8.97654	9.20392	9.15961	9.19464	8.41033	9.20059
sp|Q8BRT1|CLAP2_MOUSE	K.IPRS#QGCSR.E	505	RSKIPRSQGCSRE	23.6576	1	109.469	104.549	135.122	154.784	159.882	173.272	170.477	220.805	205.088	171.507	201.016		6.0615	5.78908	7.48195	8.57066	8.85297	9.59439	9.43961	12.2264	11.3561	9.49669	11.1306
sp|Q99N48|SYTL3_MOUSE	K.S#QNDM*TSEK.H	202	MRKLSKSQNDMTS	144.37	12	1173.39	1085.97	1032.26	551.6	902.734	846.242	860.641	344.787	511.496	307.31	521.396		14.4189	13.3447	12.6847	6.77823	11.0931	10.3989	10.5758	4.23685	6.28542	3.77632	6.40708
sp|Q99N48|SYTL3_MOUSE	K.S#QNDM*TSEK.H	202	MRKLSKSQNDMTS	144.37	12	615.419	597.727	610.826	338.952	486.6	492.478	502.558	253.881	332.31	230.613	335.418		12.8298	12.461	12.7341	7.06624	10.1443	10.2669	10.477	5.29273	6.92777	4.80766	6.99255
tr|E9PYB0|E9PYB0_MOUSE	R.DM*S#PTSTDTEVHR.T	286	RETRDMSPTSTDT	44.2778	7	140.278	124.035	127.534	137.345	141.756	105.487	108.92	113.793	106.248	117.279	120.51		10.4437	9.23436	9.49487	10.2253	10.5537	7.85353	8.10908	8.4719	7.91014	8.73142	8.97195
tr|B2RQG2|B2RQG2_MOUSE	R.RHS#DPWGR.Q	1882	RPERRHSDPWGRQ	1000	1	259.719	250.147	271.799	273.29	289.23	210.096	240.159	244.191	232.796	227.935	237.652		9.48913	9.13942	9.93051	9.98498	10.5673	7.67609	8.7745	8.92182	8.50545	8.32787	8.68291
sp|Q9Z1S8|GAB2_MOUSE	R.RNT#LPAM*DNSR.L	388	TIPRRNTLPAMDN	92.4914	3	179.318	172.614	194.347	227.939	233.168	146.635	162.834	244.288	221.559	212.187	203.173		8.15799	7.85302	8.84172	10.37	10.6079	6.67112	7.40806	11.1138	10.0797	9.65337	9.24329
sp|P50636|RN19A_MOUSE	K.FRHNS#GSSSVDDSGATR.G	631	FKFRHNSGSSSVD	12.7421	1	149.205	148.613	182.688	184.096	207.195	208.344	200.112	226.689	201.193	203.31	207.878		7.04023	7.01226	8.62011	8.68656	9.77646	9.83068	9.44228	10.6963	9.49326	9.59314	9.80871
sp|P14733|LMNB1_MOUSE	R.VTVSRAS#SSR.S	405	VTVSRASSSRSVR	7.38062	1	520.424	512.095	514.91	578.21	563.938	442.488	434.128	542.401	475.903	473.952	497.923		9.36625	9.21636	9.26702	10.4062	10.1494	7.96361	7.81316	9.76178	8.56499	8.52988	8.9613
sp|E9PVX6|KI67_MOUSE	K.ERPQS#PGK.Q	517	IKERPQSPGKQES	1000	2	267.808	262.898	258.767	293.519	306.821	594.918	565.355	573.698	561.101	540.31	550.516		5.60772	5.50489	5.41839	6.14608	6.42461	12.4572	11.8381	12.0128	11.7491	11.3137	11.5274
sp|O70405|ULK1_MOUSE	R.SPRPGS#SVPEHSPR.T	537	RSPRPGSSVPEHS	6.59058	1	178.721	179.73	195.212	224.632	232.299	170.456	145.833	185.556	187.932	163.951	146.936		8.88602	8.93619	9.70597	11.1687	11.5499	8.4751	7.25084	9.22587	9.344	8.15167	7.30569
sp|Q5SVL6|RPGP2_MOUSE	R.TRCDS#ASSTPK.T	567	SRTRCDSASSTPK	17.994	4	461.454	462.543	455.135	598.522	553.71	221.308	209.372	648.207	488.291	447.934	379.451		9.36786	9.38996	9.23958	12.1504	11.2407	4.49272	4.25041	13.1591	9.91267	9.09341	7.70315
sp|Q8R3Y8|I2BP1_MOUSE	R.AGGAS#PAASSTTQPPAQHR.L	453	VRAGGASPAASST	79.9345	4	149.435	141.271	162.545	168.259	168.189	137.973	132.028	143.208	141.15	134.61	142.265		9.21907	8.7154	10.0279	10.3804	10.3761	8.51193	8.1452	8.8349	8.70795	8.3045	8.77673
sp|Q9JL26|FMNL1_MOUSE	K.LTPAHS#R.K	210	KLTPAHSRKALRN	79.9345	2	126.899	130.067	131.992	100.772	109.697	99.5357	101.672	103.628	95.3219	124.02	104.24		10.3351	10.5931	10.7499	8.20723	8.93414	8.10654	8.2805	8.4398	7.76335	10.1007	8.48968
sp|P34821|BMP8A_MOUSE	R.AS#QSPVR.A	252	VTFFRASQSPVRA	24.7542	5	94.8385	104.579	116.498	131.118	131.912	149.831	153.204	166.827	155	153.544	154.155		6.27444	6.91889	7.70738	8.67462	8.72721	9.9127	10.1359	11.0371	10.2547	10.1584	10.1988
sp|Q3UMU9|HDGR2_MOUSE	K.ADS#DGAK.E	239	SDSKADSDGAKEE	1000	3	191.994	175.164	198.425	176.166	187.416	337.256	317.919	350.529	320.513	317.79	349.899		6.56823	5.99245	6.78823	6.02674	6.41162	11.5377	10.8762	11.9918	10.965	10.8718	11.9703
sp|Q8C729|F126B_MOUSE	R.TAS#ASSSK.S	450	SLIRTASASSSKS	8.65157	2	520.296	522.254	547.955	659.88	574.238	403.319	396.418	622.588	544.008	577.716	503.976		8.85964	8.89299	9.33064	11.2365	9.77818	6.86776	6.75024	10.6015	9.26342	9.8374	8.58175
sp|Q60575|KIF1B_MOUSE	K.M*ADTGS#PGMQR.R	1454	KMADTGSPGMQRR	28.5005	8	268.646	264.589	285.654	267.624	303.334	210.366	210.976	220.19	217.501	183.562	210.465		10.1648	10.0113	10.8083	10.1261	11.4773	7.95966	7.98273	8.33137	8.22959	6.94547	7.96338
sp|Q9Z204|HNRPC_MOUSE	K.EPEEGEDDRDS#ANGEDDS.-	306	GEDDRDSANGEDD	135.776	10	157.402	139.246	152.138	173.989	163.357	172.97	184.299	190.117	175.504	169.606	187.494		8.43471	7.46177	8.15263	9.32356	8.75385	9.26896	9.87605	10.1878	9.40474	9.08869	10.0472
sp|Q9ESZ8|GTF2I_MOUSE	R.SPGS#NSK.V	677	RPRSPGSNSKVPE	24.8358	1	695.45	656.194	677.286	683.903	737.72	484.707	495.683	686.259	542.382	609.429	527.793		10.232	9.65445	9.96477	10.0621	10.8539	7.13139	7.29289	10.0968	7.97995	8.96641	7.7653
sp|Q8BH50|CR025_MOUSE	R.SRS#ESETSTM*AAK.K	145	KSRRSRSESETST	17.9534	2	192.704	195.939	211.48	201.006	224.492	227.535	223.654	218.441	215.708	179.935	194.296		8.43272	8.57429	9.25438	8.79602	9.82377	9.95695	9.78711	9.55898	9.43941	7.87398	8.50239
sp|P48678|LMNA_MOUSE	R.ASS#HSSQSQGGGSVTK.K	404	SRGRASSHSSQSQ	24.2431	3	166.113	180.165	237.396	228.647	209.875	176.604	123.295	237.99	202.9	248.917	204.834		7.49356	8.1275	10.7093	10.3146	9.46775	7.96683	5.56202	10.7361	9.15312	11.229	9.24034
sp|Q9Z204|HNRPC_MOUSE	K.EPEEGEDDRDS#ANGEDDS.-	306	GEDDRDSANGEDD	135.776	10	88.433	82.3245	91.8947	95.1265	91.275	104.963	113.188	128.164	102.612	106.806	104.504		7.97203	7.42137	8.2841	8.57544	8.22823	9.46218	10.2037	11.5537	9.25021	9.62829	9.4208
sp|O35841|API5_MOUSE	K.RTSEDTSSGS#PPK.K	464	EDTSSGSPPKKSP	54.6414	9	346.51	322.079	338.967	347.496	376.77	482.035	472.176	491.299	467.238	451.404	498.565		7.54179	7.01004	7.3776	7.56324	8.20039	10.4915	10.2769	10.6931	10.1694	9.8248	10.8512
sp|Q8VDP4|CCAR2_MOUSE	K.RPSS#GGEEEEK.A	626	LPKRPSSGGEEEE	24.8358	7	373.475	353.548	353.448	411.332	395.007	270.566	272.573	305.053	287.214	320.325	270.722		10.3362	9.78473	9.78195	11.384	10.9322	7.48814	7.54368	8.4426	7.94887	8.86525	7.49245
sp|Q8C1D8|IWS1_MOUSE	R.RLSS#TGGQTPR.R	667	QRRRLSSTGGQTP	23.3435	4	317.501	324.168	340.669	350.787	372.796	329.22	366.434	404.853	354.936	330.768	331.249		8.30419	8.47858	8.91015	9.17478	9.75042	8.61072	9.58402	10.5889	9.28331	8.65118	8.66377
sp|Q8BTI8|SRRM2_MOUSE	R.SNSS#PEM*K.K	744	RSRSNSSPEMKKS	13.24	1	268.39	240.581	249.087	278.521	286.761	338.042	404.473	386.575	387.927	351.707	374.062		7.52609	6.74629	6.98481	7.8102	8.04125	9.47925	11.3421	10.8402	10.8781	9.86243	10.4893
sp|Q5XJE5|LEO1_MOUSE	K.AQS#DDEK.W	140	GSEKAQSDDEKWD	1000	3	704.674	654.289	643.885	758.278	805.133	793.099	783.311	839.53	744.133	781.3	809.763		8.47229	7.86651	7.74142	9.11678	9.68011	9.53543	9.41775	10.0937	8.94671	9.39356	9.73578
sp|Q61168|LAPM5_MOUSE	K.HMNSAM*EDSS#SK.M	226	SAMEDSSSKMFLK	3.97609	1	292.24	287.725	316.156	305.895	312.491	283.398	313.009	313.571	301.32	306.429	299.365		8.77175	8.63625	9.48961	9.18161	9.3796	8.50636	9.39516	9.41204	9.04432	9.19766	8.98563
sp|Q9D0R2|SYTC_MOUSE	K.ASS#PSGK.M	8	SQEKASSPSGKMD	20.3546	1	513.331	467.104	503.157	541.029	567.278	1005.63	1079.52	1127.16	1104.8	1057.08	1064.73		5.68421	5.17233	5.57156	5.99092	6.28157	11.1355	11.9537	12.4813	12.2337	11.7053	11.79
sp|Q3UX43|AN13C_MOUSE	R.SGPGGS#GK.G	48	RSGPGGSGKGGKA	70.1992	2	444.01	424.67	493.643	1030.22	781.983	325.259	356.333	907.659	718.243	683.144	588.54		6.57432	6.28796	7.30922	15.2541	11.5786	4.81601	5.27612	13.4394	10.6348	10.1151	8.71433
sp|Q9JI44|DMAP1_MOUSE	R.RES#ASSSSSVK.K	455	SRKRRESASSSSS	40.4561	3	410.989	362.941	341.449	346.773	382.838	479.98	434.797	417.851	405.796	412.823	431.839		9.28143	8.19635	7.71099	7.83124	8.64571	10.8395	9.81909	9.4364	9.16416	9.32285	9.7523
tr|H3BL37|H3BL37_MOUSE	K.GAHPGT#PGK.T	803	KGAHPGTPGKTGS	1000	1	693.975	624.433	832.936	844.413	871.571	633.334	622.125	606.351	535.537	528.513	521.335		9.48763	8.53689	11.3874	11.5443	11.9156	8.65858	8.50534	8.28969	7.32156	7.22553	7.12739
sp|Q7TQH0|ATX2L_MOUSE	K.STSTPTS#PGPR.T	687	STSTPTSPGPRTH	21.5144	4	401.08	392.54	398.221	704.584	543.434	121.713	144.281	499.871	311.862	373.845	264.125		9.65166	9.44615	9.58285	16.9552	13.0773	2.92891	3.47201	12.029	7.50471	8.99628	6.35595
sp|O35144|TERF2_MOUSE	R.NS#PM*TISR.L	399	DRQPRNSPMTISR	41.3293	2	328.196	297.328	307.014	348.84	357.111	297.645	306.172	327.206	310.321	288.339	312.651		9.42869	8.54188	8.82016	10.0218	10.2594	8.55098	8.79597	9.40025	8.91515	8.28365	8.9821
sp|Q8VIK5|PEAR1_MOUSE	R.HPPS#PPSR.R	1026	PVRHPPSPPSRRQ	29.6411	1	286.083	235.683	257.176	283.982	309.576	187.893	204.095	228.32	213.04	186.207	207.629		11.0045	9.06585	9.8926	10.9237	11.9082	7.22754	7.85076	8.78262	8.19483	7.16266	7.98671
sp|Q9Z0M6|CD97_MOUSE	R.ALRSS#ESGM*.-	814	TRALRSSESGMxx	10.2828	6	396.808	377.654	405.698	441.11	417.879	316.907	344.998	435.355	391.218	344.06	396.11		9.29773	8.84891	9.50603	10.3358	9.79145	7.42554	8.08375	10.2009	9.16674	8.06176	9.28138
sp|Q6PD03|2A5A_MOUSE	K.QNNAYNM*HS#IR.S	478	NAYNMHSIRSSTS	67.413	1	183.662	172.439	198.274	225.521	187.938	131.322	141.216	179.999	143.938	146.985	158.889		9.82055	9.22041	10.6018	12.0588	10.0492	7.02191	7.55091	9.62469	7.69646	7.85942	8.49589
sp|A2AN08|UBR4_MOUSE	R.SNT#PM*GDK.D	2721	SSPRSNTPMGDKD	36.8328	6	557.377	547.317	543.168	564.674	544.944	713.869	705.524	721.043	681.984	680.218	702.345		8.00545	7.86097	7.80138	8.11027	7.82688	10.2531	10.1332	10.3561	9.79515	9.76979	10.0876
sp|Q8BTI8|SRRM2_MOUSE	R.SNS#PQPK.V	814	RQSRSNSPQPKVK	45.7067	2	759.149	671.153	747.307	779.599	771.153	669.101	728.383	715.328	690.425	671.269	710.48		9.59328	8.48128	9.44362	9.8517	9.74496	8.45535	9.20449	9.03951	8.72482	8.48275	8.97824
sp|Q8BTI8|SRRM2_MOUSE	R.SGSS#PEM*K.D	1557	LSRSGSSPEMKDK	68.5601	6	1020.8	922.423	963.145	1066.8	1075.03	1029.58	1120.78	1102.68	1066.32	996.179	1066.88		8.9304	8.06975	8.426	9.33287	9.40481	9.00721	9.80508	9.64676	9.32863	8.715	9.33349
sp|Q5HZG4|TAF3_MOUSE	K.ASS#PGQK.T	278	TKTKASSPGQKTK	18.4164	1	672.909	654.018	675.277	715.764	717.054	656.26	696.273	724.099	705.41	669.455	696.588		8.87379	8.62467	8.90502	9.43893	9.45595	8.65424	9.18189	9.54884	9.30239	8.82824	9.18605
sp|Q6KCD5|NIPBL_MOUSE	K.SEGRPET#PK.Q	724	SEGRPETPKQKGD	84.3703	4	511.32	509.147	516.051	574.741	577.665	471.949	498.495	555.86	528.05	508.546	510.152		8.87404	8.83633	8.95614	9.97472	10.0255	8.19075	8.65145	9.64704	9.16439	8.8259	8.85376
sp|P61979|HNRPK_MOUSE	R.DYDDM*S#PR.R	284	RDYDDMSPRRGPP	83.4686	19	420.126	352.608	456.242	461.45	420.093	576.613	386.172	522.75	521.107	438.12	448.994		8.39535	7.04613	9.11705	9.22111	8.39468	11.5224	7.71684	10.4461	10.4132	8.75492	8.9722
sp|O88495|MTR1L_MOUSE	K.S#NM*GPTK.A	7	MATVPKSNMGPTK	35.2848	1	899.413	984.669	1096.28	1042.08	1307.82	750.47	856.555	1270.87	932.134	1163.54	1087.26		7.89575	8.6442	9.62402	9.14823	11.4811	6.58821	7.51951	11.1567	8.18301	10.2145	9.54481
sp|Q3UTZ3|CG043_MOUSE	K.SS#PSSPAVR.D	495	PLSRKSSPSSPAV	22.8534	2	130.772	116.654	140.68	222.906	187.894	106.721	100.506	162.587	111.226	145.002	120.231		8.46322	7.54957	9.10446	14.4259	12.16	6.90667	6.50447	10.5222	7.19825	9.38416	7.78105
sp|G5E870|TRIPC_MOUSE	K.RTES#SCVK.S	154	KRKRTESSCVKSG	13.24	4	661.122	613.551	532.197	550.501	492.659	213.471	209.69	258.169	202.451	221.394	197.301		15.921	14.7754	12.8163	13.2571	11.8641	5.14077	5.04973	6.21718	4.87538	5.33158	4.75138
sp|O54824|IL16_MOUSE	R.TQS#CETK.L	967	PLTRTQSCETKLL	49.6206	5	638.034	615.656	632.574	720.26	720.906	473.997	473.799	589.715	564.2	543.149	547.069		9.78675	9.4435	9.70301	11.048	11.0579	7.27061	7.26757	9.0456	8.65422	8.33132	8.39145
sp|O08856|ELL_MOUSE	R.SAS#PSQK.R	310	EHGRSASPSQKRP	40.7092	2	846.752	801.583	832.507	851.269	898.062	759.862	806.655	815.559	762.031	739.348	821.007		9.47718	8.97164	9.31775	9.52774	10.0515	8.50468	9.0284	9.12806	8.52896	8.27508	9.18904
sp|Q8BTI8|SRRM2_MOUSE	R.SSS#PQPK.V	888	SPSRSSSPQPKVK	21.5144	1	864.1	794.472	834.45	852.993	858.232	798.741	892.661	878.314	819.49	748.824	836.125		9.41449	8.65588	9.09145	9.29348	9.35056	8.7024	9.72567	9.56935	8.92846	8.15854	9.1097
sp|E9Q5K9|YTDC1_MOUSE	R.M*EST#DTK.R	55	SERMESTDTKRQK	24.437	4	1159.75	1136.72	1146.44	1203.81	1148.05	568.023	617.79	808.157	689.954	799.411	812.476		11.4934	11.2651	11.3615	11.9301	11.3775	5.62924	6.12244	8.00902	6.8376	7.92234	8.05182
sp|Q60974|NCOR1_MOUSE	R.SPS#PSVR.T	1774	GYVRSPSPSVRTQ	24.7542	3	526.2	469.116	490.596	409.752	380.367	423.404	361.658	358.53	301.155	280.018	314.74		12.1931	10.8704	11.3681	9.49482	8.81389	9.81116	8.38038	8.30789	6.97839	6.48861	7.29319
sp|Q8CBW3|ABI1_MOUSE	R.T#ASLNQRPR.T	229	QHSPGRTASLNQR	6.75723	1	256.684	178.575	298.76	353.25	327.302	314.486	316.955	462.762	428.63	375.917	367.681		6.97321	4.85127	8.11628	9.59656	8.89165	8.54348	8.61057	12.5716	11.6444	10.2124	9.9886
sp|Q3UZ39|LRRF1_MOUSE	K.QASGS#PEQK.I	605	KKQASGSPEQKIR	48.8739	4	346.12	339.337	357.441	323.356	415.871	903.902	1033.89	1027.75	858.715	924.253	967.091		4.61634	4.52587	4.76734	4.31272	5.54663	12.0557	13.7893	13.7075	11.453	12.3271	12.8985
sp|Q8BTI8|SRRM2_MOUSE	R.SGSS#PGLR.D	1400	RSRSGSSPGLRDG	22.8534	3	354.636	317.216	362.075	369.456	401.82	895.742	928.154	649.382	692.402	420.876	491.998		6.02737	5.39139	6.15381	6.27926	6.8293	15.224	15.7748	11.0369	11.768	7.15318	8.36198
tr|F6RJ39|F6RJ39_MOUSE	R.GRHLS#HPEPEQQHVIQR.L	656	VRGRHLSHPEPEQ	1000	4	168.237	162.251	208.348	180.157	200.199	159.987	151.623	202.266	187.664	177.629	187.991		8.46965	8.16828	10.489	9.06974	10.0787	8.05431	7.63324	10.1828	9.44767	8.94247	9.46412
sp|Q9D0E1|HNRPM_MOUSE	R.M*GANS#LER.M	574	ERMGANSLERMGL	1000	1	254.354	235.314	279.926	344.523	296.261	283.643	271.116	372.051	317.588	303.717	279.377		7.8556	7.26757	8.64538	10.6404	9.14986	8.76018	8.37327	11.4906	9.80854	9.38014	8.62841
sp|Q9QX47|SON_MOUSE	R.SM*M*S#PMAER.S	1021	YERSMMSPMAERS	46.2407	2	277.279	306.146	331.796	595.487	451.214	154.055	156.726	428.82	297.687	351.767	252.02		7.69579	8.49698	9.20888	16.5275	12.5233	4.27575	4.34987	11.9018	8.26222	9.76319	6.99473
sp|O54957|LAT_MOUSE	R.S#PQPLGGSHR.M	87	LLPIPRSPQPLGG	123.69	7	249.37	236.26	229.101	157.495	212.063	203.56	217.69	96.294	128.821	99.865	135.15		12.6863	12.0193	11.6551	8.0123	10.7883	10.3558	11.0746	4.89879	6.55355	5.08046	6.87552
tr|A0A0U1RQ02|A0A0U1RQ02_MOUSE	R.S#PQPLGGSHR.M	73	LLPIPRSPQPLGG	123.69	7	249.37	236.26	229.101	157.495	212.063	203.56	217.69	96.294	128.821	99.865	135.15		12.6863	12.0193	11.6551	8.0123	10.7883	10.3558	11.0746	4.89879	6.55355	5.08046	6.87552
sp|Q62167|DDX3X_MOUSE	R.QSS#GASSSSFSSSR.A	606	RDYRQSSGASSSS	20.3546	3	384.182	465.381	632.668	526.072	410.832	366.326	336.915	506.558	336.259	451.057	359.062		8.04518	9.74557	13.2487	11.0165	8.60325	7.67124	7.05535	10.6078	7.04161	9.44561	7.51913
sp|Q80XU3|NUCKS_MOUSE	K.DDSHS#AEDS#EDEK.D	75	KKDDSHSAEDSED	1000	6	488.575	463.174	496.692	498.228	551.071	477.471	491.746	518.642	460.005	486.889	506.276		8.98318	8.51615	9.13244	9.16068	10.1323	8.77903	9.0415	9.53601	8.45789	8.95219	9.30864
sp|Q8BTI8|SRRM2_MOUSE	K.SGM*S#PEQSK.T	1097	KLKSGMSPEQSKT	79.1255	15	1812.97	1638.66	1723.77	1796.18	1759.37	1681.78	1873.87	1924.05	1736.03	1655.93	1758.93		9.36376	8.46347	8.90305	9.27705	9.08695	8.6862	9.67833	9.9375	8.96639	8.55268	9.08464
sp|Q8BTI8|SRRM2_MOUSE	K.SAVRPS#PSPER.S	349	KSAVRPSPSPERS	31.5405	2	257.834	240.543	249.146	270.099	279.328	262.021	287.678	304.806	276.162	261.24	291.066		8.65237	8.07214	8.36081	9.06397	9.37365	8.79286	9.65387	10.2287	9.26742	8.76668	9.76757
sp|O54957|LAT_MOUSE	R.S#PQPLGGSHR.M	87	LLPIPRSPQPLGG	123.69	7	198.536	166.418	161.696	104.83	159.044	151.302	152.195	71.3267	93.7721	69.6467	100.654		13.8892	11.6423	11.312	7.33374	11.1265	10.5849	10.6473	4.9899	6.56015	4.87237	7.04162
tr|A0A0U1RQ02|A0A0U1RQ02_MOUSE	R.S#PQPLGGSHR.M	73	LLPIPRSPQPLGG	123.69	7	198.536	166.418	161.696	104.83	159.044	151.302	152.195	71.3267	93.7721	69.6467	100.654		13.8892	11.6423	11.312	7.33374	11.1265	10.5849	10.6473	4.9899	6.56015	4.87237	7.04162
sp|Q8BTI8|SRRM2_MOUSE	K.S#GM*SPEQSK.T	1094	TDPKLKSGMSPEQ	15.0073	6	318.821	290.14	304.301	368.662	331.296	326.32	345.812	379.763	353.982	344.942	362.856		8.55461	7.78502	8.16499	9.89192	8.88934	8.75582	9.27883	10.1898	9.49804	9.25548	9.73615
sp|Q6IFT4|RHG20_MOUSE	R.SSS#LTGM*SR.I	20	QPGRSSSLTGMSR	7.48087	1	336.519	321.843	371.267	404.837	418.779	504.74	481.627	625.974	539.404	502.323	500.115		6.72039	6.42732	7.41433	8.08473	8.36316	10.0798	9.61825	12.5009	10.7721	10.0316	9.98747
sp|Q64511|TOP2B_MOUSE	K.RKAS#GSENEGDYNPGR.K	1537	AKKRKASGSENEG	59.5303	3	949.578	876.246	910.355	1009.73	996.261	732.26	839.781	882.94	777.846	879.855	901.51		9.73291	8.98128	9.33089	10.3494	10.2114	7.50547	8.60753	9.04989	7.9727	9.01828	9.24023
sp|Q9QX47|SON_MOUSE	R.SM*MS#PM*ADR.S	1071	YERSMMSPMADRS	57.9946	1	300.269	307.92	329.39	453.581	394.572	216.4	203.866	334.947	277.268	331.022	277.209		8.76329	8.98659	9.61318	13.2377	11.5155	6.31557	5.94979	9.77534	8.09201	9.66081	8.09028
sp|Q6P9Q4|FHOD1_MOUSE	R.TPQS#PVSR.I	502	APRTPQSPVSRIL	46.3197	3	318.319	307.301	294.539	398.696	372.823	143.747	159.297	287.468	237.218	283.072	259.225		10.3968	10.0369	9.62011	13.022	12.177	4.69499	5.20288	9.38914	7.74791	9.24557	8.46668
sp|Q8K0V4|CNOT3_MOUSE	K.RGRS#TDSEVSQSPAK.N	291	DKKRGRSTDSEVS	6.59058	2	228.909	241.03	276.6	397.381	330.564	299.427	315.433	620.613	501.471	640.682	529.953		5.22376	5.50038	6.31209	9.06836	7.54356	6.83301	7.19828	14.1626	11.4437	14.6206	12.0937
sp|G3X9K3|BIG1_MOUSE	K.QS#PPHGEAK.A	52	VETEKQSPPHGEA	1000	3	167.436	162.948	172.979	174.394	209.172	319.262	355.863	352.596	316.094	333.376	376.642		5.69364	5.54101	5.88213	5.93024	7.11286	10.8564	12.101	11.99	10.7487	11.3364	12.8076
sp|Q3UW53|NIBAN_MOUSE	K.TAMGSNQAS#PAR.R	595	MGSNQASPARRVS	159.662	22	262.144	254.595	280.918	283.641	297.373	281.169	266.328	349.044	324.295	350.38	315.663		8.02756	7.79639	8.60248	8.68585	9.10635	8.61015	8.15568	10.6887	9.9308	10.7296	9.66646
sp|P97484|LIRB3_MOUSE	K.AGHVS#PSVM*SR.E	757	RKAGHVSPSVMSR	44.2778	6	117.389	102.993	127.499	123.982	134.174	109.698	100.504	116.668	114.357	116.937	101.198		9.27685	8.13915	10.0758	9.79783	10.6033	8.66902	7.94249	9.21986	9.03726	9.24112	7.99732
sp|Q8C5L3|CNOT2_MOUSE	R.TNSM*SSSGLGS#PNR.S	165	SSSGLGSPNRSSP	83.6642	2	377.803	367.319	412.087	383.753	445.236	417.578	448.852	461.303	432.251	430.449	467.414		8.13521	7.90946	8.87345	8.26334	9.58725	8.99169	9.66511	9.93321	9.30764	9.26884	10.0648
sp|P97484|LIRB3_MOUSE	K.AGHVS#PSVM*SR.E	757	RKAGHVSPSVMSR	44.2778	6	316.521	294.761	323.132	331.6	382.759	276.169	288.645	337.001	321.925	298.223	302.762		9.11246	8.48599	9.30278	9.54659	11.0194	7.95074	8.30992	9.70208	9.26803	8.58566	8.71634
sp|Q8BTI8|SRRM2_MOUSE	R.SGS#SPEM*K.D	1556	RLSRSGSSPEMKD	45.7067	1	506.708	503.738	517.628	603.573	567.596	500.289	491.935	596.804	563.493	578.364	580.969		8.42955	8.38013	8.61121	10.041	9.44246	8.32276	8.18379	9.92837	9.37421	9.62161	9.66494
sp|Q8VDF2|UHRF1_MOUSE	K.S#STHGEGAAEADDK.T	107	HSESDKSSTHGEG	7.48087	1	305.229	274.438	313.464	395.641	342.177	331.156	321.751	436.003	368.642	424.688	399.934		7.80014	7.01326	8.01059	10.1106	8.74434	8.46271	8.22236	11.1421	9.42065	10.8529	10.2203
sp|Q52KI8|SRRM1_MOUSE	K.RES#PSPAPKPR.K	448	GTEKRESPSPAPK	29.9272	1	401.985	387.665	471.819	445.298	517.123	161.369	200.181	194.701	197.887	176.15	175.677		12.0722	11.6421	14.1694	13.3729	15.5299	4.84612	6.01171	5.84714	5.9428	5.29001	5.27581
sp|Q91YE5|BAZ2A_MOUSE	K.RELTGSNASTS#PAR.S	1174	GSNASTSPARSRG	20.3546	1	374.085	367.603	390.632	398.871	405	585.767	574.226	616.693	596.13	581.414	590.108		6.8257	6.70743	7.12764	7.27797	7.3898	10.6881	10.4776	11.2524	10.8772	10.6087	10.7674
sp|Q8C5L3|CNOT2_MOUSE	R.TNSM*SSSGLGS#PNR.S	165	SSSGLGSPNRSSP	83.6642	2	94.6916	87.8227	106.805	97.5319	110.049	106.755	105.252	112.777	112.208	113.413	99.3458		8.2581	7.65906	9.31449	8.5058	9.59746	9.31017	9.17907	9.83533	9.78572	9.89081	8.66399
sp|Q6P9R1|DDX51_MOUSE	R.RVS#GSATPNSEAPR.A	77	RRRRRVSGSATPN	24.7542	4	138.209	129.637	143.196	152.447	161.216	197.133	205.66	219.983	202.421	205.881	212.392		7.02221	6.58667	7.27558	7.74558	8.19112	10.016	10.4493	11.177	10.2847	10.4605	10.7913
tr|S4R270|S4R270_MOUSE	R.ASS#EGAEQSK.R	409	LRARASSEGAEQS	21.5144	7	575.776	574.003	584.454	713.228	759.328	486.041	553.125	778.954	682.984	825.306	776.303		7.87709	7.85283	7.99582	9.75754	10.3882	6.64944	7.5672	10.6567	9.34379	11.2909	10.6205
sp|Q62245|SOS1_MOUSE	R.RRPES#APAESSPSK.I	1147	PRRRPESAPAESS	92.2017	1	413.329	395.831	432.827	571.259	560.539	129.554	147.458	367.291	304.422	387.215	330.02		10.2316	9.79842	10.7142	14.141	13.8756	3.20699	3.65019	9.09194	7.53567	9.58513	8.16931
sp|Q6ZPR1|CFA97_MOUSE	K.SS#AQPSSTK.Q	242	KSGRKSSAQPSST	21.5144	1	549.17	519.031	532.06	628.686	617.398	487.459	440.267	602.133	507.776	451.753	451.554		9.48925	8.96847	9.1936	10.8632	10.6682	8.42294	7.60748	10.4044	8.77399	7.80595	7.80252
tr|G3UWG2|G3UWG2_MOUSE	R.RSNATNSSYS#PPTGR.A	358	ATNSSYSPPTGRA	30.8348	5	110.821	106.176	116.911	111.658	128.609	106.653	95.4839	106.888	106.148	90.7374	90.2538		9.46917	9.07228	9.98946	9.54065	10.989	9.11303	8.15865	9.13304	9.06983	7.75309	7.71176
sp|Q8BTI8|SRRM2_MOUSE	K.ERSGAGS#PPGK.R	1179	ERSGAGSPPGKRD	81.4183	4	865.51	740.346	790.25	1098.83	885.07	1220.64	577.764	875.168	1461.39	725.166	779.727		8.63795	7.38878	7.88683	10.9666	8.83315	12.1822	5.76619	8.73433	14.5849	7.23729	7.78181
sp|Q3TLH4|PRC2C_MOUSE	R.ATSTS#PNSQSSK.M	2646	FRATSTSPNSQSS	30.6566	3	881.575	792.128	890.213	732.704	804.181	812.828	920.196	713.187	731.07	571.489	713.266		10.2954	9.25077	10.3962	8.55679	9.39153	9.49251	10.7464	8.32886	8.53771	6.67406	8.32978
sp|P06537|GCR_MOUSE	R.STS#RPENPK.S	143	NLNRSTSRPENPK	24.437	2	1057.22	962.265	1026.03	1302.47	1132.81	558.219	645.586	972.353	799.106	889.173	879.244		10.3401	9.41139	10.035	12.7387	11.0794	5.45964	6.31412	9.51005	7.81562	8.69651	8.5994
sp|A2AF47|DOC11_MOUSE	R.SS#VSQYNR.L	1267	QSSSRSSVSQYNR	21.5144	3	256.481	239.909	299.556	411.219	370.203	230.467	247.311	382.795	374.838	327.627	311.395		7.43035	6.95027	8.67827	11.9132	10.7249	6.67671	7.16469	11.0897	10.8592	9.49149	9.02122
tr|A0A1W2P712|A0A1W2P712_MOUSE	R.QRS#ATTTGSPGTEK.A	733	APMRQRSATTTGS	47.3373	3	310.4	336.756	354.783	464.351	429.873	179.613	191.735	425.453	268.778	488.854	399.626		8.06189	8.74642	9.21461	12.0604	11.1649	4.665	4.97984	11.0501	6.98085	12.6968	10.3793
sp|Q8JZQ9|EIF3B_MOUSE	R.GHPSAGAEEEGGS#DGSAAEAEPR.A	120	AEEEGGSDGSAAE	1000	1	72.6391	56.2228	70.4206	67.4819	73.8414	56.9651	49.4966	67.8112	50.0529	63.2686	54.821		10.635	8.23149	10.3102	9.87992	10.811	8.34017	7.24671	9.92812	7.32816	9.26305	8.02626
tr|Q6XZL8|Q6XZL8_MOUSE	R.HLS#QDHTGASK.A	784	VLRRHLSQDHTGA	41.9072	1	341.343	344.403	368.047	385.338	414.844	540.788	539.067	558.9	509.349	527.715	533.641		6.74134	6.80178	7.26872	7.61021	8.19293	10.6803	10.6463	11.038	10.0594	10.4221	10.5391
sp|Q9QXY1|ZO3_MOUSE	K.ASPASGHQLS#DQEEADHGR.G	111	ASGHQLSDQEEAD	39.0749	2	152.931	139.404	144.336	125.579	141.377	113.107	106.726	108.132	98.191	105.466	101.08		11.4441	10.4318	10.8009	9.39733	10.5795	8.46404	7.9865	8.09172	7.34781	7.89221	7.56403
sp|G5E870|TRIPC_MOUSE	R.TNS#PSSAK.K	85	DYNRTNSPSSAKK	26.5336	3	1154.18	1069.55	1138.15	1012.44	1039.61	781.992	824.356	716.028	685.409	611.003	731.338		11.8207	10.954	11.6565	10.369	10.6473	8.00889	8.44277	7.33331	7.01972	6.25768	7.49011
sp|Q8BXJ2|TREF1_MOUSE	R.AQSGS#PESSSGQTK.G	490	GRAQSGSPESSSG	64.5356	3	1134.03	1092.41	1157.21	1189.99	1269.18	655.088	664.192	700.772	679.421	637.846	709.316		11.467	11.0462	11.7014	12.0329	12.8337	6.6241	6.71616	7.08605	6.87016	6.44976	7.17245
tr|F6ZFU0|F6ZFU0_MOUSE	R.ATAPQTQHVS#PM*R.Q	404	PQTQHVSPMRQVE	85.2109	10	72.4803	62.7376	65.0409	71.7052	73.894	106.517	119.476	114.397	104.75	105.964	122.889		7.10695	6.15164	6.37749	7.03095	7.24557	10.4443	11.715	11.2171	10.2711	10.3901	12.0497
sp|Q60592|MAST2_MOUSE	K.RVQS#AEK.L	1345	LLKRVQSAEKLAA	1000	1	753.477	695.423	735.906	800.651	807.956	490.676	513.784	611.196	542.822	509.143	532.626		10.7737	9.94362	10.5225	11.4482	11.5527	7.01602	7.34642	8.73929	7.76163	7.28007	7.61583
sp|Q8CI08|SLAI2_MOUSE	R.NS#PRPSPKQS#PR.N	358	RPSPKQSPRNSPR	45.75	1	209.766	186.999	203.912	181.899	226.859	359.662	339.374	239.001	254.087	215.734	260.637		7.83314	6.98297	7.61455	6.79252	8.47143	13.4306	12.673	8.92482	9.4882	8.05601	9.73276
sp|Q8BTI8|SRRM2_MOUSE	K.SGM*S#PEQSK.T	1097	KLKSGMSPEQSKT	79.1255	15	370.086	345.769	397.266	380.429	402.209	378.668	419.529	437.205	411.837	396.231	409.949		8.50933	7.95021	9.13428	8.74715	9.24793	8.70667	9.64616	10.0526	9.4693	9.11048	9.42589
sp|Q62167|DDX3X_MOUSE	R.QSSGAS#SSSFSSSR.A	609	RQSSGASSSSFSS	11.5056	1	310.075	376.151	411.013	340.899	239.757	163.695	156.772	199.707	149.667	160.388	143.158		11.6953	14.1875	15.5024	12.8579	9.04306	6.17419	5.91307	7.53246	5.64506	6.04945	5.39959
sp|P70696|H2B1A_MOUSE	K.HAVS#EGTK.A	114	LAKHAVSEGTKAV	95.9843	4	681.294	653.007	695.841	749.302	743.834	589.271	649.412	638.94	606.593	605.823	652.04		9.37729	8.98795	9.57752	10.3134	10.2381	8.11069	8.93847	8.79434	8.34912	8.33851	8.97465
tr|F6ZFU0|F6ZFU0_MOUSE	R.ATAPQTQHVS#PM*R.Q	404	PQTQHVSPMRQVE	85.2109	10	202.029	192.911	220.471	211.71	216.079	400.602	415.508	365.329	371.563	346.201	382.718		6.07585	5.80162	6.63047	6.36699	6.49838	12.0477	12.496	10.9869	11.1744	10.4117	11.5099
sp|P70696|H2B1A_MOUSE	K.HAVS#EGTK.A	114	LAKHAVSEGTKAV	95.9843	4	396.005	372.919	389.07	439.515	485.722	383.545	435.48	407.857	408.602	389.419	414.172		8.7567	8.24621	8.60335	9.71882	10.7406	8.48118	9.62961	9.01878	9.03525	8.61107	9.15844
sp|E9Q7G0|NUMA1_MOUSE	K.RVSSETHQGPGT#PESK.K	1982	THQGPGTPESKKA	57.12	1	525.934	579.528	744.052	713.253	774.942	667.78	631.501	867.162	630.39	717.822	611.21		7.04667	7.76475	9.96911	9.55646	10.383	8.94719	8.46111	11.6186	8.44621	9.61767	8.18924
sp|Q61029|LAP2B_MOUSE	R.QNGSNDSDRYS#DNDEDSK.I	183	NDSDRYSDNDEDS	17.0091	2	166.804	171.204	192.436	177.053	230.408	295.921	287.793	309.102	260.502	293.761	325.823		6.1533	6.3156	7.09885	6.53138	8.49962	10.9163	10.6165	11.4026	9.60975	10.8367	12.0194
sp|Q99JF8|PSIP1_MOUSE	K.EDT#DQEEK.A	122	NVSKEDTDQEEKA	1000	4	423.003	417.471	436.055	469.062	513.954	407.46	423.146	511.722	465.962	494.476	495.61		8.36317	8.2538	8.62123	9.27381	10.1614	8.05588	8.366	10.1172	9.21253	9.77627	9.79869
sp|Q9JKX6|NUDT5_MOUSE	R.ESTESS#PGK.H	10	RESTESSPGKHLV	26.3752	1	174.845	178.623	174.877	185.544	210.626	415.208	411.611	408.823	425.501	400.547	437.889		5.10632	5.21664	5.10724	5.41877	6.15129	12.1261	12.021	11.9396	12.4267	11.6979	12.7885
sp|Q924N4|S12A6_MOUSE	R.T#LM*M*EQR.S	991	AYTYERTLMMEQR	1000	1	362.781	365.376	324.403	411.925	398.115	265.137	264.145	288.58	291.616	243.829	242.339		10.4903	10.5654	9.38057	11.9114	11.5121	7.6668	7.63811	8.3447	8.4325	7.05065	7.00756
sp|A2AB59|RHG27_MOUSE	R.S#AAAPPR.L	241	RATSPRSAAAPPR	1000	1	329.424	304.363	320.335	363.712	355.193	284.855	289.863	337.199	343.896	319.875	310.851		9.25461	8.55055	8.99928	10.2179	9.97856	8.00252	8.14322	9.47302	9.66117	8.98636	8.73284
tr|A2AHK0|A2AHK0_MOUSE	R.S#STAPPTCNPR.F	75	GASRRRSSTAPPT	26.3752	6	81.1405	84.9623	99.1249	112.856	103.657	61.5693	61.6175	95.6327	79.0126	82.3367	76.6189		8.64551	9.05272	10.5617	12.0248	11.0446	6.5602	6.56534	10.1896	8.41878	8.77296	8.16373
sp|Q62036|CP131_MOUSE	R.SM*S#VATGSEPR.K	47	SIFRSMSVATGSE	29.6411	4	281.593	285.908	270.811	280.367	283.017	199.101	171.958	162.972	168.097	146.347	162.631		11.6708	11.8496	11.2239	11.62	11.7298	8.25185	7.12688	6.75448	6.96688	6.06545	6.74033
sp|Q8K4B0|MTA1_MOUSE	R.NNM*S#PHGIPAR.S	449	PNRNNMSPHGIPA	1000	1	184.559	156.769	173.841	190.231	208.015	169.694	175.652	191.543	186.916	186.739	183.35		9.19435	7.80992	8.66041	9.47691	10.3629	8.4538	8.75061	9.54229	9.31178	9.30296	9.13411
sp|Q9QX47|SON_MOUSE	R.SM*MS#PM*AER.S	1021	YERSMMSPMAERS	46.2407	2	217.341	235.377	259.96	497.45	353.492	101.604	107.283	349.516	229.39	258.828	182.875		7.78132	8.42705	9.30715	17.8099	12.6558	3.63764	3.84098	12.5135	8.21269	9.26664	6.54736
sp|Q99PL5|RRBP1_MOUSE	K.DGS#PSQAK.K	786	GKKKDGSPSQAKK	34.9779	7	736.741	680.801	704.594	748.026	752.675	913.65	1021.79	1029.82	916.911	874.818	974.955		7.87556	7.27757	7.53192	7.9962	8.04589	9.76667	10.9226	11.0085	9.80153	9.35156	10.422
tr|A2A6P4|A2A6P4_MOUSE	R.NGS#DDDNHPPPQTK.R	82	KRRRNGSDDDNHP	138.08	5	185.673	172.597	193.764	187.759	190.769	214.506	239.349	257.064	221.375	247.061	244.216		7.88709	7.33167	8.2308	7.97573	8.10357	9.11188	10.1672	10.9197	9.40367	10.4948	10.3739
sp|Q64700|RBL2_MOUSE	R.AQPAGS#PSHQIQQR.F	37	RAQPAGSPSHQIQ	21.772	3	190.996	187.123	197.344	205.794	219.281	148.818	150.782	163.793	157.251	161.168	153.069		9.86848	9.66836	10.1964	10.6331	11.3299	7.68918	7.79065	8.46294	8.12489	8.32731	7.90883
sp|Q8R550|SH3K1_MOUSE	R.ETTGS#ESDGGDSSSTK.S	225	LRETTGSESDGGD	2.22422	1	326.05	303.301	340.978	340.098	380.918	303.212	295.196	296.536	269.153	270.706	286.457		9.55429	8.88767	9.99174	9.96593	11.1621	8.88506	8.65016	8.68942	7.88704	7.93253	8.39409
tr|E9Q0C1|E9Q0C1_MOUSE	R.ETTGS#ESDGGDSSSTK.S	144	LRETTGSESDGGD	12.7421	3	326.05	303.301	340.978	340.098	380.918	303.212	295.196	296.536	269.153	270.706	286.457		9.55429	8.88767	9.99174	9.96593	11.1621	8.88506	8.65016	8.68942	7.88704	7.93253	8.39409
sp|P97310|MCM2_MOUSE	R.RADALTS#SPGR.D	40	RADALTSSPGRDL	18.4164	2	319.275	293.85	300.492	289.655	314.609	304.588	337.247	289.688	282.574	291.299	323.807		9.53889	8.77928	8.97771	8.65396	9.39948	9.10011	10.0759	8.65495	8.4424	8.70305	9.67431
sp|Q99PL5|RRBP1_MOUSE	K.DGS#PSQAK.K	786	GKKKDGSPSQAKK	34.9779	7	150.501	126.545	138.915	153.479	164.049	204.882	179.936	218.364	222.471	204.057	201.777		7.65916	6.44002	7.06954	7.81076	8.34863	10.4267	9.15718	11.1128	11.3218	10.3847	10.2687
sp|Q9D8C4|IN35_MOUSE	R.TGS#PGAK.I	36	KRERTGSPGAKIP	38.663	2	1230.49	1089.01	1194.87	1239.17	1234.14	784.534	961.906	971.472	886.702	842.136	908.55		10.8481	9.60074	10.534	10.9245	10.8802	6.91646	8.48018	8.56451	7.81718	7.42428	8.00979
sp|Q9Z0M6|CD97_MOUSE	R.ALRSS#ESGM*.-	814	TRALRSSESGMxx	10.2828	6	125.176	128.071	132.149	142.233	150.535	118.441	123.069	144.015	138.389	128.776	139.579		8.51285	8.70972	8.98711	9.6729	10.2374	8.05483	8.36955	9.79406	9.41143	8.75772	9.49239
sp|Q64700|RBL2_MOUSE	R.AQPAGSPS#HQIQQR.F	39	QPAGSPSHQIQQR	18.8756	2	298.223	268.373	315.59	327.135	362.822	237.041	246.389	248.075	242.028	249.369	256.804		9.77187	8.7938	10.3409	10.7192	11.8886	7.76713	8.07345	8.12868	7.93052	8.17107	8.4147
tr|S4R2L4|S4R2L4_MOUSE	R.LNS#SENGEDRHK.R	103	GRERLNSSENGED	26.5336	5	340.658	352.598	392.445	412.831	424.758	358.467	369.696	555.195	501.539	516.357	547.439		7.13871	7.38892	8.22393	8.65114	8.90107	7.5119	7.74722	11.6345	10.5101	10.8206	11.4719
sp|Q9R190|MTA2_MOUSE	R.SSS#QPAAK.R	587	SGIRSSSQPAAKR	20.3546	1	558.702	539.237	535.407	700.345	607.019	374.843	393.581	601.925	490.939	751.483	676.097		8.96853	8.65607	8.59459	11.2423	9.74415	6.01715	6.31794	9.66237	7.88078	12.0631	10.853
sp|Q80Z37|TOPRS_MOUSE	R.VCS#PYNHR.H	585	RGDRVCSPYNHRH	20.1226	2	396.711	394.903	321.858	420.853	433.683	412.333	456.152	454.472	425.53	380.841	424.61		8.77303	8.73303	7.11769	9.3069	9.59063	9.11848	10.0875	10.0504	9.41034	8.42205	9.38998
tr|E9Q616|E9Q616_MOUSE	K.SRLS#SSSSNDSGTK.V	5629	SKKSRLSSSSSND	17.0091	1	423.345	381.352	396.756	354.703	400.947	337.755	368.606	325.77	309.712	275.658	297.146		10.9342	9.8496	10.2474	9.16131	10.3557	8.72358	9.52039	8.41403	7.99928	7.11972	7.67473
sp|Q99N48|SYTL3_MOUSE	R.RSQS#DTAVNVTSR.K	230	TERRSQSDTAVNV	26.5336	7	116.423	107.58	114.59	111.458	123.784	104.4	102.046	88.0632	83.0896	79.6927	87.1519		10.4109	9.62014	10.247	9.96691	11.0692	9.33576	9.12531	7.87489	7.43014	7.12638	7.79341
tr|E9Q8V6|E9Q8V6_MOUSE	K.SSSS#TETM*HFASR.T	1512	FLKSSSSTETMHF	17.0807	1	100.957	92.3584	98.8196	90.6086	114.214	81.9462	73.7786	93.399	91.6414	80.3698	83.9262		10.0753	9.21723	9.86205	9.0426	11.3984	8.17811	7.363	9.32108	9.14567	8.02079	8.37572
sp|Q4VA53|PDS5B_MOUSE	R.M*ETVSNASSSSNPSS#PGR.I	1166	SSSNPSSPGRIKG	26.3752	4	80.3265	82.274	85.1618	92.8671	97.4317	92.4787	102.97	106.323	100.783	103.578	102.236		7.67623	7.86234	8.13831	8.87466	9.31086	8.83754	9.84015	10.1605	9.63116	9.89823	9.77001
sp|Q3U9G9|LBR_MOUSE	R.RSVS#ASHEGDVK.E	103	GSRRSVSASHEGD	45.7067	10	491.197	460.467	497.578	523.293	517.202	418.426	431.396	474.446	441.516	398.281	411.412		9.69746	9.09077	9.82343	10.3311	10.2109	8.26077	8.51684	9.36675	8.71663	7.86305	8.12231
sp|Q8BP78|F10C1_MOUSE	K.SRS#PPSEEASK.G	250	PRKKSRSPPSEEA	24.3948	3	250.066	254.089	248.71	264.145	295.447	278.894	279.92	298.584	268.816	265.007	294.284		8.34119	8.47538	8.29597	8.81083	9.85491	9.30279	9.33702	9.95958	8.96663	8.83958	9.81613
sp|Q9CYA6|ZCHC8_MOUSE	R.S#SSQSSPNSPK.K	421	RSSGKRSSSQSSP	8.65157	1	291.468	250.635	260.987	273.201	281.686	301.379	314.139	325.386	274.225	321.359	350.664		8.98173	7.72342	8.04241	8.4188	8.68027	9.28713	9.68032	10.0269	8.45035	9.90281	10.8059
sp|Q4VA53|PDS5B_MOUSE	R.M*ETVSNASSSSNPSS#PGR.I	1166	SSSNPSSPGRIKG	26.3752	4	345.893	324.001	367.644	387.946	433.516	421.703	443.605	458.963	422.866	419.876	436.997		7.75022	7.2597	8.23757	8.69248	9.71353	9.44886	9.93959	10.2837	9.4749	9.40792	9.79153
sp|Q9CYA6|ZCHC8_MOUSE	R.SSS#QSSPNSPK.K	423	SGKRSSSQSSPNS	45.7067	1	1064.73	903.323	874.839	869.47	939.936	971.924	964.776	1003.85	894.273	1016.21	1047.84		10.0911	8.56135	8.29139	8.24051	8.90836	9.21153	9.14378	9.51413	8.47558	9.63121	9.93102
sp|P13808|B3A2_MOUSE	K.AQPGHRS#YNLQER.R	228	AQPGHRSYNLQER	5.2873	1	137.313	156.703	160.135	463.675	257.726	120.275	131.559	409.333	277.665	234.711	191.656		5.40443	6.1676	6.30265	18.2495	10.1437	4.73383	5.17795	16.1107	10.9285	9.23786	7.54329
sp|O08796|EF2K_MOUSE	R.M*DNHRDSENSGDSGYPS#EK.R	444	GDSGYPSEKRSDL	65.0187	7	759.383	800.163	901.283	875.495	949.394	817.31	869.594	983.026	833.556	761.411	814.078		8.109	8.54447	9.62427	9.34889	10.138	8.72757	9.28588	10.4972	8.90105	8.13066	8.69306
sp|F6ZDS4|TPR_MOUSE	R.QTPQAPQS#PR.R	2141	TPQAPQSPRRPPH	154.095	9	268.411	251.131	299.654	278.82	312.613	239.58	269.065	315.207	274.612	283.164	289.797		8.70882	8.14817	9.72254	9.04658	10.143	7.7734	8.73004	10.2272	8.91002	9.18752	9.40271
sp|F6ZDS4|TPR_MOUSE	R.QTPQAPQS#PR.R	2141	TPQAPQSPRRPPH	154.095	9	119.394	122.336	149.327	137.722	168.057	124.966	149.347	148.738	145.173	141.982	153.618		7.65024	7.83874	9.56821	8.8246	10.7683	8.00726	9.56945	9.53049	9.302	9.09755	9.84312
sp|Q3UIR3|DTX3L_MOUSE	R.GTSSS#PAASK.G	558	PRGTSSSPAASKG	24.437	3	1116.78	1047.9	1090.97	1129.43	1123.79	769.716	832.756	826.005	816.829	754.943	832.844		10.7985	10.1325	10.549	10.9208	10.8663	7.44266	8.05222	7.98693	7.89821	7.29981	8.05307
sp|Q52KI8|SRRM1_MOUSE	R.QSPS#PSTRPIR.R	733	QGRQSPSPSTRPI	21.772	1	205.62	199.958	224.785	227.772	257.482	267.517	275.941	273.503	239.916	276.159	259.33		7.5931	7.38401	8.30083	8.41113	9.50826	9.87883	10.1899	10.0999	8.85958	10.198	9.5765
sp|Q52KI8|SRRM1_MOUSE	R.QSPSPST#RPIR.R	736	QSPSPSTRPIRRV	16.42	1	370.612	339.037	368.051	349.891	449.209	446.361	475.85	473.001	417.753	427.721	457.617		8.10062	7.41048	8.04465	7.64771	9.81856	9.75631	10.4009	10.3386	9.13101	9.34887	10.0023
tr|F6ZFU0|F6ZFU0_MOUSE	R.ATAPQTQHVS#PM*R.Q	404	PQTQHVSPMRQVE	85.2109	10	83.6432	92.7325	92.7426	111.893	102.685	131.728	130.444	164.744	128.743	145.164	132.339		6.35172	7.04195	7.04272	8.49696	7.79776	10.0032	9.90569	12.5104	9.77653	11.0235	10.0496
sp|Q61026|NCOA2_MOUSE	R.M*S#PGVAGSPR.I	493	SPRQRMSPGVAGS	1000	1	287.74	261.563	294.211	278.307	291.954	246.409	285.431	283.464	273.284	242.845	269.372		9.54495	8.67661	9.75959	9.23205	9.68473	8.17391	9.46834	9.40309	9.06542	8.05568	8.93564
sp|Q80U93|NU214_MOUSE	K.SSVS#PSPAAGR.S	637	PLKSSVSPSPAAG	6.59058	3	368.024	365.362	384.972	454.452	430.517	344.516	354.342	441.447	401.539	453.85	437.306		8.29568	8.23568	8.67773	10.2439	9.70436	7.7658	7.98728	9.95073	9.05117	10.2303	9.85739
sp|O54957|LAT_MOUSE	R.SPQPLGGS#HR.M	94	PQPLGGSHRMPSS	128.709	2	454.231	490.442	548.53	1184.96	670.546	139.506	187.124	721.418	476.942	517.796	395.589		7.84904	8.47477	9.47852	20.476	11.5869	2.41064	3.23347	12.466	8.24149	8.94744	6.83572
sp|O54957|LAT_MOUSE	R.SPQPLGGS#HR.M	94	PQPLGGSHRMPSS	128.709	2	171.442	206.624	232.671	530.757	262.213	61.82	74.8115	284.129	191.488	234.793	163.488		7.1013	8.55856	9.63745	21.9845	10.8611	2.56064	3.09876	11.7689	7.93162	9.72535	6.77182
sp|Q8BP27|SFR1_MOUSE	R.ENPPS#PHSNSSGK.Q	115	PRENPPSPHSNSS	80.2881	3	332.76	341.198	372.65	365.386	393.255	444.283	450.093	535.833	419.629	420.882	430.821		7.38353	7.57076	8.26863	8.10745	8.72583	9.85807	9.98699	11.8895	9.31105	9.33884	9.55938
sp|Q8BX80|ENASE_MOUSE	R.QRS#PAAPEK.Q	16	GAARQRSPAAPEK	1000	3	308.069	309.552	349.328	315.342	372.613	383.132	456.608	421.225	362.122	364.062	421.918		7.5805	7.61699	8.59574	7.75945	9.16869	9.42753	11.2355	10.3649	8.91056	8.95827	10.3819
sp|P20152|VIME_MOUSE	R.S#VSSSSYR.R	5	xxMSTRSVSSSSY	38.663	2	466.711	469.664	476.092	563.406	530.26	219.759	200.514	300.522	285.007	269.297	264.514		11.5358	11.6088	11.7677	13.9259	13.1066	5.43186	4.95617	7.4281	7.0446	6.6563	6.53808
tr|A0A140LHX3|A0A140LHX3_MOUSE	R.RRS#SWAS#SPTTR.A	174	TRLRRRSSWASSP	17.0091	1	247.691	225.568	285.002	269.296	258.763	207.37	205.531	244.05	206.722	222.911	216.465		9.56568	8.71132	11.0066	10.4	9.99329	8.0085	7.9375	9.42509	7.98348	8.60871	8.35975
sp|B2RUR8|OTU7B_MOUSE	K.RADS#VANK.L	501	DKKRADSVANKLG	1000	1	330.409	306.756	340.181	447.154	376.909	308.122	293.442	364.261	307.902	299.481	305.058		8.97929	8.33649	9.24487	12.152	10.243	8.37363	7.97468	9.89926	8.36765	8.13879	8.29036
sp|O35930|GP1BA_MOUSE	R.RPS#ALSQGR.G	711	VAGRRPSALSQGR	1000	1	439.516	393.854	363.768	460.996	475.663	315.7	356.595	342.128	312.751	255.68	267.766		11.0309	9.88485	9.12977	11.57	11.9381	7.92337	8.94974	8.58666	7.84935	6.417	6.72032
sp|O35984|PBX2_MOUSE	K.TAVSVAQGGHS#R.T	330	VAQGGHSRTSSPT	183.08	4	200.534	176.463	206.618	207.501	208.297	165.178	162.124	180.612	165.053	150.499	160.362		10.1114	8.89769	10.4182	10.4627	10.5028	8.32867	8.17471	9.10692	8.3224	7.58852	8.08587
sp|P55937|GOGA3_MOUSE	K.LHNQNS#VPR.D	1479	KLHNQNSVPRDGL	1000	3	168.541	161.725	172.681	272.702	213.576	121.528	128.113	251.079	187.965	351.381	287.599		7.27444	6.98027	7.45312	11.7702	9.2182	5.24532	5.52954	10.8369	8.11282	15.1661	12.4131
sp|Q61337|BAD_MOUSE	K.S#AGTATQMR.Q	170	GLPRPKSAGTATQ	61.0637	5	265.813	273.938	304.655	486.629	420.551	281.264	227.782	499.487	411.939	346.882	294.118		6.97111	7.18421	7.98977	12.7622	11.0292	7.37633	5.97375	13.0994	10.8034	9.09721	7.71343
sp|P55937|GOGA3_MOUSE	K.LHNQNS#VPR.D	1479	KLHNQNSVPRDGL	1000	3	212.835	193.714	204.692	335.847	266.573	162.834	171.99	336.792	245.244	441.146	385.848		7.19642	6.5499	6.92107	11.3557	9.01341	5.50578	5.81536	11.3877	8.29223	14.9161	13.0464
sp|Q3UZA1|CPZIP_MOUSE	K.S#PSGASHPPK.I	68	QNGEEKSPSGASH	15.0304	1	337.333	287.95	315.809	408.641	400.141	283.58	324.006	519.735	412.388	584.358	516.747		7.68291	6.55819	7.19271	9.30699	9.1134	6.45868	7.37939	11.8372	9.39233	13.309	11.7692
sp|O35984|PBX2_MOUSE	K.TAVSVAQGGHS#R.T	330	VAQGGHSRTSSPT	183.08	4	334.666	326.131	352.616	343.829	383.302	301.834	285.734	296.619	277.113	257.47	266.239		9.76969	9.52052	10.2937	10.0372	11.1895	8.81125	8.34126	8.659	8.08959	7.51615	7.77215
sp|O35381|AN32A_MOUSE	R.NRT#PSDVK.E	15	LELRNRTPSDVKE	37.2475	2	241.922	236.401	253.099	286.977	295.574	280.718	282.496	275.561	262.914	276.541	292.457		8.1055	7.92053	8.48001	9.61508	9.9031	9.40535	9.46494	9.23257	8.80883	9.26542	9.79868
sp|Q8BTI8|SRRM2_MOUSE	R.SS#SPQPK.V	887	QSPSRSSSPQPKV	21.5144	1	483.834	481.33	469.147	307.596	430.502	850.446	849.63	472.615	550.785	362.732	522.096		8.36979	8.32649	8.11573	5.32107	7.44722	14.7118	14.6977	8.17572	9.52797	6.27486	9.03169
sp|P97820|M4K4_MOUSE	R.TTS#RSPVLSR.R	619	VPVRTTSRSPVLS	15.4977	1	646.275	638.509	672.675	478.381	639.129	472.664	467.143	370.429	415.214	331.06	382.684		11.7203	11.5794	12.199	8.6755	11.5907	8.57181	8.4717	6.71777	7.52996	6.00382	6.94002
sp|Q60974|NCOR1_MOUSE	R.SSTS#PCSTSK.S	1004	ECRSSTSPCSTSK	24.437	4	968.983	900.932	905.408	1030.95	1000.59	883.663	1007.92	1050.99	946.56	948.572	979.132		9.12096	8.48041	8.52253	9.70423	9.41852	8.31785	9.48743	9.89285	8.9099	8.92883	9.21649
sp|Q9WUU9|GANP_MOUSE	K.TSTS#PQNSGTGK.Q	1917	MVKTSTSPQNSGT	24.437	2	192.816	180.268	213.433	250.576	253.793	276.371	270.997	295.086	268.67	278.168	286.807		6.96847	6.51498	7.71354	9.05594	9.17217	9.98816	9.79394	10.6645	9.70984	10.0531	10.3653
sp|Q9WUU9|GANP_MOUSE	K.TSTS#PQNSGTGK.Q	1917	MVKTSTSPQNSGT	24.437	2	261.216	260.333	263.915	312.303	317.435	606.603	559.986	617.006	589.009	609.722	575.2		5.25296	5.23522	5.30725	6.28032	6.38352	12.1986	11.2611	12.4078	11.8448	12.2613	11.5671
sp|Q52KI8|SRRM1_MOUSE	K.RRAS#PS#PPPK.R	645	PPKRRASPSPPPK	1000	14	318.234	268.273	307.583	314.282	341.792	334.969	360.456	369.532	371.473	331.783	361.366		8.64828	7.29054	8.35882	8.54086	9.28846	9.10305	9.79568	10.0423	10.0951	9.01647	9.82042
sp|Q52KI8|SRRM1_MOUSE	K.RRAS#PS#PPPK.R	645	PPKRRASPSPPPK	1000	14	284.944	258.851	266.218	288.23	310.609	331.788	358.718	347.978	333.083	313.924	355.252		8.26022	7.50382	7.71738	8.35546	9.00421	9.61818	10.3989	10.0875	9.65572	9.10031	10.2984
sp|Q8C0G2|T3JAM_MOUSE	R.S#SPGLAR.W	8	ISSDSRSSPGLAR	9.34047	1	196.206	197.081	212.373	230.754	254.74	202.756	176.949	215.169	206.044	208.762	207.631		8.4994	8.53731	9.19974	9.99601	11.0351	8.78316	7.66521	9.32087	8.92559	9.04333	8.99432
sp|Q8BZ47|ZN609_MOUSE	K.AS#PSSANK.R	433	SEDVKASPSSANK	30.8348	1	483.298	468.082	477.244	489.815	537.165	758.979	770.093	762.118	744.397	736.692	778.095		6.89836	6.68118	6.81195	6.99138	7.66724	10.8333	10.9919	10.8781	10.6252	10.5152	11.1062
sp|A6X8Z5|RHG31_MOUSE	R.QSHS#LDSK.T	941	SLRQSHSLDSKTT	23.6387	2	562.749	587.719	662.983	579.573	772.723	483.221	580.644	585.213	466.527	547.301	578.701		8.78285	9.17257	10.3472	9.04544	12.0599	7.54166	9.06215	9.13346	7.28112	8.54176	9.03183
tr|A0A087WQF1|A0A087WQF1_MOUSE	K.VVSQSQPGS#R.S	692	SQSQPGSRSSSPG	68.0716	1	640.28	543.307	668.395	679.888	640.01	655.79	745.91	755.965	661.54	642.78	650.558		8.78971	7.45848	9.17568	9.33345	8.78601	9.00264	10.2398	10.3778	9.08157	8.82403	8.93081
sp|Q60575|KIF1B_MOUSE	K.MADT#GSPGM*QR.R	1452	LCKMADTGSPGMQ	3.97609	1	156.144	147.634	148.678	167.515	187.275	127.644	127.745	128.733	125.596	121.802	124.999		9.98513	9.44092	9.50771	10.7123	11.9759	8.16262	8.16907	8.23225	8.03166	7.78901	7.99347
sp|P35486|ODPA_MOUSE	R.YHGHSM*SDPGVS#YR.T	300	MSDPGVSYRTREE	14.8848	1	179.063	172.233	197.259	173.675	208.494	304.659	326.669	290.163	268.345	275.146	269.956		6.71738	6.46118	7.40001	6.51527	7.82146	11.429	12.2547	10.8852	10.0667	10.3219	10.1272
sp|Q8BTI8|SRRM2_MOUSE	R.SGSS#PPK.Q	797	RSRSGSSPPKQKS	61.0637	1	734.382	696.064	716.387	733.598	796.316	557.591	639.191	627.133	611.821	531.444	589.753		10.1523	9.62254	9.90349	10.1414	11.0084	7.70826	8.83632	8.66962	8.45795	7.34681	8.15288
sp|Q52KI8|SRRM1_MOUSE	K.RRAS#PS#PPPK.R	645	PPKRRASPSPPPK	1000	14	280.352	285.398	287.85	287.144	311.408	339.623	376.988	373.124	359.075	360.262	378.158		7.70329	7.84194	7.9093	7.8899	8.55661	9.33188	10.3586	10.2524	9.86638	9.89899	10.3907
sp|Q6A0D4|RFTN1_MOUSE	R.QGSAAVQNGPAGHNRDS#VALRHS#NPR.A	530	AGHNRDSVALRHS	126.33	2	122.25	124.862	139.335	129.621	135.028	219.578	224.77	269.506	207.413	223.618	221.951		6.0582	6.18761	6.90484	6.42347	6.69139	10.8813	11.1386	13.3556	10.2785	11.0815	10.9989
sp|Q925J9|MED1_MOUSE	R.TPS#NDGK.S	1000	KRSRTPSNDGKSK	24.8358	3	669.621	633.064	693.076	686.389	736.129	651.839	660.113	722.709	620.492	624.414	628.865		9.13945	8.64049	9.45958	9.3683	10.0472	8.89675	9.00968	9.86403	8.4689	8.52243	8.58319
sp|Q9DB52|F122A_MOUSE	R.RNS#TTFPSR.H	59	PSARRNSTTFPSR	21.3031	3	280.476	252.92	289.468	269.795	288.372	247.785	235.135	249.391	236.73	233.337	239.154		9.93691	8.96065	10.2555	9.55852	10.2167	8.77872	8.33055	8.83562	8.38705	8.26684	8.47294
sp|Q8JZQ9|EIF3B_MOUSE	R.GHPSAGAEEEGGS#DGS#AAEAEPR.A	120	AEEEGGSDGSAAE	1000	4	221.168	206.472	269.427	284.512	294.953	184.302	198.536	199.701	194.813	191.954	202.057		9.03505	8.43467	11.0065	11.6227	12.0493	7.529	8.11046	8.15807	7.95838	7.8416	8.25432
tr|A0A286YCV9|A0A286YCV9_MOUSE	R.SIS#SPSM*NR.L	1380	LSRRSISSPSMNR	6.46661	1	748.112	695.246	703.728	424.506	535.525	788.715	728.34	390.514	429.502	436.496	534.483		11.6616	10.8375	10.9698	6.61722	8.34779	12.2945	11.3534	6.08735	6.6951	6.80413	8.33156
sp|Q80TH2|ERBIN_MOUSE	K.TS#ESTTTK.S	536	DKCVKTSESTTTK	28.5005	3	745.759	768.282	818.026	1070.73	947.38	293.118	318.468	664.981	565.279	505.441	426.667		10.4681	10.7842	11.4825	15.0296	13.2982	4.11444	4.47027	9.33421	7.93471	7.09478	5.98904
sp|Q9DB52|F122A_MOUSE	R.RNS#TTFPSR.H	59	PSARRNSTTFPSR	21.3031	3	491.086	468.581	505.126	479.848	485.254	441.893	389.549	435.557	399.365	386.31	382.827		10.0935	9.63089	10.382	9.86246	9.97358	9.08236	8.00652	8.95214	8.20827	7.93996	7.86836
sp|Q8K337|I5P2_MOUSE	R.HTCAEPDAES#PKPR.E	156	AEPDAESPKPREW	78.1489	2	100.922	89.9541	96.1459	139.912	134.027	79.585	91.6574	121.981	122.094	142.128	134.149		8.0573	7.18164	7.67597	11.1701	10.7003	6.35381	7.31763	9.73857	9.74762	11.347	10.71
sp|Q80TP3|UBR5_MOUSE	R.RISQS#QPVR.G	1545	QRRISQSQPVRGR	37.4092	1	325.008	284.019	301.26	318.494	327.875	294.445	315.584	334.834	317.135	305.243	323.079		9.42879	8.23965	8.73984	9.23982	9.51195	8.54214	9.15538	9.71383	9.20039	8.85538	9.37283
sp|P21619|LMNB2_MOUSE	R.ATSSSSSS#SGVGM*SVGQGR.G	402	TSSSSSSSGVGMS	11.355	1	103.632	95.5184	106.619	125.546	114.547	92.4645	88.1973	114.88	114.698	117.673	103.047		8.80608	8.11664	9.05988	10.6683	9.73355	7.85714	7.49453	9.76192	9.74641	9.99921	8.75638
sp|Q9JMK2|KC1E_MOUSE	R.IQQTGNTS#PR.A	363	QQTGNTSPRAISR	32.3958	3	360.479	342.224	392.838	386.494	413.304	352.689	337.642	355.641	324.51	296.757	329.059		9.26292	8.79384	10.0944	9.9314	10.6203	9.06274	8.6761	9.1386	8.33865	7.6255	8.45554
sp|Q8JZX4|SPF45_MOUSE	R.RPDPDS#DEDEDYERER.R	155	RRPDPDSDEDEDY	141.001	12	138.308	133.554	157.03	169.708	180.344	170.433	136.736	219.338	199.811	178.916	178.458		7.42539	7.17019	8.43052	9.11115	9.68222	9.15012	7.34098	11.7757	10.7273	9.60552	9.58093
sp|O08796|EF2K_MOUSE	R.M*DNHRDS#ENSGDSGYPSEK.R	434	MDNHRDSENSGDS	3.50831	1	101.022	90.6624	103.469	114.123	118.782	86.3818	110.068	145.591	134.084	157.822	135.782		7.78415	6.98593	7.97276	8.79368	9.15263	6.65608	8.48119	11.2184	10.3317	12.1609	10.4626
sp|P83741|WNK1_MOUSE	K.EEPPPSRS#GSGSGGASAK.E	181	EPPPSRSGSGSGG	11.0148	2	236.52	231.535	267.51	344.606	297.819	206.433	214.191	293.032	246.325	233.902	232.95		8.4326	8.25487	9.53749	12.2862	10.6181	7.35994	7.63654	10.4474	8.78218	8.33929	8.30535
sp|Q3UIA2|RHG17_MOUSE	R.S#PSPPQQQQQQQQQQQQQQQQQTPGM*R.R	669	PKPSARSPSPPQQ	5.2873	2	25.4475	19.4944	17.7221	23.6741	25.3618	21.541	29.4098	28.319	22.8062	24.1846	25.9896		9.64101	7.38564	6.71417	8.96917	9.60854	8.16101	11.1422	10.7289	8.64036	9.16258	9.84641
sp|Q3UW53|NIBAN_MOUSE	K.TAMGS#NQASPAR.R	591	LKTAMGSNQASPA	105.501	5	481.345	459.053	463.174	542.45	566.143	531.874	516.561	648.096	608.668	587.255	599.402		8.01704	7.64577	7.71439	9.03478	9.42939	8.85862	8.60358	10.7944	10.1377	9.78103	9.98335
tr|F6ZFU0|F6ZFU0_MOUSE	R.ATAPQTQHVS#PM*R.Q	404	PQTQHVSPMRQVE	85.2109	10	96.0724	96.4936	110.099	114.691	108.82	129.676	120.905	149.969	127.832	136.161	122.22		7.31735	7.34943	8.3857	8.73545	8.28827	9.87676	9.2087	11.4224	9.73634	10.3707	9.30889
sp|Q4VA53|PDS5B_MOUSE	R.M*ETVSNASSSS#NPSS#PGR.I	1166	SSSNPSSPGRIKG	26.3752	2	99.4481	92.4512	108.889	126.272	106.593	103.949	116.02	123.391	115.769	103.533	108.912		8.2514	7.67086	9.03474	10.4771	8.84419	8.62481	9.62639	10.238	9.60554	8.59037	9.03667
sp|Q8BTI8|SRRM2_MOUSE	K.SGM*S#PEQSK.T	1097	KLKSGMSPEQSKT	79.1255	15	537.173	567.991	587.709	634.463	649.019	670.338	659.722	797.136	648.524	667.363	659.004		7.58886	8.02424	8.3028	8.96332	9.16895	9.47013	9.32016	11.2615	9.16196	9.42811	9.31001
sp|Q8CI51|PDLI5_MOUSE	R.RGS#QGDIK.Q	228	EGQRRGSQGDIKQ	1000	9	551.431	459.948	660.406	638.938	604.997	488.305	478.983	613.757	555.523	508.315	491.946		9.11072	7.59924	10.9112	10.5565	9.99574	8.06777	7.91373	10.1405	9.17834	8.39836	8.12792
sp|Q52KI8|SRRM1_MOUSE	R.AASPS#PQSVR.R	781	SRAASPSPQSVRR	34.4604	2	430.717	398.053	423.592	451.501	492.185	454.921	502.243	527.514	523.604	465.395	490.132		8.34747	7.71443	8.20938	8.75026	9.53873	8.81655	9.73366	10.2234	10.1476	9.01953	9.49894
sp|Q8BLH7|HIRP3_MOUSE	K.RS#PAPCSDPK.K	80	FIKVKRSPAPCSD	105.398	2	130.263	128.26	114.906	147.674	135.362	219.526	231.001	285.676	257.775	289.57	301.337		5.81182	5.72245	5.12664	6.58862	6.03931	9.79434	10.3063	12.7457	11.5009	12.9194	13.4445
sp|P49452|CENPC_MOUSE	K.AAS#PAGQK.R	145	TLQKAASPAGQKR	1000	3	562.077	571.779	572.435	582.396	700.679	746.205	719.524	721.942	743.398	717.378	765.576		7.59216	7.7232	7.73207	7.86661	9.4643	10.0792	9.71885	9.7515	10.0413	9.68986	10.3409
sp|Q811D0|DLG1_MOUSE	R.EQM*M*NSSVSSGSGS#LR.T	575	VSSGSGSLRTSQK	23.6576	1	158.726	157.062	154.663	169.601	183.761	101.914	101.013	133.456	125.13	105.139	113.769		10.552	10.4414	10.2818	11.2749	12.2162	6.77514	6.71524	8.87201	8.31853	6.98952	7.56325
sp|P97412|LYST_MOUSE	R.RM*S#QEHPSQASEAELAQR.L	2614	MMQRRMSQEHPSQ	39.5954	1	386.165	353.528	365.845	418.874	419.396	276.604	294.642	297.94	299.556	296.951	301.266		10.4066	9.52707	9.859	11.2881	11.3021	7.4541	7.9402	8.02908	8.07261	8.00243	8.1187
sp|P35486|ODPA_MOUSE	R.YHGHS#M*SDPGVSYR.T	293	YRYHGHSMSDPGV	28.1732	3	120.283	127.549	136.621	99.0851	98.7361	174.311	173.327	152.176	151.992	176.707	171.766		7.60058	8.05972	8.63292	6.26109	6.23903	11.0146	10.9524	9.61585	9.60424	11.166	10.8537
sp|Q7TPS5|C2CD5_MOUSE	K.TGM*GS#GS#AGK.E	321	PKTGMGSGSAGKE	97.7479	1	583.024	535.982	578.09	586.804	626.967	426.001	440.604	466.932	440.818	436.462	452.511		10.4593	9.61541	10.3708	10.5272	11.2477	7.64238	7.90435	8.37667	7.9082	7.83004	8.11796
sp|Q80Y84|KDM5B_MOUSE	K.RDAINS#PERK.L	1405	KRDAINSPERKLK	1000	1	145.635	133.24	147.933	154.447	167.382	210.372	206.062	231.51	232.297	194.473	229.138		7.09553	6.49163	7.20751	7.52485	8.15507	10.2496	10.0396	11.2795	11.3178	9.47499	11.1639
sp|Q9JL26|FMNL1_MOUSE	R.ANS#PTM*DK.L	945	EFLRANSPTMDKL	8.65157	1	355.394	318.611	334.263	389.243	375.602	629.05	659.765	663.6	667.355	645.563	614.221		6.2872	5.63647	5.91336	6.886	6.64469	11.1284	11.6717	11.7396	11.806	11.4205	10.866
sp|Q7TQE6|MACOI_MOUSE	K.NASGVVNSS#PR.S	332	SGVVNSSPRSHSA	26.3752	5	515.892	490.654	535.356	534.133	606.389	704.548	731.873	749.219	714.039	604.256	647.695		7.54884	7.17955	7.83366	7.81576	8.87304	10.3094	10.7092	10.963	10.4482	8.84184	9.47746
sp|Q99M28|RNPS1_MOUSE	K.SSTRAPS#PTK.R	27	SSTRAPSPTKRKD	17.994	1	502.69	489.256	552.078	597.117	551.177	534.092	495.158	616.369	623.626	513.265	542.009		8.35473	8.13145	9.17556	9.9241	9.16057	8.87662	8.22954	10.2441	10.3647	8.53048	9.0082
sp|Q8R4H2|ARHGC_MOUSE	R.HGS#ILNR.E	22	KPIRHGSILNRES	1000	1	36.1956	36.9556	39.499	49.3789	25.303	11.189	14.7013	13.6929	9.36867	10.9105	9.19387		14.1175	14.4139	15.4059	19.2594	9.86901	4.3641	5.73398	5.34069	3.65409	4.25546	3.58591
sp|Q52KI8|SRRM1_MOUSE	K.RRAS#PS#PPPK.R	645	PPKRRASPSPPPK	1000	14	412.709	358.45	386.74	419.806	444.63	491.289	492.524	532.594	533.873	498.404	530.808		8.08943	7.02592	7.58042	8.22855	8.71511	9.62966	9.65387	10.4393	10.4644	9.76913	10.4043
sp|P26369|U2AF2_MOUSE	K.EEHGGLIRS#PR.H	79	HGGLIRSPRHEKK	1000	6	257.717	240.95	247.013	263.574	289.887	298.885	299.046	323.548	313.867	305.533	328.5		8.13367	7.60449	7.79584	8.31852	9.14898	9.43295	9.43805	10.2113	9.90579	9.64278	10.3676
sp|Q6SJQ0|CLM8_MOUSE	R.QDS#HANGDSLHQPQDQK.A	286	NSQRQDSHANGDS	22.1856	1	169.36	201.263	203.476	235.221	225.697	181.114	210.67	326.693	201.712	261.674	263.796		6.82715	8.11322	8.20243	9.48215	9.09822	7.30098	8.49245	13.1695	8.13133	10.5485	10.634
sp|Q8K310|MATR3_MOUSE	K.RSYS#PDGK.E	598	SRKRSYSPDGKES	10.3339	1	650.36	581.322	593.677	687.433	643.14	578.359	559.8	593.593	657.23	529.134	553.283		9.8133	8.77158	8.95802	10.3727	9.70435	8.72688	8.44684	8.95675	9.91697	7.98412	8.3485
sp|Q0VEE6|ZN800_MOUSE	K.S#ASPSAAGGQQK.T	458	DSESPKSASPSAA	4.04608	1	230.283	217.681	226.426	242.753	230.598	270.587	313.616	310.99	292.516	290.205	291.675		7.89361	7.46166	7.76141	8.32106	7.90443	9.27516	10.7501	10.6601	10.0268	9.94761	9.99802
sp|Q7TMI3|UHRF2_MOUSE	K.RPAS#DDECPGDSK.V	668	ATKRPASDDECPG	148.695	3	288.669	268.729	339.859	370.869	351.214	281.572	265.767	300.473	300.753	311.524	302.075		8.53671	7.94703	10.0505	10.9676	10.3863	8.32682	7.85943	8.88577	8.89407	9.21257	8.93317
sp|Q921L5|COG2_MOUSE	K.QARRSPAT#NPVSSSGGGM*SDDDK.I	668	ARRSPATNPVSSS	1.41764	1	91.8001	93.6244	101.783	111.169	112.971	81.564	87.024	99.4018	102.468	86.3821	99.3029		8.59962	8.77052	9.53478	10.414	10.5829	7.64073	8.15222	9.31174	9.59893	8.09209	9.30247
sp|Q0VEE6|ZN800_MOUSE	K.SAS#PSAAGGQQK.T	460	ESPKSASPSAAGG	37.4092	1	488.282	477.939	501.573	499.193	510.16	689.819	733.361	749.164	746.208	691.676	706.781		7.18679	7.03455	7.38242	7.34739	7.5088	10.1531	10.794	11.0266	10.9831	10.1805	10.4028
sp|P21619|LMNB2_MOUSE	R.ATSSSSS#SSGVGM*SVGQGR.G	401	ATSSSSSSSGVGM	7.67356	1	20.2024	24.3584	24.4887	26.1963	20.9938	23.2871	19.2249	23.9593	22.5858	29.5855	23.4226		7.82116	9.43011	9.48053	10.1416	8.12754	9.01536	7.44272	9.27558	8.74387	11.4537	9.06781
sp|P21619|LMNB2_MOUSE	R.ATS#SSSSSSGVGM*SVGQGR.G	397	TISRATSSSSSSS	10.2828	1	328.843	330.991	362.98	521.765	437.672	230.282	206.894	459.353	328.496	589.935	478.808		7.6904	7.74064	8.48873	12.2021	10.2355	5.38544	4.83848	10.7425	7.68228	13.7964	11.1975
sp|E9Q6J5|BD1L1_MOUSE	R.RGS#TSQEMAK.E	1071	CENRRGSTSQEMA	13.24	4	457.343	431.881	461.279	465.878	445.181	344.838	375.362	352.408	320.58	304.882	328.295		10.6658	10.072	10.7576	10.8649	10.3822	8.04207	8.75394	8.2186	7.47633	7.11025	7.65625
sp|Q9WVH4|FOXO3_MOUSE	R.AVS#M*DNSNK.Y	252	PRRRAVSMDNSNK	81.4183	4	1790.71	1658.32	1633.79	1895.27	1767.07	733.713	861.624	1440.41	1098.97	1177.45	1068.78		11.8385	10.9633	10.8012	12.5298	11.6822	4.85064	5.69627	9.52269	7.26541	7.78424	7.06578
tr|Q59IW6|Q59IW6_MOUSE	R.ENGSFS#GK.N	986	RENGSFSGKNKSI	31.5052	2	165.053	173.047	186.831	186.429	201.491	171.323	165.107	211.153	170.423	170.855	166.055		8.38784	8.79407	9.49458	9.47412	10.2396	8.70648	8.39056	10.7306	8.66074	8.68267	8.43878
sp|E9Q6J5|BD1L1_MOUSE	R.RGS#TSQEMAK.E	1071	CENRRGSTSQEMA	13.24	4	885.503	831.206	893.166	940.466	910.395	710.801	657.793	710.311	639.447	624.091	644.589		10.4821	9.83936	10.5728	11.1327	10.7768	8.41407	7.78658	8.40827	7.56942	7.38764	7.63028
sp|A2A7S8|K1522_MOUSE	K.M*GS#PGSDPQK.K	1003	ATEKMGSPGSDPQ	69.3475	3	1111.28	1014.91	1075.5	1136.09	1187.3	986.564	1072.13	1122.68	1076.87	1133.8	1170.86		9.19325	8.39605	8.89726	9.39848	9.82212	8.16153	8.86941	9.28757	8.9086	9.37954	9.68618
sp|Q8R149|BUD13_MOUSE	K.ARHDT#PDPS#PPRK.A	144	RKARHDTPDPSPP	1000	4	237.536	216.196	241.029	261.573	285.554	291.838	301.152	306.613	316.733	296.375	321.533		7.72191	7.02818	7.83545	8.50331	9.28288	9.48718	9.78996	9.96748	10.2965	9.63467	10.4525
sp|Q9WVH4|FOXO3_MOUSE	R.AVS#M*DNSNK.Y	252	PRRRAVSMDNSNK	81.4183	4	378.862	366.896	362.657	420.041	440.07	183.123	186.491	337.936	248.498	296.519	250.18		10.9142	10.5695	10.4474	12.1005	12.6775	5.27539	5.3724	9.73523	7.1587	8.54209	7.20715
sp|Q52KI8|SRRM1_MOUSE	R.HRPSS#PAT#PPPK.T	404	RPSSPATPPPKTR	60.3087	3	250.005	242.191	257.501	270.409	270.061	313.837	323.393	323.503	292.104	302.269	315.946		7.9085	7.66131	8.14562	8.55393	8.54293	9.92774	10.23	10.2335	9.24024	9.56179	9.99444
sp|Q8BGD9|IF4B_MOUSE	K.RSSNPPARSQS#S#DTEQPSPTSGGGK.V	498	PARSQSSDTEQPS	28.8739	2	54.3312	48.8239	63.397	84.8144	74.5481	46.3488	53.0774	81.8282	61.4661	72.1699	72.4048		7.61785	6.84565	8.88897	11.8919	10.4525	6.49861	7.44205	11.4732	8.61824	10.119	10.152
sp|A2A7S8|K1522_MOUSE	K.M*GS#PGSDPQK.K	1003	ATEKMGSPGSDPQ	69.3475	3	234.128	221.541	213.727	221.92	219.217	336.989	382.976	372.512	300.759	309.023	297.769		7.52687	7.12221	6.871	7.13442	7.04752	10.8337	12.3121	11.9757	9.66898	9.93463	9.57284
sp|P09405|NUCL_MOUSE	K.GAAT#PAK.G	129	GKKGAATPAKGAK	1000	3	581.203	534.341	559.398	518.569	553.522	1812.97	1750.49	1818	1491.03	1526.01	1615.97		4.55434	4.18713	4.38348	4.06354	4.33743	14.2066	13.7169	14.246	11.6838	11.9579	12.6628
sp|E9Q7G0|NUMA1_MOUSE	R.ATSS#TQSLAR.L	1835	NLRATSSTQSLAR	7.93325	4	841.221	769.634	814.106	1258.1	852.078	257.503	302.378	595.858	451.814	291.204	216.949		12.6483	11.572	12.2407	18.9164	12.8116	3.87173	4.54647	8.95913	6.79334	4.37845	3.26198
tr|H3BL37|H3BL37_MOUSE	K.GS#PGPQGAK.E	1278	GGKGKGSPGPQGA	1000	6	274.823	248.621	250.054	259.178	245.936	390.201	431.395	440.733	373.095	352.81	399.951		7.4949	6.78034	6.81942	7.06823	6.70711	10.6415	11.7649	12.0196	10.1749	9.62175	10.9074
sp|Q8K2L8|TPC12_MOUSE	K.SPDSTS#PSYSTR.M	314	KSPDSTSPSYSTR	28.5005	5	600.439	603.246	622.73	740.168	734.998	316.991	332.04	548.958	495.943	575.302	505.875		9.88103	9.92721	10.2478	12.1804	12.0954	5.21651	5.46416	9.03384	8.1614	9.46736	8.32484
tr|H3BL37|H3BL37_MOUSE	K.GS#PGPQGAK.E	1278	GGKGKGSPGPQGA	1000	6	425.575	382.595	379.275	397.25	383.085	645.421	668.119	661.515	629.908	588.816	616.954		7.36478	6.62099	6.56354	6.8746	6.62947	11.1693	11.5621	11.4479	10.9009	10.1898	10.6767
sp|Q8BZR9|NCBP3_MOUSE	K.KVDHRAS#GAEEDDSELQR.A	563	KVDHRASGAEEDD	49.9778	3	908.991	826.041	926.174	972.875	1011.51	755.721	794.921	858.801	817.833	829.232	904.064		9.46258	8.59907	9.64145	10.1276	10.5298	7.86704	8.27511	8.9401	8.51362	8.63229	9.41129
sp|O35381|AN32A_MOUSE	R.NRTPS#DVK.E	17	LRNRTPSDVKELV	41.7191	2	460.34	461.054	442.052	491.561	499.053	369.681	389.853	463.268	413.729	796.356	747.043		8.3184	8.33131	7.98794	8.88257	9.01795	6.68019	7.0447	8.37133	7.47615	14.3903	13.4992
sp|Q7TPS5|C2CD5_MOUSE	R.QSS#CGVK.F	141	NRFRQSSCGVKFF	22.8534	1	670.25	682.083	770.691	720.933	830.817	423.027	503.857	534.088	482.929	487.693	502.56		10.1416	10.3206	11.6614	10.9085	12.5711	6.40083	7.62388	8.08132	7.30723	7.3793	7.60425
sp|Q52KI8|SRRM1_MOUSE	K.RRS#PS#LSSK.H	672	TVTKRRSPSLSSK	34.4881	1	793.093	746.211	765.78	813.555	822.291	918.62	984.968	972.449	952.053	846.266	912.306		8.32417	7.83211	8.03749	8.53893	8.63063	9.64168	10.3381	10.2067	9.99258	8.88227	9.57541
sp|Q03347|RUNX1_MOUSE	R.VS#PHHPAPTPNPR.A	212	RTAMRVSPHHPAP	110.807	1	81.7743	72.9865	78.5154	80.3472	83.4247	55.2018	49.7304	54.6487	60.533	42.956	43.7294		11.6182	10.3696	11.1552	11.4154	11.8527	7.84287	7.06551	7.76428	8.60031	6.10303	6.21291
sp|Q52KI8|SRRM1_MOUSE	R.RVS#HS#PPPK.Q	655	PPKRRVSHSPPPK	1000	1	248.088	241.457	252.369	272.283	330.881	210.191	261.292	230.872	204.235	222.203	255.094		9.09092	8.84794	9.24777	9.97753	12.1248	7.70222	9.57477	8.46006	7.48398	8.14239	9.34764
sp|O88271|CFDP1_MOUSE	K.AAPGS#QTK.V	127	SKAAPGSQTKVAE	18.8756	1	464.823	420.718	459.077	488.111	509.632	539.724	570.703	602.183	556.835	576.133	588.457		8.04694	7.2834	7.94746	8.4501	8.82266	9.34361	9.87991	10.4249	9.63983	9.97392	10.1873
tr|A2A484|A2A484_MOUSE	K.STAS#PASTK.T	479	LDKSTASPASTKT	36.8328	5	664.497	618.95	679.771	685.684	680.8	578.173	714.204	685.693	627.328	597.892	689.719		9.20011	8.5695	9.41158	9.49345	9.42582	8.00493	9.88831	9.49356	8.68549	8.27794	9.54931
sp|P83917|CBX1_MOUSE	R.KADS#DSEDK.G	89	GKRKADSDSEDKG	31.2747	3	875.585	789.215	801.22	797.762	816.234	687.263	797.651	703.241	676.974	683.55	699.596		10.5134	9.47631	9.62046	9.57894	9.80074	8.25215	9.5776	8.444	8.12861	8.20757	8.40024
tr|F8VQ05|F8VQ05_MOUSE	R.INHGGS#LAR.T	1973	RINHGGSLARTRS	1000	1	58.2425	50.442	65.161	56.203	61.0121	68.6912	61.2085	50.7252	48.1803	41.2029	36.8254		9.74128	8.43661	10.8984	9.40016	10.2045	11.4889	10.2373	8.48398	8.05833	6.89134	6.15918
tr|A2A484|A2A484_MOUSE	K.STAS#PASTK.T	479	LDKSTASPASTKT	36.8328	5	263.622	260.279	270.878	287.201	303.599	264.233	270.202	298.893	277.001	274.19	283.535		8.63304	8.52358	8.87067	9.40524	9.94223	8.65306	8.84855	9.78811	9.07121	8.97913	9.28518
sp|Q52KI8|SRRM1_MOUSE	R.RVS#RT#PEPK.K	743	RPIRRVSRTPEPK	1000	1	409.839	325.3	363.001	417.11	442.881	569.928	553.466	589.51	557.287	534.237	586.595		7.66175	6.08134	6.78614	7.79768	8.27945	10.6545	10.3468	11.0206	10.4182	9.98732	10.9661
sp|Q6TXD4|DNMBP_MOUSE	R.ASS#LTASR.L	480	HLQRASSLTASRL	19.3315	1	456.65	431.643	462.927	509.01	462.057	430.403	419.488	471.902	406.195	372.795	398.457		9.47107	8.95241	9.60125	10.557	9.58321	8.9267	8.70032	9.7874	8.42462	7.73189	8.26412
sp|A6H8H2|DEN4C_MOUSE	R.SCS#FSSESR.A	1043	FPERSCSFSSESR	30.8348	4	308.554	293.565	315.731	355.557	349.868	339.492	335.221	519.038	401.1	431.582	357.026		7.7009	7.3268	7.88	8.87399	8.73199	8.47304	8.36643	12.9541	10.0106	10.7714	8.91064
sp|Q8BHL3|TB10B_MOUSE	R.HGAPAAPS#PPPR.G	22	GAPAAPSPPPRGS	1000	2	90.8041	89.2663	106.2	100.97	104.719	95.5938	96.4841	93.9662	110.305	92.3173	103.417		8.37643	8.23457	9.79663	9.31422	9.66004	8.81827	8.9004	8.66812	10.1753	8.51602	9.53997
sp|Q5PR69|K1211_MOUSE	R.HS#LDGSK.V	1046	VLQSRHSLDGSKV	71.2384	3	1867.17	1641.78	1723.43	2482.2	1962.86	714.428	885.671	1567.26	1114.42	1156.68	1110.23		11.5072	10.1181	10.6213	15.2976	12.0969	4.40294	5.4583	9.65888	6.86803	7.1285	6.84224
sp|P47809|MP2K4_MOUSE	R.THS#IESSGK.L	78	ERLRTHSIESSGK	35.8197	4	805.428	743.666	856.281	973.991	933.604	584.663	676.433	1012.11	824.86	857.727	804.084		8.87735	8.19661	9.43784	10.7352	10.2901	6.4441	7.45557	11.1553	9.09153	9.45379	8.86254
sp|P47809|MP2K4_MOUSE	R.THS#IESSGK.L	78	ERLRTHSIESSGK	35.8197	4	502.853	467.032	524.623	655.081	611.436	392.153	448.021	713.059	532.09	603.073	544.065		8.38999	7.79232	8.75321	10.9299	10.2017	6.54299	7.47514	11.8972	8.8778	10.0621	9.0776
sp|Q8BZX4|SREK1_MOUSE	K.VQHNGNCQPNEES#PCSK.A	486	CQPNEESPCSKAD	34.0388	2	326.975	302.232	345.372	317.145	357.806	385.038	444.935	422.862	374.064	403.252	429.424		7.95734	7.35518	8.40504	7.71811	8.70763	9.37037	10.828	10.2909	9.10329	9.81362	10.4505
sp|E9PYL2|PRR12_MOUSE	R.SPS#PQGTK.A	911	GAYRSPSPQGTKA	30.8348	1	567.455	519.251	527.531	481.758	577.538	574.405	567.914	429.638	490.232	388.092	461.345		10.16	9.29698	9.44523	8.62569	10.3406	10.2845	10.1683	7.6925	8.7774	6.94864	8.26019
sp|Q9CW03|SMC3_MOUSE	K.KGDVEGSQS#QDEGEGSGESER.G	1067	DVEGSQSQDEGEG	45.8082	2	345.424	338.731	337.331	376.137	392.248	293.247	316.346	302.479	315.158	322.977	306.937		9.47142	9.28791	9.24951	10.3136	10.7553	8.04074	8.6741	8.29387	8.64153	8.85593	8.4161
sp|Q8BTI8|SRRM2_MOUSE	R.NHSGSRT#PPVALSSSR.M	2056	NHSGSRTPPVALS	31.2747	1	55.1697	52.6449	67.9674	67.3673	77.3684	64.9881	62.2403	91.8813	84.5344	79.997	87.4258		6.96953	6.65056	8.58624	8.51044	9.77387	8.20987	7.86275	11.6073	10.6791	10.1059	11.0444
sp|Q8BYJ6|TBCD4_MOUSE	R.HAS#APSHVQPSDSEK.N	348	PRRRHASAPSHVQ	40.821	2	794.032	745.683	810.007	806.198	852.248	547.828	589.373	634.343	538.27	572.346	544.521		10.6799	10.0296	10.8947	10.8435	11.4629	7.36838	7.92717	8.53202	7.23982	7.69816	7.3239
sp|Q80XU3|NUCKS_MOUSE	R.SGKNS#QEDSEDSEEK.D	54	RRSGKNSQEDSED	64.288	1	488.874	505.212	480.173	483.703	570.013	388.652	381.975	398.218	335.758	533.982	510.592		9.6289	9.9507	9.45753	9.52706	11.227	7.65492	7.52341	7.84334	6.61311	10.5173	10.0567
sp|Q03141|MARK3_MOUSE	R.NVS#SEQK.D	643	GSSRNVSSEQKDE	13.24	2	623.407	633.201	638.351	735.537	719.771	519.427	518.9	626.762	504.239	527.005	526.542		9.48416	9.63316	9.7115	11.19	10.9502	7.90226	7.89425	9.5352	7.67121	8.01755	8.0105
sp|Q8C208|IKZF4_MOUSE	R.GT#PGPSK.E	510	EGLLRGTPGPSKE	48.9873	1	765.566	723.769	658.967	748.06	753.201	414.694	395.379	399.507	405.788	369.361	397.482		12.6922	11.9993	10.9249	12.402	12.4872	6.87515	6.55495	6.62338	6.7275	6.12359	6.5898
tr|E9PZW8|E9PZW8_MOUSE	K.SPDGM*S#PK.K	1106	KSPDGMSPKKETP	70.1992	2	438.451	406.514	424.426	487.539	463.246	586.434	653.767	779.061	653.39	800.756	767.404		6.78614	6.29183	6.56905	7.54588	7.1699	9.07654	10.1187	12.0579	10.1129	12.3937	11.8775
sp|Q8CI51|PDLI5_MOUSE	R.RGS#QGDIK.Q	228	EGQRRGSQGDIKQ	1000	9	186.527	180.52	175.201	205.381	226.078	168.982	164.466	194.803	192.462	161.502	154.966		9.27586	8.97714	8.71262	10.2134	11.2427	8.40334	8.17876	9.68742	9.57098	8.0314	7.70636
sp|Q8QZS3|FLCN_MOUSE	R.AHS#PAEGASSESSSPGPK.K	62	SRVRAHSPAEGAS	76.375	3	263.281	256.5	261.274	281.48	307.076	326.296	349.887	350.437	320.892	330.792	340.569		7.76989	7.56976	7.71065	8.30694	9.06234	9.62956	10.3258	10.342	9.47009	9.76225	10.0508
sp|Q61026|NCOA2_MOUSE	K.QEPAS#PK.K	736	VKQEPASPKKKEN	1000	3	527.281	532.963	611.892	552.455	609.116	419.046	516.995	551.911	477.255	493.468	538.704		9.04258	9.14003	10.4936	9.47431	10.446	7.18641	8.86619	9.46497	8.18467	8.46271	9.23849
sp|Q68FE6|RIPR1_MOUSE	R.HTSS#PEVVAEDR.L	875	GDRHTSSPEVVAE	28.8739	1	188.097	175.052	177.952	194.211	203.141	194.485	202.088	196.226	210.628	197.116	188.736		8.84026	8.22716	8.36346	9.12762	9.54729	9.1405	9.49781	9.22228	9.89919	9.26415	8.87029
sp|Q9ESV0|DDX24_MOUSE	R.APPQPGSSTS#.-	857	QPGSSTSxxxxxx	8.5756	3	176.394	165.496	180.959	214.58	255.96	345.06	251.691	379.353	387.933	308.112	320.536		5.90722	5.54226	6.06008	7.18604	8.57179	11.5556	8.42884	12.7041	12.9914	10.3183	10.7344
sp|Q52KI8|SRRM1_MOUSE	R.HRPSS#PAT#PPPK.T	404	RPSSPATPPPKTR	60.3087	3	247.286	252.124	238.839	296.104	291.493	310.821	309.818	334.119	310.513	313.686	327.037		7.65156	7.80125	7.39018	9.1621	9.0194	9.61748	9.58642	10.3383	9.60794	9.70612	10.1192
sp|Q7TQH0|ATX2L_MOUSE	R.QGSGRES#PSLVSR.E	337	QGSGRESPSLVSR	36.8328	4	107.561	102.107	123.007	123.441	148.275	157.957	167.995	179.171	165.881	147.072	181.451		6.70615	6.36608	7.66916	7.6962	9.24455	9.84819	10.474	11.1708	10.3422	9.16957	11.313
sp|Q7TQH0|ATX2L_MOUSE	R.QGSGRES#PSLVSR.E	337	QGSGRESPSLVSR	36.8328	4	286.545	299.784	342.775	269.739	357.849	440.297	460.36	423.493	366.87	373.88	422.513		7.0855	7.41287	8.47592	6.66993	8.84867	10.8874	11.3835	10.4719	9.07173	9.24507	10.4476
sp|Q8BRT1|CLAP2_MOUSE	K.MVSQS#QPGSR.S	461	TKMVSQSQPGSRS	33.7014	1	262.288	247.757	290.607	298.473	319.125	257.034	280.352	294.635	327.068	285.772	302.03		8.28677	7.82768	9.18148	9.43001	10.0825	8.12077	8.85749	9.30873	10.3334	9.02873	9.54239
sp|Q3UL36|ARGL1_MOUSE	K.RSS#LDEK.Q	92	TVSKRSSLDEKQK	17.0091	3	461.145	447.403	475.352	517.099	484.12	369.483	413.721	471.842	394.177	629.129	628.803		8.71356	8.45389	8.98201	9.77083	9.14767	6.98155	7.81746	8.91567	7.44816	11.8877	11.8815
sp|Q03173|ENAH_MOUSE	R.TNT#MNGSK.S	734	PWERTNTMNGSKS	48.8739	2	695.696	744.487	795.244	805.256	581.601	482.973	471.04	578.392	419.88	465.644	438.523		10.7381	11.4912	12.2747	12.4292	8.97708	7.45475	7.27055	8.92754	6.4809	7.18726	6.76865
sp|Q9JJZ6|KLF13_MOUSE	R.SRADLES#PQRK.H	163	SRADLESPQRKHK	76.0346	1	281.93	253.48	268.04	319.791	292.911	422.781	328.867	401.315	430.946	355.262	382.099		7.54344	6.78223	7.17179	8.55647	7.83726	11.3121	8.79929	10.7377	11.5306	9.50555	10.2236
sp|Q80TH2|ERBIN_MOUSE	R.SES#AENHSYAK.H	1013	RLPRSESAENHSY	42.6519	5	733.802	759.698	758.038	1057.31	883.177	352.04	358.51	654.429	488.018	546.61	485.248		10.369	10.7349	10.7115	14.9403	12.4798	4.97452	5.06594	9.24743	6.89595	7.72388	6.85681
sp|Q80TH2|ERBIN_MOUSE	R.SES#AENHSYAK.H	1013	RLPRSESAENHSY	42.6519	5	370.214	339.795	387.551	519.751	428.996	177.491	191.7	377.916	281.852	312.837	260.933		10.1455	9.31191	10.6206	14.2435	11.7564	4.86404	5.25344	10.3566	7.72402	8.57313	7.15073
sp|O88508|DNM3A_MOUSE	K.RSEPQPEEGS#PAAGQK.G	102	PQPEEGSPAAGQK	163.368	4	327.341	364.375	373.377	393.482	399.635	530.104	527.895	580.584	525.05	503.844	549.853		6.44938	7.17905	7.3564	7.75251	7.87374	10.4443	10.4008	11.4389	10.3447	9.92689	10.8334
sp|P70399|TP53B_MOUSE	K.M*ESLGS#PR.T	533	KMESLGSPRTEED	31.8712	1	549.382	517.292	552.863	568.451	599.697	450.054	467.213	516.717	493.247	445.399	479.261		9.74154	9.17254	9.80326	10.0797	10.6337	7.98028	8.28454	9.16234	8.74617	7.89774	8.49817
sp|O55028|BCKD_MOUSE	R.S#TSATDTHHVELAR.E	31	LSLRARSTSATDT	24.8358	6	195.344	183.637	172.592	214.076	193.332	192.177	195.327	252.601	202.835	231.749	204.864		8.72643	8.20344	7.71005	9.56324	8.63655	8.58496	8.72566	11.2842	9.06107	10.3527	9.15168
sp|P51125|ICAL_MOUSE	K.S#PSM*STTETK.A	81	SAATSKSPSMSTT	24.7542	2	769.052	726.849	722.675	748.406	770.56	758.075	821.713	784.537	743.079	717.374	773.919		9.2254	8.71915	8.66907	8.97775	9.2435	9.09373	9.85712	9.41116	8.91384	8.60548	9.28379
sp|Q61193|RGL2_MOUSE	R.RSAS#CGSPLSGNTGEGTSR.S	619	GHRRSASCGSPLS	64.5432	2	100.874	85.7503	100.398	95.8684	110.352	86.1407	77.585	95.6555	95.6724	80.274	84.162		9.9606	8.46722	9.91361	9.4663	10.8965	8.50577	7.66095	9.44528	9.44695	7.92647	8.31038
sp|Q52KI8|SRRM1_MOUSE	K.RRAS#PS#PPPK.R	645	PPKRRASPSPPPK	1000	14	470.411	456.908	440.264	471.707	510.854	549.805	556.487	580.478	550.71	548.852	573.474		8.23845	8.00196	7.71047	8.26114	8.94674	9.62889	9.74591	10.1661	9.64474	9.6122	10.0434
sp|P51125|ICAL_MOUSE	K.S#PSM*STTETK.A	81	SAATSKSPSMSTT	24.7542	2	134.806	136.17	140.534	137.09	161.157	153.99	146.028	148.141	153.516	156.275	151.832		8.3237	8.40795	8.67741	8.46475	9.95078	9.50829	9.01666	9.14713	9.47897	9.64934	9.37501
sp|Q9WTU0|PHF2_MOUSE	R.RPS#ASS#PNNTAAK.G	1057	LTQRRPSASSPNN	25.7806	2	284.187	258.007	314.212	319.96	329.221	215.888	221.175	243.71	248.012	211.673	229.68		9.88228	8.97188	10.9264	11.1262	11.4483	7.50726	7.6911	8.47474	8.62431	7.36068	7.98686
sp|Q8R149|BUD13_MOUSE	R.VRHDT#PDTS#PPRK.A	131	RRVRHDTPDTSPP	30.0163	1	197.717	165.394	185.865	192.92	199.333	194.818	217.325	220.395	223.377	204.937	191.749		9.01241	7.53905	8.47218	8.79376	9.08608	8.88025	9.90617	10.0461	10.1821	9.34154	8.74037
sp|Q8BKX1|BAIP2_MOUSE	R.SSS#M*AAGLER.N	367	TLPRSSSMAAGLE	24.437	5	995.211	942.915	913.953	656.044	813.405	434.519	401.639	366.701	308.698	280.927	299.355		15.5178	14.7023	14.2508	10.2293	12.683	6.77521	6.26252	5.71776	4.81336	4.38034	4.66767
sp|P51612|XPC_MOUSE	K.RGCS#DPGDPTNGAAK.K	60	KRKRGCSDPGDPT	112.964	2	276.418	271.571	261.026	264.749	267.934	161.679	154.402	202.992	168.043	280.848	296.149		10.6078	10.4217	10.0171	10.16	10.2822	6.20455	5.92529	7.78996	6.44879	10.7778	11.3649
sp|Q7TPV4|MBB1A_MOUSE	K.QLQHGEDEDS#DNEDNK.N	722	HGEDEDSDNEDNK	1000	3	109.174	110.754	126.141	133.212	153.79	198.419	188.052	218.359	176.367	220.737	221.699		5.87998	5.96508	6.79381	7.17464	8.28298	10.6866	10.1283	11.7606	9.49893	11.8887	11.9405
sp|Q8BVL3|SNX17_MOUSE	R.SDS#QQAVK.S	409	TLRRSDSQQAVKS	52.7504	4	783.225	746.588	794.125	838.232	806.952	632.176	682.403	750.426	656.013	641.516	647.28		9.81615	9.35699	9.95277	10.5056	10.1135	7.92306	8.55255	9.40509	8.22181	8.04012	8.11236
sp|Q8R149|BUD13_MOUSE	R.VRHDTPDT#S#PPRK.A	134	RHDTPDTSPPRKA	40.821	1	215.05	210.841	223.364	251.641	244.655	251.026	257.219	288.742	229.944	241.818	258.292		8.0465	7.88901	8.35757	9.41562	9.15422	9.39261	9.62434	10.8038	8.6038	9.04807	9.66447
sp|Q8K310|MATR3_MOUSE	K.TES#PAEGK.E	619	DAQKTESPAEGKE	37.4092	5	548.298	569.525	652.647	662.729	696.147	635.712	600.446	672.33	654.309	627.14	679.333		7.83438	8.13768	9.32537	9.46942	9.94693	9.08339	8.5795	9.60661	9.34912	8.96091	9.70667
sp|Q0KL02|TRIO_MOUSE	K.APGSTS#GTSQDGNTK.D	2429	KAPGSTSGTSQDG	8.65157	1	171.875	173.4	178.893	248.207	218.219	152.474	124.267	249.543	183.438	179.764	142.85		8.49635	8.57171	8.84327	12.2697	10.7873	7.53729	6.14291	12.3357	9.06794	8.8863	7.06153
sp|E9Q7G0|NUMA1_MOUSE	K.RVSSET#HQGPGT#PESK.K	1982	THQGPGTPESKKA	57.12	1	180.418	187.294	204.725	246.597	233.942	131.8	114.477	231.729	161.664	253.086	216.833		8.3428	8.66073	9.46676	11.403	10.8178	6.09461	5.29359	10.7155	7.47556	11.7031	10.0266
sp|Q3UYC0|PPM1H_MOUSE	K.AGTITST#PNR.N	113	AGTITSTPNRNSK	18.8756	3	143.048	136.952	172.307	166.338	174.802	106.959	105.032	119.47	124.301	125.478	118.512		9.57994	9.17172	11.5395	11.1397	11.7065	7.1631	7.03403	8.00095	8.32448	8.40327	7.93681
sp|Q8BUV6|LSM11_MOUSE	R.AGSPASPPS#PR.L	21	SPASPPSPRLDVS	20.1052	2	313.274	297.205	323.992	359.321	366.034	253.402	235.858	376.007	342.898	304.242	300.357		9.02133	8.55861	9.32997	10.3473	10.5407	7.2972	6.79199	10.8279	9.8744	8.76125	8.64936
sp|P70182|PI51A_MOUSE	R.S#GPSGNSCTSQLM*ASGEHR.A	458	PSFSRRSGPSGNS	7.32171	1	41.1389	49.2209	57.1157	56.307	51.3657	36.2817	33.4556	50.4551	42.0749	41.7895	39.495		8.24923	9.86983	11.4529	11.2908	10.2999	7.27525	6.70856	10.1173	8.43693	8.37968	7.91958
sp|Q56A08|GPKOW_MOUSE	K.HS#PDRQDGPVPK.T	348	EKKRKHSPDRQDG	1000	1	114.31	118.237	105.75	132.389	143.542	141.8	152.628	143.918	146.843	140.696	151.107		7.66551	7.92887	7.09154	8.87791	9.62579	9.50902	10.2351	9.65105	9.84715	9.43493	10.1331
sp|Q52KE7|CCNL1_MOUSE	K.S#PYNGVR.K	380	RQQASKSPYNGVR	42.6519	2	198.257	174.877	200.722	211.988	216.535	196.566	200.328	227.038	194.25	207.784	208.558		8.86302	7.81783	8.9732	9.47686	9.68013	8.78741	8.95559	10.1497	8.68387	9.28893	9.32351
sp|E9Q6J5|BD1L1_MOUSE	R.APS#ENEK.G	1242	ALSRAPSENEKGQ	1000	4	589.705	583.157	643.25	1074.87	870.44	462.542	432.48	826.072	708.367	779.197	607.471		7.78227	7.69585	8.48889	14.1849	11.4871	6.10411	5.70738	10.9016	9.34823	10.283	8.01672
sp|O35625|AXIN1_MOUSE	R.TPGCQS#PGPGHRS#PDSGHVAK.T	485	RTPGCQSPGPGHR	35.7805	1	233.435	237.006	303.04	237.925	257.806	286.572	298.999	288.951	242.641	235.724	231.751		8.17966	8.30478	10.6186	8.337	9.03364	10.0416	10.477	10.1249	8.50224	8.25985	8.12065
sp|Q8BI72|CARF_MOUSE	R.QQSGS#PK.K	262	NRQQSGSPKKGAL	6.05484	1	16.7323	13.0411	21.028	20.0075	24.8861	29.6257	31.2502	32.1772	32.1195	28.5127	29.6559		5.99647	4.67363	7.53594	7.17023	8.9186	10.6171	11.1993	11.5315	11.5109	10.2183	10.628
sp|Q3TWW8|SRSF6_MOUSE	K.ARS#M*S#PPPK.R	314	PPSKARSMSPPPK	1000	4	840.327	730.983	755.179	899.48	877.616	1013.1	961.705	1053.25	1035.91	1007.76	1044.07		8.22288	7.15291	7.38968	8.80171	8.58776	9.91353	9.4106	10.3064	10.1368	9.86125	10.2165
sp|Q9R020|ZRAB2_MOUSE	R.S#RPSS#PAVRK.K	290	DRKRSRSRPSSPA	27.1565	2	234.125	220.652	227.808	248.394	258.531	302.302	297.595	298.05	248.905	287.454	314.195		7.96884	7.51025	7.75381	8.4545	8.79952	10.2893	10.1291	10.1446	8.47188	9.78397	10.6941
sp|Q9WU62|INCE_MOUSE	K.ATPQS#PK.N	218	LKATPQSPKNRGV	1000	1	554.718	538.921	512.751	591.152	590.374	866.345	988.955	968.625	925.738	941.164	962.741		6.57133	6.3842	6.07419	7.00294	6.99373	10.2629	11.7154	11.4746	10.9665	11.1493	11.4049
sp|Q8R3Y5|CS047_MOUSE	R.RVT#AEM*EGK.Y	193	TKRRRVTAEMEGK	1000	1	301.647	322.058	313.77	329.824	344.294	222.094	246.621	289.477	242.788	305.259	324.689		9.30285	9.93232	9.67674	10.1718	10.6181	6.84942	7.60586	8.92751	7.48765	9.41424	10.0135
sp|Q8BH50|CR025_MOUSE	R.SES#ETSTM*AAK.K	147	RRSRSESETSTMA	5.94807	1	241.996	252.324	268.629	476.328	368.146	204.562	213.636	365.486	329.987	347.391	285.419		7.21535	7.5233	8.00944	14.2022	10.9766	6.09923	6.36977	10.8973	9.8389	10.3578	8.51004
sp|P35486|ODPA_MOUSE	R.YGM*GTS#VER.A	232	RYGMGTSVERAAA	7.93325	1	296.354	280.213	283.798	230.697	263.343	458.26	477.255	425.726	365.279	379.072	361.625		7.75465	7.33231	7.42611	6.03663	6.89087	11.9913	12.4883	11.1399	9.55822	9.91914	9.4626
sp|Q8BTI8|SRRM2_MOUSE	K.SGM*S#PEQSK.T	1097	KLKSGMSPEQSKT	79.1255	15	496.153	476.799	528.464	584.923	559.081	577.459	565.355	626.436	599.887	589.516	578.829		8.02459	7.71157	8.54718	9.46034	9.04237	9.33961	9.14385	10.1317	9.70235	9.53462	9.36177
sp|Q8CI51|PDLI5_MOUSE	R.RGS#QGDIK.Q	228	EGQRRGSQGDIKQ	1000	9	157.237	145.909	150.66	190.584	193.685	131.549	145.098	167.611	154.125	134.22	154.704		9.11316	8.45662	8.73196	11.0459	11.2257	7.62435	8.4096	9.71444	8.9328	7.77912	8.96639
sp|O35126|ATN1_MOUSE	R.TGT#PPGYR.G	654	PSFRTGTPPGYRG	30.8348	1	546.136	479.81	489.751	552.926	565.847	396.098	403.478	407.738	373.911	371.246	398.018		10.9557	9.62515	9.82458	11.0919	11.3511	7.94586	8.09391	8.17937	7.50079	7.44732	7.98438
tr|F6RJ39|F6RJ39_MOUSE	K.GVQAGNSDT#EGGQPGRK.R	786	QAGNSDTEGGQPG	12.7421	1	147.478	142.737	166.828	161.703	161.87	161.669	162.741	168.001	157.942	162.965	156.572		8.4249	8.15407	9.53026	9.23749	9.24701	9.23556	9.29678	9.59731	9.02266	9.3096	8.94437
sp|Q6PDQ2|CHD4_MOUSE	K.M*SQPGS#PSPK.T	1528	KMSQPGSPSPKTP	26.5336	4	555.71	498.313	528.319	579.372	631.408	557.081	574.055	633.058	634.323	556.358	595.186		8.76075	7.85588	8.32892	9.13378	9.95412	8.78236	9.04996	9.98014	10.0001	8.77097	9.38308
sp|P51859|HDGF_MOUSE	K.ASGYQSS#QK.K	103	ASGYQSSQKKSCA	20.3546	1	321.547	323.097	380.709	585.435	400.977	354.535	372.456	682.932	494.58	550.362	445.561		6.5459	6.57745	7.7503	11.918	8.16289	7.21745	7.58227	13.9028	10.0684	11.204	9.07052
tr|A0A286YCV9|A0A286YCV9_MOUSE	R.RRS#SGLQPQGAPEVR.R	1798	GTGRRRSSGLQPQ	1000	3	73.3005	66.1895	70.0976	91.5282	91.6949	77.162	57.988	103.359	84.6236	74.5092	63.7974		8.58069	7.74826	8.20575	10.7145	10.734	9.03272	6.78818	12.0994	9.90619	8.72218	7.46823
sp|E9PVX6|KI67_MOUSE	K.RHVS#PEPVK.M	2980	SSKRHVSPEPVKM	1000	1	344.205	362.654	376.26	388.588	414	740.607	675.612	691.344	709.234	688.4	693.265		5.65738	5.96062	6.18425	6.38687	6.80454	12.1727	11.1044	11.363	11.657	11.3146	11.3946
sp|O08550|KMT2B_MOUSE	R.GQGT#PPSGPGVGR.G	2079	QPRGQGTPPSGPG	27.0289	2	228.773	226.885	238.71	241.082	272.253	235.798	232.692	235.108	251.196	235.469	246.619		8.65061	8.57923	9.02638	9.11605	10.2947	8.91626	8.7988	8.89016	9.49853	8.9038	9.32543
sp|Q8K4J6|MKL1_MOUSE	K.S#PAAFHEQR.R	41	IMPPLKSPAAFHE	1000	3	142.791	133.788	140.808	177.961	168.288	75.5831	83.2037	165.867	131.512	157.524	118.648		9.54504	8.94319	9.41245	11.896	11.2494	5.05244	5.56184	11.0876	8.79103	10.5299	7.93117
sp|Q6ZPJ0|TEX2_MOUSE	R.SPHRS#PVQSAESS#PTASK.K	795	NRSPHRSPVQSAE	28.1732	1	228.901	217.847	239.193	287.516	271.723	261.178	262.782	335.563	280.407	275.521	292.539		7.75102	7.37673	8.09953	9.73584	9.20107	8.84398	8.89831	11.3628	9.49512	9.32967	9.90594
sp|Q8VIJ6|SFPQ_MOUSE	R.GM*GPGT#PAGYGR.G	679	RGMGPGTPAGYGR	82.8962	2	638.23	646.237	697.252	1133.01	836.677	204.439	210.415	630.169	406.13	528.872	371.345		10.1262	10.2532	11.0626	17.9764	13.2747	3.24363	3.33844	9.99828	6.44367	8.39109	5.89177
sp|Q99LH2|PTSS1_MOUSE	K.GSEDS#PPK.H	442	SKGSEDSPPKHSS	58.3337	1	525.827	485.608	489.96	540.969	577.682	522.817	545.556	583.929	561.886	523.729	574.548		8.86349	8.18555	8.2589	9.11872	9.73756	8.81275	9.19603	9.84287	9.47131	8.82812	9.68473
sp|Q52KI8|SRRM1_MOUSE	R.HRPS#SPAT#PPPK.T	404	RPSSPATPPPKTR	60.3087	2	273.293	239.596	242.862	273.125	305.822	294.498	314.828	335.524	319.871	294.749	301.973		8.55073	7.49643	7.5986	8.54545	9.56847	9.21417	9.85027	10.4978	10.0081	9.22202	9.44805
sp|O08785|CLOCK_MOUSE	R.HRTDS#LTDPSK.V	845	PRHRTDSLTDPSK	15.0304	1	539.744	546.538	580.108	588.906	591.497	349.497	362.799	498.679	425.249	413.591	401.596		10.1873	10.3155	10.9491	11.1152	11.1641	6.59652	6.84759	9.41223	8.02628	7.80626	7.57985
sp|Q9WVA4|TAGL2_MOUSE	K.GAS#QAGM*TGYGM*PR.Q	185	GTNRGASQAGMTG	99.0414	1	84.72	108.499	141.763	162.061	136.426	88.6417	99.9127	133.174	112.005	108.253	105.159		6.61557	8.4724	11.07	12.6549	10.6532	6.92181	7.80193	10.3993	8.74616	8.45322	8.21161
sp|Q8BTI8|SRRM2_MOUSE	K.SGM*S#PEQSK.T	1097	KLKSGMSPEQSKT	79.1255	15	705.755	705.635	713.323	777.87	818.726	782.553	794.756	833.411	859.293	786.142	780.824		8.24645	8.24505	8.33488	9.08908	9.56647	9.1438	9.28639	9.73806	10.0405	9.18574	9.1236
sp|Q6KCD5|NIPBL_MOUSE	R.HGS#SDDYLHM*VHR.L	243	DNPRHGSSDDYLH	13.145	1	71.2513	77.5797	78.6468	90.011	92.7636	80.084	83.0415	114.317	87.4276	92.3974	83.1462		7.49488	8.16056	8.27281	9.4682	9.75775	8.42398	8.73508	12.025	9.19645	9.71922	8.7461
sp|Q3UIA2|RHG17_MOUSE	R.SPS#PPQQQQQQQQQQQQQQQQQTPGM*R.R	671	PSARSPSPPQQQQ	13.145	4	18.7972	13.0369	20.0671	28.7191	30.4618	19.8068	21.9741	35.0268	27.4086	25.8445	26.0923		7.03397	4.87845	7.50915	10.7467	11.3989	7.41175	8.22275	13.1071	10.2564	9.67106	9.76381
sp|Q8BKX1|BAIP2_MOUSE	R.SSS#M*AAGLER.N	367	TLPRSSSMAAGLE	24.437	5	741.774	684.012	707.092	461.63	586.427	297.688	298.238	209.242	201.561	163.335	203.895		16.2852	15.0171	15.5238	10.1348	12.8746	6.53556	6.54764	4.59379	4.42515	3.58592	4.4764
sp|O35841|API5_MOUSE	R.TSEDTSSGS#PPK.K	464	EDTSSGSPPKKSP	54.6414	9	293.746	282.212	286.581	263.608	308.187	407.258	434.306	407.455	382.983	388.37	407.084		7.60647	7.30781	7.42094	6.82605	7.98041	10.5458	11.2462	10.5509	9.91724	10.0567	10.5413
sp|Q8BLR5|PSD4_MOUSE	K.DQPS#PSAGK.I	706	PEKDQPSPSAGKI	30.8348	4	795.15	787.146	839.163	1048.79	971.64	537.691	611.693	897.62	756.963	1060.77	944.584		8.59509	8.50857	9.07084	11.3368	10.5028	5.81212	6.61204	9.70273	8.18231	11.4663	10.2104
sp|O35841|API5_MOUSE	R.TSEDTSSGS#PPK.K	464	EDTSSGSPPKKSP	54.6414	9	782.119	727.922	711.253	740.29	763.551	1184.14	1238.09	1065.9	1044	1089.27	1131.67		7.46425	6.94701	6.78793	7.06505	7.28705	11.301	11.8158	10.1726	9.96352	10.3956	10.8003
tr|Q80ZM5|Q80ZM5_MOUSE	R.GASAASS#PAPK.A	134	GASAASSPAPKAR	24.437	1	470.338	450.815	459.03	488.638	497.959	935.895	972.051	960.113	922.546	873.78	937.384		5.90243	5.65743	5.76053	6.13208	6.24906	11.7449	12.1986	12.0488	11.5773	10.9654	11.7635
sp|P51125|ICAL_MOUSE	K.SPS#M*STTETK.A	83	ATSKSPSMSTTET	37.4092	1	620.134	623.82	623.571	1035.83	830.107	284.038	286.682	658.877	472.864	543.512	429.943		9.67542	9.73293	9.72904	16.1611	12.9515	4.4316	4.47285	10.2799	7.3777	8.47995	6.70803
sp|Q9JM52|MINK1_MOUSE	K.GQS#PPTK.D	903	ENSKGQSPPTKDG	21.9901	1	501.205	502.69	534.21	562.586	566.071	560.056	534.052	592.313	551.948	559.99	583.76		8.28591	8.31046	8.83155	9.30067	9.35828	9.25884	8.82895	9.79211	9.12479	9.25774	9.6507
tr|B2RQG2|B2RQG2_MOUSE	R.VEDNSVRS#PRK.S	125	EDNSVRSPRKSPR	17.5568	1	167.416	171.294	158.802	183.876	190.515	176.255	176.443	194.72	183.955	194.343	190.88		8.41923	8.61422	7.98601	9.24698	9.58085	8.86374	8.87316	9.79233	9.25095	9.77334	9.5992
sp|P06537|GCR_MOUSE	K.SQPGTNGGS#VK.L	189	PGTNGGSVKLYTT	17.994	1	373.582	386.058	438.595	583.032	506.114	273.584	285.854	517.678	392.511	491.995	415.747		8.00861	8.27608	9.40232	12.4987	10.8498	5.86492	6.12797	11.0977	8.4144	10.5471	8.91252
tr|E9Q616|E9Q616_MOUSE	K.SRLS#S#SSSNDSGTK.V	5630	KKSRLSSSSSNDS	26.3752	1	257.407	248.192	294.846	356.484	346.013	254.017	267.193	330.885	284.658	319.127	289.895		7.92335	7.63969	9.07577	10.9731	10.6508	7.81898	8.22456	10.1851	8.76218	9.82316	8.92337
sp|Q9DAS9|GBG12_MOUSE	K.TASTNS#IAQAR.R	10	KTASTNSIAQARR	48.8739	4	228.068	214.856	243.686	343.612	313.666	338.945	367.823	448.294	433.149	429.177	400.786		6.06232	5.71113	6.47747	9.13362	8.33761	9.00954	9.77716	11.9162	11.5136	11.408	10.6534
sp|Q03141|MARK3_MOUSE	K.SS#SSAVGGK.G	456	IPSRKSSSSAVGG	24.437	1	969.731	898.364	869.697	1045.84	896.542	719.587	700.081	1109.76	841.335	819.967	782.764		10.0452	9.30593	9.00897	10.8336	9.28705	7.45402	7.25196	11.4958	8.71518	8.49383	8.10846
sp|Q8BTI8|SRRM2_MOUSE	R.SGAGS#PPGK.R	1179	ERSGAGSPPGKRD	81.4183	4	843.704	773.088	756.588	743.375	846.595	747.698	1031.37	894.957	692.431	839.925	887.492		9.31526	8.5356	8.35342	8.20754	9.34718	8.25527	11.3873	9.88114	7.64507	9.27354	9.79872
sp|A2A7S8|K1522_MOUSE	R.S#PQSPASK.A	883	PEAEPRSPQSPAS	57.7805	2	402.681	331.773	324.918	228.13	317.888	415.598	441.104	176.489	236.142	208.876	319.224		11.8337	9.74992	9.5485	6.70413	9.34189	12.2133	12.9629	5.18656	6.93959	6.13832	9.38114
sp|Q3TWW8|SRSF6_MOUSE	K.ARS#M*S#PPPK.R	314	PPSKARSMSPPPK	1000	4	414.664	374.055	372.442	451.17	421.263	517.39	490.999	560.392	564.961	512.054	546.721		7.93447	7.15743	7.12656	8.63299	8.06074	9.9001	9.39511	10.7229	10.8104	9.79799	10.4613
sp|P12399|CTL2A_MOUSE	K.TNCYGNS#LNR.G	107	TNCYGNSLNRGEM	49.6206	1	506.653	492.217	660.729	971.674	789.156	370.384	431.772	1048.84	639.366	657.149	519.483		7.14862	6.94494	9.32256	13.7098	11.1346	5.22593	6.09209	14.7986	9.02114	9.27205	7.32965
sp|Q9CYA6|ZCHC8_MOUSE	K.THS#PVPDM*SK.F	660	MAPKTHSPVPDMS	6.75723	1	226.265	218.628	238.114	276.288	270.354	187.015	205.887	290.047	252.544	379.115	324.477		7.88729	7.62107	8.30031	9.631	9.42416	6.51907	7.17693	10.1106	8.80331	13.2154	11.3108
sp|O08856|ELL_MOUSE	K.LCQPQNATTDSS#PPREHGR.S	300	NATTDSSPPREHG	13.145	1	179.301	173.9	174.314	185.484	195.926	160.956	169.202	192.353	172.195	172.859	177.866		9.17442	8.89808	8.91926	9.4908	10.0251	8.23572	8.65769	9.84227	8.81084	8.84482	9.10102
tr|A0A1W2P712|A0A1W2P712_MOUSE	R.SATTTGS#PGTEK.A	739	SATTTGSPGTEKA	21.3031	4	954.728	811.456	900.906	807.69	917.643	1018.87	1120.99	853.704	903.723	657.861	826.478		9.768	8.30215	9.21733	8.26361	9.38856	10.4242	11.4691	8.73439	9.24614	6.7307	8.45585
sp|P35486|ODPA_MOUSE	R.YHGHS#M*SDPGVS#YR.T	293	YRYHGHSMSDPGV	28.1732	3	153.201	125.814	145.649	103.486	115.702	246.432	273.169	202.309	209.708	209.92	246.99		7.53801	6.19049	7.16644	5.09187	5.69291	12.1253	13.4408	9.9543	10.3183	10.3288	12.1527
sp|Q8CHP0|ZC3H3_MOUSE	K.ASS#PSASSSSSFR.W	380	YKWKASSPSASSS	19.3315	1	324.322	306.315	344.773	431.077	437.61	226.841	235.12	427.789	370.546	394.759	382.668		8.35489	7.89101	8.88174	11.105	11.2733	5.84369	6.05695	11.0203	9.54567	10.1694	9.85795
sp|Q99NB9|SF3B1_MOUSE	K.TERDT#PGHGSGWAET#PRTDR.G	303	PKTERDTPGHGSG	37.8692	1	125.687	120.762	131.102	158.747	163.674	149.687	156.644	186.193	163.46	185.686	174.995		7.32167	7.03482	7.63714	9.24753	9.53457	8.71978	9.12506	10.8464	9.5221	10.8169	10.1941
tr|A2ADB0|A2ADB0_MOUSE	R.SQS#PVHLR.R	750	PIERSQSPVHLRR	13.3267	2	40.5928	44.8364	40.6684	52.9642	56.5339	51.5018	48.888	52.8579	56.8105	50.7289	56.7961		7.33809	8.10522	7.35176	9.57451	10.2198	9.31016	8.83766	9.5553	10.2698	9.17043	10.2672
sp|O89100|GRAP2_MOUSE	R.RHT#DPVQLQAAGR.V	254	LMHRRHTDPVQLQ	1000	2	28.5942	21.4043	27.7862	131.45	56.2602	25.4763	28.6352	133.397	87.7116	114.075	77.7752		3.90329	2.92183	3.793	17.9437	7.67989	3.47769	3.9089	18.2096	11.9732	15.572	10.6168
sp|Q52KI8|SRRM1_MOUSE	K.RRT#AS#PPPPPK.R	633	PPPKRRTASPPPP	1000	5	237.137	219.349	246.514	273.281	261.714	325.852	354.614	386.228	327.816	335.136	363.078		7.11969	6.58564	7.40122	8.20486	7.85759	9.78322	10.6468	11.5959	9.84221	10.062	10.9009
sp|Q9JHE7|TSSC4_MOUSE	R.RPVTPPS#QTPAR.G	127	RPVTPPSQTPARG	8.0791	1	225.916	228.316	223.528	244.407	272.417	294.194	306.385	332.54	332.206	306.848	305.409		7.35365	7.43174	7.27591	7.95554	8.86726	9.5761	9.97292	10.8243	10.8134	9.98801	9.94117
sp|P06800|PTPRC_MOUSE	K.HELEM*S#K.E	981	KHELEMSKESEPE	1000	3	598.248	523.348	554.575	581.194	589.557	728.303	776.946	734.426	707.325	687.489	766.605		8.25396	7.22057	7.6514	8.01867	8.13405	10.0483	10.7194	10.1328	9.75887	9.4852	10.5768
sp|Q8VHH5|AGAP3_MOUSE	R.ATPTTAPGTS#PR.A	478	TTAPGTSPRANGL	26.3752	2	481.782	454.594	475.432	479.536	497.375	415.911	417.238	397.94	400.396	349.586	369.554		10.1656	9.59192	10.0316	10.1182	10.4946	8.7757	8.80371	8.39653	8.44835	7.37625	7.79758
sp|Q9Z1B8|PHF1_MOUSE	R.HSPPS#PLCR.S	507	SRHSPPSPLCRSL	40.821	1	142.716	152.845	165.324	219.875	180.321	90.7814	95.7549	149.976	138.181	145.578	140.824		8.79783	9.42221	10.1915	13.5543	11.116	5.59627	5.90287	9.24536	8.51826	8.97425	8.68119
sp|Q8K070|SAM14_MOUSE	K.GSASSGSTTS#PTCSPK.H	256	SSGSTTSPTCSPK	42.6519	1	305.102	285.991	312.843	383.886	386.459	124.387	122.449	161.222	150.17	171.157	170.898		11.8506	11.1083	12.1513	14.9107	15.0107	4.83139	4.7561	6.2621	5.83283	6.64799	6.63796
sp|Q52KI8|SRRM1_MOUSE	K.RRT#AS#PPPPPK.R	633	PPPKRRTASPPPP	1000	5	282.527	283.704	311.8	329.039	334.071	408.335	425.769	439.472	408.947	411.754	435.801		6.93961	6.96854	7.65864	8.08207	8.20568	10.0298	10.458	10.7946	10.0448	10.1138	10.7044
sp|Q09014|NCF1_MOUSE	K.RLSQDT#YR.R	324	KRLSQDTYRRNSV	43.467	1	166.181	158.544	160.267	263.673	191.25	147.056	152.172	246.411	174.974	251.101	218.223		7.80247	7.44391	7.52478	12.3799	8.97948	6.90453	7.14471	11.5694	8.2153	11.7896	10.2459
sp|P56183|RRP1_MOUSE	K.EAGS#EAESSSADPGPGRK.R	434	QNKEAGSEAESSS	37.684	1	90.043	81.6707	91.5717	106.253	120.269	99.483	86.9097	106.725	100.267	78.4144	99.2478		8.48778	7.69857	8.63188	10.0158	11.337	9.37763	8.19242	10.0603	9.45155	7.39162	9.35545
sp|Q5SVQ0|KAT7_MOUSE	R.SSARLS#QSSQDSSPVR.N	52	RSSARLSQSSQDS	44.7336	1	99.0125	96.3672	101.808	107.193	108.07	85.9286	83.8791	97.4781	93.3941	84.8064	90.8702		9.44048	9.18826	9.70704	10.2205	10.304	8.19298	7.99757	9.29418	8.90479	8.08599	8.66414
sp|Q64511|TOP2B_MOUSE	R.KAS#GSENEGDYNPGR.K	1537	AKKRKASGSENEG	59.5303	3	251.062	235.608	231.04	288.649	299.545	247.606	294.387	276.51	264.873	294.654	284.11		8.45883	7.93817	7.78426	9.72523	10.0923	8.34238	9.91856	9.31625	8.92416	9.92754	9.5723
sp|Q8VI59|PCX3_MOUSE	R.GS#GDPM*PQK.A	287	PLDRRGSGDPMPQ	1000	1	320.905	320.922	327.647	363.553	416.114	357.344	327.354	387.442	378.111	349.347	339.265		8.25372	8.25415	8.42713	9.35064	10.7025	9.19093	8.41958	9.96507	9.72506	8.98525	8.72596
sp|Q60787|LCP2_MOUSE	R.NHSPLS#PPHPNHEEPSR.S	210	RNHSPLSPPHPNH	45.026	3	19.9589	23.6914	25.0454	30.8096	25.6064	24.6148	13.0519	32.4579	32.69	29.9846	30.9727		6.90898	8.201	8.66973	10.6651	8.86393	8.52068	4.51805	11.2356	11.316	10.3795	10.7215
sp|Q9WTV7|RNF12_MOUSE	R.RLS#VENM*ESSSQR.Q	163	PSTRRLSVENMES	83.6248	2	250.61	244.507	276.403	295.48	300.645	302.689	289.555	344.277	343.194	344.249	341.232		7.51941	7.33629	8.29332	8.8657	9.0207	9.08201	8.68793	10.3298	10.2973	10.329	10.2385
sp|G5E870|TRIPC_MOUSE	K.S#PTTTQSPK.S	1063	VDNQAKSPTTTQS	18.8756	1	413.907	403.235	421.484	580.643	522.935	186.714	228.834	472.579	336.532	497.838	421.504		9.22621	8.98834	9.39512	12.9429	11.6565	4.16196	5.10085	10.534	7.50148	11.0971	9.39555
sp|Q60787|LCP2_MOUSE	R.NHSPLS#PPHPNHEEPSR.S	210	RNHSPLSPPHPNH	45.026	3	145.684	156.43	177.952	207.699	176.133	145.338	148.939	213.688	170.02	223.389	202.594		7.40317	7.94925	9.04287	10.5545	8.95047	7.38555	7.56853	10.8589	8.6398	11.3519	10.2951
sp|G5E870|TRIPC_MOUSE	K.SPT#TTQSPK.S	1065	NQAKSPTTTQSPK	1.93572	1	328.997	343.593	354.794	510.556	454.731	168.475	183.602	383.202	306.15	450.721	379.851		8.51293	8.89062	9.18044	13.2108	11.7663	4.35936	4.75079	9.91552	7.92177	11.6626	9.82879
sp|A2BH40|ARI1A_MOUSE	R.SHHAPMS#PGSSGGGGQPLAR.T	365	SHHAPMSPGSSGG	47.9665	3	153.567	155.345	179.756	173.348	181.487	172.08	151.534	189.424	174.218	181.683	172.739		8.14601	8.24031	9.5352	9.1953	9.62706	9.12802	8.03818	10.0481	9.24143	9.63743	9.16298
sp|Q8BTI8|SRRM2_MOUSE	K.SGM*S#PEQSK.T	1097	KLKSGMSPEQSKT	79.1255	15	131.968	136.14	152.563	154.193	156.863	160.276	169.748	181.646	162.444	176.982	168.956		7.53338	7.77151	8.70901	8.80209	8.95449	9.14933	9.69003	10.3692	9.27311	10.103	9.64484
sp|Q52KI8|SRRM1_MOUSE	R.HRPS#SPAT#PPPK.T	404	RPSSPATPPPKTR	60.3087	2	316.707	321.302	329.38	362.14	356.958	402.653	406.698	435.651	408.632	422.49	403.438		7.60209	7.7124	7.9063	8.69266	8.56826	9.6651	9.76219	10.4572	9.80862	10.1413	9.68394
sp|Q5SXY1|CYTSB_MOUSE	R.TSGSS#SSDVTK.A	314	LRTSGSSSSDVTK	9.34047	5	802.396	792.853	856.502	916.542	922.968	957.741	1088.42	1090.9	1025.29	640.465	755.929		8.14614	8.04926	8.69545	9.30499	9.37022	9.72325	11.0499	11.0752	10.409	6.50217	7.6744
sp|Q9Z277|BAZ1B_MOUSE	K.KSDGACDS#PSSDK.E	158	SDGACDSPSSDKE	22.1824	2	884.568	819.079	1044.37	997.03	1134.78	625.412	699.314	634.446	624.22	575.846	662.083		10.1661	9.41346	12.0027	11.4586	13.0418	7.18769	8.03703	7.29152	7.17399	6.61804	7.60914
sp|Q8BK63|KC1A_MOUSE	K.AAQQAASSSGQGQQAQT#PTGK.Q	321	QGQQAQTPTGKQT	38.717	3	72.3111	72.755	92.6627	153.086	109.758	60.7543	63.9924	137.226	99.9138	105.241	98.9069		6.77955	6.82116	8.68762	14.3526	10.2904	5.69603	5.99963	12.8656	9.36745	9.86686	9.27304
sp|Q8BK63|KC1A_MOUSE	K.AAQQAASSSGQGQQAQT#PTGK.Q	321	QGQQAQTPTGKQT	38.717	3	302.351	308.45	338.898	611.473	475.042	110.357	93.7912	415.991	263.893	375.58	216.329		8.60869	8.78237	9.6493	17.4102	13.5257	3.14214	2.67048	11.8443	7.51371	10.6937	6.15944
sp|Q9JHE7|TSSC4_MOUSE	R.RPVT#PPSQTPAR.G	124	SFRRPVTPPSQTP	44.1211	1	123.392	119.172	146.5	173.512	152.521	152.129	151.217	184.995	146.092	166.992	160.237		7.35899	7.10727	8.73708	10.3481	9.09618	9.07278	9.01841	11.0329	8.71279	9.95921	9.55637
sp|Q7TT79|MCPH1_MOUSE	K.APDS#PSK.E	288	PQKAPDSPSKESI	37.4092	3	720.045	722.427	868.014	846.772	959.533	683.551	702.91	767.539	727.43	688.065	698.652		8.58737	8.61577	10.3521	10.0987	11.4435	8.15213	8.383	9.15378	8.67544	8.20596	8.33222
sp|E9Q394|AKP13_MOUSE	R.RTES#DSGLK.K	2462	DLRRTESDSGLKK	42.6519	3	417.656	377.48	405.803	450.87	462.26	487.588	507.293	558.449	495.624	558.026	565.657		7.90011	7.14017	7.67591	8.52838	8.74381	9.22291	9.59564	10.5633	9.37491	10.5553	10.6996
tr|F6RJ39|F6RJ39_MOUSE	R.HLS#HPEPEQQHVIQR.L	656	VRGRHLSHPEPEQ	1000	4	315.799	302.025	274.156	323.557	355.592	272.393	305.666	327.46	285.542	305.679	306.583		9.35852	8.95033	8.12446	9.58843	10.5378	8.07221	9.05825	9.70409	8.46189	9.05863	9.08542
sp|Q99020|ROAA_MOUSE	R.GS#GGGQGSTNYGK.S	260	NRGNRGSGGGQGS	129.086	1	1476.71	1419.57	1355.98	1393.52	1479.34	1471.09	1574.68	1447.46	1354.74	1542.23	1576.98		9.17648	8.8214	8.42628	8.65951	9.19286	9.1416	9.78528	8.99475	8.41858	9.58364	9.79961
sp|Q8BK63|KC1A_MOUSE	K.AAQQAASSSGQGQQAQT#PTGK.Q	321	QGQQAQTPTGKQT	38.717	3	109.852	126.874	134.189	204.849	156.693	110.163	108.025	182.425	140.93	153.076	152.593		6.95409	8.03169	8.49477	12.9678	9.91938	6.97381	6.83848	11.5483	8.92147	9.69039	9.65978
sp|E9Q394|AKP13_MOUSE	R.RTES#DSGLK.K	2462	DLRRTESDSGLKK	42.6519	3	585.262	578.499	618.193	678.423	689.117	716.403	729.319	807.082	760.207	862.784	856.545		7.42546	7.33965	7.84326	8.60742	8.7431	9.08929	9.25317	10.2398	9.64506	10.9465	10.8673
sp|Q6P6I6|GRL1A_MOUSE	R.ARAPS#SEVK.E	164	IRARAPSSEVKEH	13.145	3	688.363	671.197	691.9	823.104	779.094	514.893	478.993	767.758	719.437	757.989	622.133		9.16002	8.93159	9.20709	10.953	10.3674	6.85166	6.37395	10.2165	9.57352	10.0865	8.2787
sp|Q61084|M3K3_MOUSE	K.DYNDGRRT#FPR.I	294	YNDGRRTFPRIRR	52.4027	1	49.0474	44.1358	52.425	52.6178	54.6724	50.1022	44.6454	53.8862	47.3177	50.7972	53.3614		8.86919	7.98103	9.47997	9.51483	9.88636	9.05993	8.07318	9.7442	8.5564	9.18561	9.6493
sp|Q8C170|MYO9A_MOUSE	R.SLGGM*S#PSEER.R	1300	RSLGGMSPSEERR	33.7014	1	207.506	204.909	211.473	252.16	254.654	174.137	167.631	214.094	201.221	231.357	208.353		8.91544	8.80384	9.08586	10.834	10.9411	7.48173	7.2022	9.19847	8.64539	9.94019	8.95179
tr|G3X8Q1|G3X8Q1_MOUSE	R.QASGDTPTT#PK.H	1928	SGDTPTTPKHPKD	24.8358	3	784.285	787.137	897.443	906.401	953.094	501.742	549.862	943.25	675.876	781.022	757.146		9.18661	9.22002	10.5121	10.617	11.1639	5.87708	6.44074	11.0486	7.91678	9.1484	8.86872
sp|Q8BLR5|PSD4_MOUSE	R.GSGPQPSPVSSQDSS#PR.V	435	VSSQDSSPRVLLH	24.437	6	382.488	352.734	383.072	362.448	383.418	376.521	354.267	383.098	370.275	342.515	368.03		9.42352	8.69046	9.4379	8.92978	9.44643	9.27652	8.72822	9.43854	9.12262	8.43869	9.06731
tr|G3X8Q1|G3X8Q1_MOUSE	R.QASGDTPTT#PK.H	1928	SGDTPTTPKHPKD	24.8358	3	183.327	213.229	231.647	223.397	244.48	235.389	249.379	378.303	292.388	306.393	285.131		6.44821	7.49997	8.14781	7.85762	8.59916	8.27943	8.77148	13.3062	10.2843	10.7769	10.029
tr|G3UWG2|G3UWG2_MOUSE	R.SNATNSSYS#PPTGR.A	358	ATNSSYSPPTGRA	30.8348	5	770.911	706.24	732.001	779.578	845.434	580.13	605.74	654.063	581.856	559.579	601.762		10.3934	9.52153	9.86884	10.5103	11.3981	7.82131	8.16659	8.81808	7.84459	7.54425	8.11296
sp|Q9QZS8|SH2D3_MOUSE	K.TASPAS#PSGSK.G	341	KTASPASPSGSKG	17.0091	1	625.07	590.025	627.348	659.132	690.192	875.022	899.694	831.481	839.081	781.562	857.713		7.55252	7.12908	7.58003	7.96407	8.33936	10.5726	10.8707	10.0465	10.1383	9.44335	10.3635
sp|Q8BLR5|PSD4_MOUSE	R.GSGPQPSPVSSQDSS#PR.V	435	VSSQDSSPRVLLH	24.437	6	424.455	435.362	602.488	741.803	503.639	411.307	410.846	667.078	479.172	483.707	460.111		7.55261	7.7467	10.7205	13.1994	8.96161	7.31868	7.31047	11.8698	8.52623	8.60694	8.18708
sp|P19096|FAS_MOUSE	K.SRS#DTSLK.Q	2201	TAPKSRSDTSLKQ	12.1617	1	222.844	198.512	227.76	254.316	248.615	202.158	218.232	222.855	223.191	225.978	238.384		8.97533	7.99534	9.17333	10.2429	10.0133	8.14221	8.78958	8.9758	8.98934	9.10158	9.60123
tr|G3UWG2|G3UWG2_MOUSE	R.SNATNSSYS#PPTGR.A	358	ATNSSYSPPTGRA	30.8348	5	54.9443	62.9763	61.394	64.4687	76.437	47.7803	48.8114	56.1399	58.5974	53.1139	53.5966		8.60845	9.86687	9.61897	10.1007	11.9758	7.48603	7.64757	8.79578	9.1808	8.32168	8.3973
sp|P62482|KCAB2_MOUSE	-.M*YPESTTGS#PAR.L	9	PESTTGSPARLSL	43.0288	2	428.173	402.861	454.009	419.217	477.464	483.067	547.188	528.198	486.406	470.954	504.873		8.23028	7.74374	8.72689	8.05814	9.17775	9.28544	10.518	10.1529	9.34963	9.05262	9.70459
sp|Q80YV2|NIPA_MOUSE	R.LCS#SSSSDTSPR.S	406	KRARLCSSSSSDT	11.355	6	671.158	650.202	694.141	670.917	716.349	613.424	612.296	691.209	645.388	569.516	606.663		9.3983	9.10486	9.72014	9.39494	10.0311	8.58986	8.57405	9.67909	9.03745	7.97501	8.49518
sp|P27546|MAP4_MOUSE	K.TTSASS#VK.R	841	KTTSASSVKRNTT	9.34047	1	508.152	540.027	711.97	936.637	666.353	489.944	476.217	788.499	578.697	571.385	563.489		7.4385	7.9051	10.4221	13.7108	9.75431	7.17197	6.97103	11.5423	8.47117	8.36414	8.24855
sp|Q52KI8|SRRM1_MOUSE	K.RRT#AS#PPPPPK.R	633	PPPKRRTASPPPP	1000	5	169.82	139.204	150.989	171.24	159.185	215.876	241.195	245.551	215.564	216.52	236.972		7.85436	6.43831	6.9834	7.92003	7.36246	9.98446	11.1555	11.357	9.97004	10.0143	10.9602
sp|Q3U1Y4|DEN4B_MOUSE	R.S#LREPSSPM*GR.L	945	TTWAGRSLREPSS	49.453	2	210.461	188.492	229.061	305.622	244.588	135.404	125.085	245.45	191.925	177.523	167.19		9.47682	8.48757	10.3143	13.7618	11.0135	6.09709	5.63244	11.0523	8.64216	7.99364	7.52838
sp|Q99L43|CDS2_MOUSE	K.LDGETAS#DSESR.A	32	LDGETASDSESRA	37.4092	12	495.034	486.528	531.307	524.352	591.819	627.579	622.133	648.655	652.402	634.497	635.431		7.67525	7.54337	8.23766	8.12982	9.17587	9.7303	9.64587	10.0571	10.1152	9.83756	9.85205
sp|Q9DB90|SMG9_MOUSE	R.RDGS#EDPSTNVM*QK.T	53	RERRDGSEDPSTN	76.9928	2	113.935	104.988	120.524	148.589	128.117	137.637	148.22	243.385	182.227	166.339	153.563		6.91555	6.37247	7.3155	9.01891	7.77635	8.35415	8.99655	14.7728	11.0606	10.0963	9.32082
sp|P26323|FLI1_MOUSE	K.REYDHM*NGSRES#PVDCSVSK.C	79	MNGSRESPVDCSV	24.8816	2	155.737	152.687	159.19	163.569	176.711	151.694	161.683	165.344	161.677	161.975	158.492		8.80487	8.6324	9.00007	9.24769	9.99068	8.57632	9.14103	9.34802	9.14072	9.15755	8.96065
sp|Q8BGD9|IF4B_MOUSE	R.SQSS#DTEQPSPTSGGGK.V	498	PARSQSSDTEQPS	28.8739	2	321.041	298.47	316.351	326.358	361.111	341.472	331.622	308.925	339.462	324.537	318.986		8.94679	8.31778	8.81609	9.09496	10.0635	9.51616	9.24168	8.60914	9.46016	9.04424	8.88954
sp|Q4VAA2|CDV3_MOUSE	R.AANAASGAGGSSAAAGSRPGDGGSLGS#GAR.S	54	DGGSLGSGARSGD	3.10181	1	38.0993	36.3869	48.5537	99.5873	53.7794	31.0384	31.2166	84.5636	43.8908	48.7645	43.5647		6.81019	6.50411	8.67889	17.8011	9.61299	5.54808	5.57991	15.1156	7.84541	8.71658	7.78713
sp|Q9ESK9|RBCC1_MOUSE	K.VSTSQASPQSAAS#PR.I	652	SPQSAASPRIEST	28.4024	1	59.7838	58.449	55.8459	64.7852	74.7006	53.3425	60.9427	79.4982	70.5611	72.0468	66.0069		8.35012	8.16369	7.80011	9.04869	10.4336	7.45045	8.51199	11.1037	9.85542	10.0629	9.21932
sp|Q8K2K6|AGFG1_MOUSE	K.GTPSQS#PVVGR.S	181	KGTPSQSPVVGRS	86.0577	6	250.106	243.204	282.437	285.629	276.405	329.674	342.31	345.236	345.562	240.315	263.389		7.80541	7.58999	8.81439	8.91401	8.62616	10.2886	10.683	10.7742	10.7844	7.49986	8.21994
sp|Q924H7|WAC_MOUSE	K.M*RDAADPS#PPNK.M	53	RDAADPSPPNKML	1000	3	181.555	154.654	159.935	166.347	172.068	149.344	146.733	158.096	156.422	138.765	136.935		10.5503	8.98704	9.29395	9.66656	9.99898	8.6785	8.52673	9.18708	9.0898	8.06371	7.95737
sp|Q8K2K6|AGFG1_MOUSE	K.GTPSQS#PVVGR.S	181	KGTPSQSPVVGRS	86.0577	6	249.213	252.495	282.403	329.532	318.659	372.975	349.964	413.235	362.503	310.609	291.182		7.05433	7.14722	7.99381	9.32786	9.0201	10.5576	9.90623	11.6972	10.2612	8.79223	8.24232
tr|B1ATV0|B1ATV0_MOUSE	K.S#YNGGGIGSSNR.V	58	EIEGNKSYNGGGI	24.437	1	155.644	159.052	169.088	181.034	194.539	151.138	152.747	184.493	158.621	192.807	189.925		8.23912	8.41952	8.95076	9.58315	10.298	8.00059	8.08575	9.76621	8.39669	10.2064	10.0538
tr|A0A1L1SSC0|A0A1L1SSC0_MOUSE	R.NSASATTPLS#GNSSR.R	269	SATTPLSGNSSRR	30.6566	5	376.07	353.441	380.48	399.39	449.459	434.625	457.455	513.897	471.833	438.874	455.814		7.9485	7.47022	8.0417	8.44137	9.49962	9.18609	9.66862	10.8616	9.9725	9.2759	9.63393
sp|P83510|TNIK_MOUSE	K.NS#PGNGSALGPR.L	659	ALARKNSPGNGSA	81.988	3	224	205.073	206.857	274.167	251.323	216.4	210.267	328.854	263.628	248.654	235.56		8.40595	7.69567	7.76262	10.2885	9.43127	8.12073	7.89059	12.3408	9.89305	9.33112	8.83974
tr|A0A1W2P712|A0A1W2P712_MOUSE	R.SAT#TTGSPGTEK.A	735	MRQRSATTTGSPG	22.8534	1	304.362	352.856	304.68	390.797	413.9	126.369	121.463	194.104	177.064	165.784	152.87		11.255	13.0482	11.2667	14.4512	15.3056	4.67298	4.49157	7.17773	6.54762	6.13052	5.65294
sp|P35831|PTN12_MOUSE	K.QDS#PPPKPPR.T	331	DSEKQDSPPPKPP	1000	1	378.73	352.651	414.121	374.602	446.182	429.776	515.278	546.218	443.975	516.314	534.703		7.64716	7.1206	8.36178	7.56381	9.00913	8.67788	10.4043	11.029	8.96457	10.4252	10.7965
tr|A0A1L1SSC0|A0A1L1SSC0_MOUSE	R.NSASATTPLS#GNSSR.R	269	SATTPLSGNSSRR	30.6566	5	113.761	126.587	117.288	142.496	153.855	173.995	96.3776	249.675	196.962	140.298	117.842		6.98289	7.77017	7.19939	8.74674	9.44398	10.6802	5.91587	15.3256	12.09	8.61181	7.23338
sp|Q8C3J5|DOCK2_MOUSE	R.S#M*LRS#YR.Q	1634	RVGRPRSMLRSYR	28.4868	1	461.659	403.059	330.356	221.472	244.319	86.914	74.8362	119.353	90.6712	111.235	88.2845		20.6822	18.0569	14.7998	9.92187	10.9454	3.89372	3.35264	5.34696	4.06204	4.98331	3.95512
sp|Q99PL6|UBXN6_MOUSE	R.GPTSQDS#IRNQVR.K	78	GPTSQDSIRNQVR	38.1871	1	170.624	164.925	188.755	299.356	229.765	130.487	140.236	194.995	163.676	170.192	153.659		8.50285	8.21884	9.40638	14.918	11.4501	6.50268	6.98852	9.71734	8.15659	8.48131	7.6574
sp|Q8BGD9|IF4B_MOUSE	R.S#QSSDTEQPSPTSGGGK.V	495	SNPPARSQSSDTE	14.6549	8	175.1	157.185	189.4	312.7	238.877	63.4005	88.8555	235.329	150.162	219.908	176.09		8.72443	7.83181	9.43694	15.5804	11.9021	3.15896	4.42727	11.7254	7.48189	10.957	8.77376
sp|Q9Z2B9|KS6A4_MOUSE	R.RANGPLS#PS.-	771	RANGPLSPSxxxx	57.6246	4	392.867	416.014	439.61	491.542	446.985	127.339	98.7786	214.814	157.124	197.621	201.79		12.3369	13.0638	13.8047	15.4355	14.0363	3.99875	3.10187	6.74564	4.93405	6.20575	6.33667
sp|Q52KI8|SRRM1_MOUSE	K.RRT#AS#PPPPPK.R	633	PPPKRRTASPPPP	1000	5	385.037	357.188	399.239	410.459	439.184	495.633	481.52	535.333	478.115	470.231	489.327		7.79228	7.22867	8.0797	8.30675	8.88808	10.0305	9.74487	10.8339	9.67595	9.51641	9.90286
sp|Q08122|TLE3_MOUSE	K.HRGS#ADYSMEAK.K	217	SEKHRGSADYSME	64.2563	2	274.487	257.301	290.356	282.563	304.094	205.803	249.776	257.185	237.491	258.97	297.713		9.41396	8.82454	9.95824	9.69095	10.4294	7.05836	8.56648	8.82057	8.14515	8.8818	10.2105
sp|Q8BGD9|IF4B_MOUSE	R.S#QSSDTEQPSPTSGGGK.V	495	SNPPARSQSSDTE	14.6549	8	148.817	143.324	163.03	291.894	210.189	87.6563	83.3556	229.78	150.178	211.524	155.832		7.93447	7.64156	8.69226	15.5629	11.2066	4.67356	4.44426	12.2511	8.00704	11.2778	8.30847
sp|Q8BM75|ARI5B_MOUSE	R.RDS#FSGSK.D	264	CPQRRDSFSGSKD	17.994	1	542.027	530.288	510.904	533.396	514.233	348.493	366.542	367.087	356.038	323.014	361.512		11.4026	11.1557	10.7479	11.221	10.8179	7.33124	7.71094	7.7224	7.48997	6.79523	7.60513
sp|P35831|PTN12_MOUSE	K.S#PDNHSQTLK.T	555	DSPDGKSPDNHSQ	53.5756	1	97.9139	90.8785	100.235	105.882	104.63	145.358	124.196	145.629	142.508	132.943	143.63		7.34096	6.81348	7.515	7.93834	7.84448	10.898	9.31139	10.9183	10.6843	9.96722	10.7685
sp|Q99LB0|TDIF1_MOUSE	R.QAEEESHRGS#PIPK.K	160	EESHRGSPIPKKR	39.7191	3	358.541	348.317	423.754	395.854	449.856	277.565	333.203	330.654	260.069	275.648	297.043		9.5598	9.28721	11.2986	10.5547	11.9945	7.40075	8.88423	8.81625	6.93425	7.34962	7.92008
sp|Q8BYC6|TAOK3_MOUSE	R.EQM*S#GYK.R	462	ELREQMSGYKRMR	65.0187	3	851.706	794.454	802.603	3771.2	658.324	442.775	725.117	2965.91	1285.48	1837.19	1122.79		5.58219	5.20695	5.26037	24.7169	4.31474	2.90201	4.75251	19.439	8.4252	12.0412	7.35892
sp|Q5F2E8|TAOK1_MOUSE	R.EQM*S#GYK.R	465	ELREQMSGYKRMR	65.0187	2	851.706	794.454	802.603	3771.2	658.324	442.775	725.117	2965.91	1285.48	1837.19	1122.79		5.58219	5.20695	5.26037	24.7169	4.31474	2.90201	4.75251	19.439	8.4252	12.0412	7.35892
sp|Q8BYC6|TAOK3_MOUSE	R.EQM*S#GYK.R	462	ELREQMSGYKRMR	65.0187	3	190.156	180.658	183.627	737.01	332.009	191.877	210.094	768.953	404.006	540.015	342.178		4.66003	4.42726	4.50003	18.0614	8.13631	4.70218	5.14862	18.8442	9.9007	13.2338	8.38551
sp|Q5F2E8|TAOK1_MOUSE	R.EQM*S#GYK.R	465	ELREQMSGYKRMR	65.0187	2	190.156	180.658	183.627	737.01	332.009	191.877	210.094	768.953	404.006	540.015	342.178		4.66003	4.42726	4.50003	18.0614	8.13631	4.70218	5.14862	18.8442	9.9007	13.2338	8.38551
sp|Q60974|NCOR1_MOUSE	R.GS#PHSDLK.E	1292	RALPRGSPHSDLK	23.6238	1	446.449	386.76	361.137	395.046	425.538	328.892	377.213	313.228	313.418	309.368	316.544		11.2354	9.73326	9.08842	9.94179	10.7091	8.27694	9.49299	7.88273	7.88753	7.78561	7.96619
sp|Q71FD5|ZNRF2_MOUSE	R.SRS#LGGAVGSASGGR.A	75	AAPRSRSLGGAVG	37.4092	1	433.055	386.8	470.427	812.23	593.011	391.444	391.961	757.941	620.524	562.431	521.033		7.28944	6.51085	7.91851	13.6719	9.98191	6.58902	6.59772	12.7581	10.445	9.46716	8.77034
sp|Q8C1D8|IWS1_MOUSE	R.LSS#TGGQTPR.R	667	QRRRLSSTGGQTP	23.3435	4	311.565	284.055	315.529	331.538	342.562	368.646	403.314	502.774	455.702	406.42	422.187		7.51793	6.85412	7.61358	7.99987	8.26589	8.89527	9.7318	12.1317	10.9959	9.80673	10.1872
tr|E9Q9Q2|E9Q9Q2_MOUSE	K.RDNSS#FDK.D	262	LKRDNSSFDKDDS	17.0091	2	511.39	475.794	517.556	470.189	563.937	361.997	390.159	479.162	473.061	427.657	443.947		9.99814	9.30221	10.1187	9.19263	11.0255	7.07738	7.62796	9.36805	9.24878	8.36109	8.67958
sp|Q64131|RUNX3_MOUSE	R.VTPST#PSPR.G	210	MRVTPSTPSPRGS	11.5056	1	540.296	491.901	428.424	463.976	358.656	112.231	114.635	203.982	164.313	162.723	135.701		17.0073	15.484	13.4859	14.605	11.2897	3.53279	3.60847	6.4209	5.17223	5.12216	4.27159
sp|G5E870|TRIPC_MOUSE	R.TES#SCVK.S	154	KRKRTESSCVKSG	13.24	4	1344.57	1329.83	1296.5	1280.78	1278.99	268.929	244.87	319.673	287.361	307.706	299.495		16.2807	16.1022	15.6986	15.5082	15.4865	3.25631	2.96499	3.87073	3.4795	3.72584	3.62642
sp|P21619|LMNB2_MOUSE	K.LSPS#PSSR.I	385	RLKLSPSPSSRIT	24.7542	2	301.765	296.623	316.274	336.331	308.358	604.05	662.212	693.986	615.673	610.758	631.971		5.6111	5.51549	5.88088	6.25384	5.73368	11.2319	12.3134	12.9042	11.448	11.3566	11.751
sp|Q640Q5|PAN3_MOUSE	K.ITPHTS#PAPR.R	300	KITPHTSPAPRRR	22.0135	1	313.722	297.331	321.344	284.57	318.626	288.915	320.825	276.779	284.093	219.925	288.297		9.75982	9.24988	9.99693	8.85289	9.91237	8.98807	9.98078	8.61054	8.83807	6.8418	8.96885
sp|Q8BJ05|ZC3HE_MOUSE	R.VS#TSSQEQK.S	132	KRDSRVSTSSQEQ	28.8739	3	774.071	739.749	738.893	798.019	811.459	418.998	409.277	532.751	489.379	630.054	566.772		11.2031	10.7064	10.694	11.5497	11.7442	6.06416	5.92346	7.71051	7.08277	9.11876	8.20289
sp|Q9ESK9|RBCC1_MOUSE	K.VSTSQAS#PQSAASPR.I	646	VSTSQASPQSAAS	30.6566	1	434.269	425.583	454.049	483.319	509.481	474.643	452.214	499.509	488.535	449.953	468.014		8.44953	8.28052	8.83437	9.40388	9.91291	9.23508	8.79867	9.71889	9.50538	8.75469	9.10609
tr|F8VPQ2|F8VPQ2_MOUSE	K.KPEDSERDS#DEEEEK.S	545	EDSERDSDEEEEK	1000	2	461.238	455.951	467.416	514.482	530.385	584.554	597.408	583.144	583.82	586.062	623.88		7.70227	7.61397	7.80544	8.59139	8.85696	9.76153	9.97618	9.73799	9.74929	9.78672	10.4183
tr|F8VPQ2|F8VPQ2_MOUSE	K.KPEDSERDS#DEEEEK.S	545	EDSERDSDEEEEK	1000	2	163.776	163.026	167.056	197.416	210.902	202.489	215.158	297.294	241.557	257.391	246.466		6.93224	6.90048	7.07105	8.35612	8.92693	8.57086	9.10709	12.5837	10.2245	10.8947	10.4323
tr|H3BL37|H3BL37_MOUSE	K.ASGPAS#PEK.S	855	KASGPASPEKSIE	76.7327	6	1097.7	929.106	1049.42	999.888	1035.35	916.114	1097.74	1091.35	987.451	948.119	953.419		9.88419	8.36607	9.44941	9.00341	9.32269	8.24908	9.8845	9.82695	8.89143	8.53727	8.58499
sp|Q91X58|ZFN2B_MOUSE	R.TLPSSSS#PSR.A	173	TLPSSSSPSRATP	9.34047	1	436.846	425.684	420.061	429.109	448.033	281.249	331.721	299.13	297.264	251.77	288.83		11.1734	10.8879	10.7441	10.9755	11.4595	7.19362	8.48457	7.65099	7.60325	6.43963	7.38753
sp|B5TVM2|ILDR2_MOUSE	R.T#PGTAPK.Y	532	PRLVSRTPGTAPK	20.8024	2	296.284	296.611	296.78	280.483	313.114	314.947	347.064	331.801	329.2	265.068	312.451		8.75596	8.76562	8.7706	8.28898	9.25331	9.30749	10.2566	9.80555	9.7287	7.83344	9.23373
sp|P46467|VPS4B_MOUSE	K.GNDS#DGEAESDDPEK.K	102	DEKGNDSDGEAES	126.597	7	76.0369	82.2855	74.7291	94.3046	89.5042	95.2449	76.0472	106.075	94.8412	94.9351	94.3552		7.77188	8.41056	7.6382	9.63906	9.1484	9.73516	7.77294	10.8421	9.69391	9.70351	9.64423
sp|Q9CQI6|COTL1_MOUSE	K.KAGGANYDAQS#E.-	141	ANYDAQSExxxxx	86.0577	4	1346.11	1211.63	1455.21	1391.91	1516.99	1125.72	1390.69	1328.42	1238.74	1145.09	1195.53		9.38313	8.44576	10.1437	9.70238	10.5743	7.8469	9.69387	9.25986	8.6347	7.98191	8.33354
sp|Q9CYZ8|SSBP2_MOUSE	K.NS#PNNM*SLSNQPGTPR.D	321	DSISKNSPNNMSL	44.407	1	136.783	130.981	158.743	146.978	157.082	154.145	152.476	141.192	152.259	156.825	154.29		8.33154	7.9781	9.66908	8.95253	9.56793	9.38905	9.2874	8.60004	9.27416	9.5523	9.39786
sp|Q64028|PHC1_MOUSE	K.ASPAAES#PK.V	677	ASPAAESPKVIEE	63.2881	1	211.988	233.523	243.195	283.27	284.103	212.667	186.348	256.145	215.635	263.193	229.777		8.09164	8.91363	9.28281	10.8125	10.8443	8.11754	7.11293	9.77711	8.23083	10.0461	8.77062
sp|Q52KI8|SRRM1_MOUSE	K.RRT#AS#PPPPPK.R	633	PPPKRRTASPPPP	1000	5	192.728	177.642	194.137	209.307	214.071	257.486	226.76	266.614	266.538	239.384	253.895		7.71357	7.10978	7.76997	8.37708	8.56777	10.3054	9.0756	10.6707	10.6677	9.58086	10.1616
tr|B9EKS2|B9EKS2_MOUSE	K.S#ASDSGCDPATK.K	290	DGRRRKSASDSGC	57.7479	4	338.96	347.708	341.527	379.502	397.475	428.431	441.603	452.702	456.374	446.195	446.57		7.57106	7.76645	7.6284	8.4766	8.87806	9.56951	9.86371	10.1116	10.1936	9.96628	9.97467
tr|A2AH75|A2AH75_MOUSE	R.SNS#LNNGQPK.T	1050	LRWRSNSLNNGQP	30.8348	1	233.143	230.203	258.35	285.423	277.27	221.029	218.283	250.259	211.55	230.506	224.102		8.83077	8.71941	9.78557	10.811	10.5022	8.37192	8.26792	9.47909	8.0129	8.73089	8.48833
sp|Q08122|TLE3_MOUSE	R.YDS#DGDK.S	240	SLSRYDSDGDKSD	52.7504	4	219.828	239.816	258.759	262.379	279.502	230.711	209.308	261.183	234.735	242.874	265.936		8.12664	8.86554	9.56585	9.69967	10.3327	8.52896	7.73774	9.65545	8.67772	8.97861	9.83115
sp|Q9CQI6|COTL1_MOUSE	K.KAGGANYDAQS#E.-	141	ANYDAQSExxxxx	86.0577	4	165.202	183.235	188.959	202.135	230.908	172.771	170.201	201.244	194.024	189.117	182.601		7.94087	8.8077	9.08282	9.7162	11.0992	8.30472	8.18119	9.67336	9.3263	9.09043	8.7772
sp|P23818|GRIA1_MOUSE	R.YEGY#CVELAAEIAK.H	438	NDRYEGYCVELAA	3.50831	1	154.916	150.651	180.148	189.425	187.918	148.601	147.825	183.446	148.131	174.438	163.518		8.46989	8.23672	9.84946	10.3567	10.2743	8.12463	8.08219	10.0298	8.09896	9.53722	8.94021
sp|Q65Z40|WAPL_MOUSE	K.RTES#PSESCPVK.G	226	SGKRTESPSESCP	25.7806	5	340.978	316.395	349.399	321.555	346.052	346.587	357.573	370.326	356.751	334.488	347.376		9.00277	8.3537	9.22512	8.48993	9.13674	9.15086	9.44093	9.77764	9.41922	8.83141	9.17169
sp|Q80UG5|SEPT9_MOUSE	R.ATVASSS#QK.F	60	ATVASSSQKFQDL	40.7092	3	774.794	738.545	985.834	1818.15	1245.77	685.033	687.327	1753.13	1073.05	1324.1	976.857		6.42311	6.1226	8.17265	15.0727	10.3276	5.67899	5.698	14.5336	8.89571	10.9769	8.09824
sp|O70161|PI51C_MOUSE	R.RTQS#SGQDGRPQEEPHAEDLQK.I	554	YRRRTQSSGQDGR	19.8431	4	313.082	299.309	308.323	262.553	313.644	196.535	197.675	187.978	200.236	187.794	202.712		11.7266	11.2107	11.5484	9.83402	11.7477	7.36129	7.40399	7.04078	7.49992	7.03392	7.59268
tr|D3Z183|D3Z183_MOUSE	R.NQPSPDTAASQTQSS#PAHPSATPHGQESGEK.Q	769	ASQTQSSPAHPSA	8.6265	1	35.3481	33.3787	40.2277	44.7966	51.9273	43.0964	41.7393	42.1801	37.1154	40.366	40.6246		7.84118	7.40432	8.92361	9.93713	11.5189	9.55999	9.25893	9.35673	8.23322	8.95431	9.01166
sp|Q3U1Z5|GPSM3_MOUSE	R.SAPPS#PPPPGTR.H	38	WRSAPPSPPPPGT	60.4575	2	310.64	289.535	328.016	317.405	329.809	306.21	301.706	339.094	320.145	344.451	344.707		8.79572	8.19814	9.28772	8.98726	9.33847	8.67029	8.54275	9.6014	9.06485	9.75308	9.76031
sp|Q80TY0|FNBP1_MOUSE	R.RQS#GLYDGQTHQTVTNCAQDR.E	496	EQARRQSGLYDGQ	60.0418	3	97.8748	100.732	114.313	123.754	118.39	80.9956	72.2567	117.277	101.209	101.674	79.1565		8.83639	9.09432	10.3205	11.1728	10.6886	7.31249	6.52352	10.5881	9.13745	9.17942	7.14646
sp|Q80UG5|SEPT9_MOUSE	R.ATVASSS#QK.F	60	ATVASSSQKFQDL	40.7092	3	207.048	211.553	271.261	544.171	371.991	228.304	219.499	523.057	346.845	424.296	297.425		5.67963	5.8032	7.44107	14.9274	10.2043	6.26272	6.02117	14.3482	9.51446	11.6391	8.15881
sp|Q9CQV4|RETR3_MOUSE	R.AM*SGS#WER.D	28	RRAMSGSWERDQQ	14.2316	2	476.738	463.153	503.049	513.103	553.664	462.744	491.502	476.079	488.97	426.316	463.577		8.96311	8.70769	9.45776	9.64679	10.4094	8.70001	9.24068	8.95072	9.19308	8.01513	8.71566
sp|Q5NBX1|COBL_MOUSE	R.TPGNCEPPHS#PK.E	1128	NCEPPHSPKESTL	144.241	4	295.736	280.747	274.903	277.73	281.094	120.305	144.378	162.17	137.943	141.926	156.678		13.0073	12.3481	12.091	12.2154	12.3634	5.29137	6.35014	7.13269	6.06711	6.24231	6.89116
sp|Q8CHK3|MBOA7_MOUSE	K.TPS#QATSSQAK.E	459	SKRKTPSQATSSQ	30.8348	2	180.812	177.621	186.695	258.531	222.887	155.281	166.689	257.192	214.49	254.541	208.428		7.91936	7.7796	8.17701	11.3233	9.76218	6.80114	7.30078	11.2647	9.39443	11.1486	9.1289
tr|A0A1D5RLD1|A0A1D5RLD1_MOUSE	K.AAAGISS#PATR.S	718	AAAGISSPATRSH	20.3546	2	385.968	384.927	374.86	352.766	308.332	279.084	250.956	253.365	230.88	221.923	227.918		11.7998	11.7679	11.4602	10.7847	9.42629	8.53213	7.6722	7.74585	7.05845	6.78462	6.96787
tr|E9Q0C1|E9Q0C1_MOUSE	K.SSLRETTGSES#DGGDSSSTK.S	146	ETTGSESDGGDSS	44.2778	4	807.499	737.497	913.848	866.235	837.821	859.098	966.101	1055.4	1005.03	846.547	978.032		8.17877	7.46975	9.25593	8.77367	8.48588	8.70138	9.78517	10.6897	10.1795	8.57426	9.90601
sp|O35904|PK3CD_MOUSE	R.RGS#GELYEHEK.D	519	ILERRGSGELYEH	71.0667	1	247.214	220.419	265.632	303.444	319.397	391.596	355.797	440.172	391.495	355.881	362.747		6.76594	6.03261	7.27003	8.3049	8.74153	10.7175	9.73775	12.047	10.7148	9.74005	9.92795
sp|Q5NBX1|COBL_MOUSE	R.TPGNCEPPHS#PK.E	1128	NCEPPHSPKESTL	144.241	4	288.87	276.412	289.867	274.85	302.527	132.726	150.91	167.026	158.002	137.968	151.982		12.3918	11.8574	12.4346	11.7904	12.9777	5.69363	6.47364	7.165	6.77787	5.91848	6.51963
sp|Q8CHK3|MBOA7_MOUSE	K.TPS#QATSSQAK.E	459	SKRKTPSQATSSQ	30.8348	2	372.704	346.386	354.256	507.586	433.563	241.32	264.173	528.438	419.16	600.039	466.673		8.21967	7.63924	7.81282	11.1944	9.56186	5.3221	5.82611	11.6542	9.24421	13.2333	10.2921
tr|E9PZM7|E9PZM7_MOUSE	R.VKDSS#S#REK.S	925	SRVKDSSSREKSR	10.3339	1	187.923	137.167	178.455	243.758	267.47	191.148	155.89	197.174	213.649	214.267	228.482		8.48263	6.19158	8.05525	11.003	12.0733	8.62822	7.03669	8.90022	9.6439	9.67176	10.3135
sp|Q8K2L8|TPC12_MOUSE	R.GATDHRLPS#STDK.E	114	TDHRLPSSTDKEV	4.87685	1	541.875	532.092	538.891	703.027	665.526	289.631	343.314	649.608	504.595	757.72	633.801		8.79656	8.63774	8.74812	11.4126	10.8038	4.70174	5.57321	10.5454	8.19138	12.3005	10.2888
sp|Q99LD4|CSN1_MOUSE	K.SPPREGS#QGELTPANSQSR.M	454	SPPREGSQGELTP	62.0164	2	228.104	234.657	263.881	269.004	276.709	295.316	281.847	371.989	344.74	392.356	386.421		6.81921	7.0151	7.88877	8.04191	8.27226	8.82852	8.42586	11.1207	10.3061	11.7295	11.5521
sp|Q99NB9|SF3B1_MOUSE	K.GSET#PGATPGSK.I	244	RAKGSETPGATPG	47.3373	7	450.978	390.301	454.086	394.358	401.444	359.839	440.665	419.544	365.096	371.921	353.143		10.2463	8.8677	10.3169	8.95988	9.12088	8.1756	10.012	9.53213	8.29505	8.45011	8.02346
sp|Q99NB9|SF3B1_MOUSE	K.GSET#PGATPGSK.I	244	RAKGSETPGATPG	47.3373	7	1469.5	1253.83	1303.57	1247.8	1178.15	1133.86	1296.57	1184.35	1148.29	1106.94	1094.94		10.9519	9.34453	9.71524	9.29957	8.78048	8.45042	9.66304	8.82673	8.55795	8.24979	8.16036
sp|Q5NBX1|COBL_MOUSE	R.TPGNCEPPHS#PK.E	1128	NCEPPHSPKESTL	144.241	4	820.263	749.082	781.531	794.81	862.411	393.063	431.529	451.926	454.203	434.18	454.546		12.3766	11.3026	11.7922	11.9925	13.0125	5.93074	6.51115	6.8189	6.85326	6.55114	6.85844
sp|Q05512|MARK2_MOUSE	R.GRNS#ATSADEQPHIGNYR.L	40	MLRGRNSATSADE	15.0304	2	247.604	256.148	294.905	393.923	371.12	203.327	245.801	421.984	320.916	341.586	335.85		7.21213	7.46098	8.5899	11.474	10.8098	5.92243	7.1596	12.2914	9.34753	9.94961	9.78253
sp|Q8VDP4|CCAR2_MOUSE	R.HDLS#PYR.V	222	KPRHDLSPYRVHL	41.7191	2	76.8372	71.5097	85.1896	81.4156	80.3782	54.1941	57.1042	58.6738	57.8111	53.0198	54.2215		10.5205	9.79109	11.6641	11.1474	11.0054	7.42024	7.8187	8.0336	7.91548	7.25945	7.42399
tr|Q6DFZ1|Q6DFZ1_MOUSE	R.AGGMSDS#SK.W	224	AGGMSDSSKWKKQ	26.5336	3	716.913	696.182	787.877	1722.53	1087.06	653.079	742.222	1736.92	1095.84	1189.33	975.424		6.28685	6.10506	6.90916	15.1054	9.53283	5.72707	6.50879	15.2316	9.60977	10.4296	8.55383
sp|Q6PDG5|SMRC2_MOUSE	K.RSPS#PSPTPEAK.K	304	KRKRSPSPSPTPE	34.4881	1	177.233	160.277	186.692	220.591	233.214	166.431	160.261	182.084	167.512	181.402	156.843		8.89481	8.04384	9.36955	11.0708	11.7044	8.3527	8.04306	9.13831	8.40696	9.10406	7.87152
sp|Q9DAS9|GBG12_MOUSE	K.TAS#TNSIAQAR.R	7	MSSKTASTNSIAQ	8.5756	2	238.34	224.873	245.541	413.133	297.45	215.145	237	421.682	289.509	338.562	291.976		7.4175	6.99839	7.64161	12.8573	9.25711	6.69563	7.3758	13.1234	9.00995	10.5366	9.08674
sp|Q6SJQ0|CLM8_MOUSE	K.ADRHPELS#QNLR.Q	223	DRHPELSQNLRQA	1000	3	156.777	149.587	124.102	411.859	234.111	174.747	216.096	516.154	338.226	385.234	295.574		5.22161	4.98215	4.13335	13.7174	7.79728	5.82012	7.19728	17.191	11.2649	12.8306	9.84436
sp|Q99JT5|KRCC1_MOUSE	K.RSS#EEM*DLNK.H	181	HERKRSSEEMDLN	22.0135	1	197.045	187.862	225.77	242.418	228.811	205.629	204.339	237.069	208.285	223.933	208.473		8.3154	7.9279	9.52764	10.2302	9.65598	8.67767	8.62322	10.0044	8.78977	9.45011	8.79769
sp|Q8CCI5|RYBP_MOUSE	R.SSSTSSST#VTSSAGSEQQNQSSSGSESTDK.G	186	SSTSSSTVTSSAG	15.8345	1	38.9758	36.8041	49.328	56.2915	52.0159	34.6471	45.1847	177.53	59.1684	159.183	46.385		5.15885	4.8714	6.52907	7.45075	6.88484	4.5859	5.98065	23.498	7.83154	21.0695	6.13953
tr|E9Q0S6|E9Q0S6_MOUSE	R.S#HPGGGPTVPSPGR.H	636	RAQQLRSHPGGGP	77.3085	1	103.889	105.305	114.656	150.059	144.847	159.233	140.052	222.022	180.933	212.382	180.412		6.06194	6.14458	6.69018	8.756	8.45187	9.29127	8.17205	12.955	10.5575	12.3925	10.5271
sp|A2A6A1|GPTC8_MOUSE	R.SQS#PHYFQSGR.G	1039	KIYRSQSPHYFQS	25.9464	1	289.942	265.914	285.461	287.249	313.936	329.537	366.763	322.871	307.758	258.686	262.605		8.81089	8.08071	8.67472	8.72906	9.54003	10.0141	11.1454	9.81155	9.3523	7.86106	7.98018
sp|Q3TEA8|HP1B3_MOUSE	R.AVNSTRET#PPK.S	51	VNSTRETPPKSKL	13.3336	1	307.249	293.19	311.82	324.116	323.942	253.639	268.507	271.985	251.328	254.374	261.601		9.84222	9.39184	9.98862	10.3825	10.3769	8.12489	8.60118	8.71258	8.05087	8.14844	8.37994
sp|P61028|RAB8B_MOUSE	K.M*NDSNSS#GAGGPVK.I	183	MNDSNSSGAGGPV	40.7092	1	198.827	192.239	212.757	208.812	220.191	170.937	159.458	188.023	187.439	185.882	199.64		9.36008	9.04994	10.0158	9.83011	10.3658	8.04708	7.50671	8.85146	8.82396	8.75066	9.39834
sp|Q3U9G9|LBR_MOUSE	R.S#VSASHEGDVK.E	101	PKGSRRSVSASHE	54.6414	5	440.638	422.86	463.053	591.816	515.512	305.455	337.27	556.261	388.199	451.359	408.054		9.02859	8.66432	9.48786	12.1262	10.5627	6.25871	6.9106	11.3977	7.95412	9.24826	8.36094
sp|Q569Z6|TR150_MOUSE	K.S#PREPGYK.A	695	THEELKSPREPGY	90.0664	2	681.06	675.66	617.951	854.936	742.774	670.691	755.542	1042.08	867.399	1165.93	1012.82		7.49501	7.43559	6.8005	9.40851	8.17418	7.3809	8.31468	11.468	9.54566	12.8309	11.1461
sp|Q5EG47|AAPK1_MOUSE	R.SGS#ISNYR.S	496	TPQRSGSISNYRS	24.8358	1	485.204	441.754	520.614	600.157	596.94	279.324	326.953	432.879	372.467	337.732	371.736		10.181	9.26932	10.924	12.5931	12.5256	5.86106	6.86045	9.08311	7.81548	7.08663	7.80014
sp|Q569Z6|TR150_MOUSE	K.S#PREPGYK.A	695	THEELKSPREPGY	90.0664	2	231.965	232.967	219.576	307.713	270.957	224.756	246.496	368.214	318.728	429.941	358.965		7.22571	7.2569	6.83979	9.58523	8.44031	7.00113	7.67835	11.4698	9.92836	13.3926	11.1817
sp|Q80X50|UBP2L_MOUSE	K.STSAPQM*SPGSSDNQSSS#PQPAQQK.L	497	SDNQSSSPQPAQQ	27.6246	2	221.476	210.997	223.483	246.696	261.511	245.82	247.218	245.721	236.121	230.986	239.363		8.48763	8.08607	8.56457	9.45414	10.0219	9.42058	9.47418	9.41679	9.04887	8.85211	9.17314
sp|Q9WTU0|PHF2_MOUSE	K.RKGS#DDAPYS#PTAR.V	893	SKKRKGSDDAPYS	64.5325	2	445.319	461.359	499.889	664.14	605.852	269.545	287.808	473.921	403.87	532.503	481.724		8.68758	9.00049	9.75217	12.9565	11.8194	5.25846	5.61474	9.24556	7.87895	10.3884	9.39779
sp|Q8K070|SAM14_MOUSE	K.VTDGCGS#PLHR.L	77	VTDGCGSPLHRLR	86.1213	4	306.852	304.963	304.461	395.868	385.771	90.9687	94.5054	157.373	143.218	145.193	140.467		12.425	12.3485	12.3281	16.0294	15.6205	3.68348	3.82669	6.37229	5.79916	5.87913	5.68775
sp|Q8K070|SAM14_MOUSE	K.VTDGCGS#PLHR.L	77	VTDGCGSPLHRLR	86.1213	4	1239.57	1202.45	1191.58	1588.68	1487.69	430.712	454.741	747.369	660.915	739.102	653.174		11.9236	11.5664	11.4619	15.2817	14.3103	4.14306	4.3742	7.18902	6.35741	7.1095	6.28295
sp|Q3U9G9|LBR_MOUSE	R.SVS#ASHEGDVK.E	103	GSRRSVSASHEGD	45.7067	10	1142.28	1016.39	1149.07	1206.79	1126.63	847.262	990.687	1126.12	942.835	928.172	920.789		10.0226	8.918	10.0822	10.5886	9.88533	7.43406	8.69251	9.88086	8.27265	8.14399	8.07921
sp|O35601|FYB1_MOUSE	K.VAGQS#SPSGIQSR.K	27	FKVAGQSSPSGIQ	26.3752	2	502.335	463.805	499.597	532.999	529.926	478.377	465.953	446.595	435.056	392.13	419.575		9.72321	8.97742	9.67021	10.3167	10.2573	9.25948	9.019	8.64431	8.42097	7.59008	8.1213
sp|Q5NBX1|COBL_MOUSE	K.TQAGHGINS#LR.V	743	AGHGINSLRVNPR	78.6394	1	289.387	304.108	358.718	430.686	286.216	157.422	151.974	229.859	157.558	186.047	153.001		10.6983	11.2426	13.2614	15.922	10.5811	5.81973	5.6183	8.49763	5.82475	6.87795	5.65628
sp|Q9JM13|RABX5_MOUSE	K.APS#PSINR.Q	124	QEAKAPSPSINRQ	24.8358	1	233.792	226.603	236.842	355.767	298.192	367.499	384.468	439.676	316.771	365.486	341.156		6.55568	6.3541	6.64121	9.97593	8.36148	10.3049	10.7807	12.3288	8.88246	10.2485	9.56624
sp|Q9Z0W1|TNR16_MOUSE	K.QGANSRPVNQT#PPPEGEK.L	286	SRPVNQTPPPEGE	12.7898	2	48.3953	41.4315	44.4612	55.0496	47.2526	360.221	418.553	411.523	362.263	367.047	392.513		1.89881	1.62559	1.74446	2.1599	1.85398	14.1335	16.4221	16.1463	14.2136	14.4013	15.4005
sp|O35601|FYB1_MOUSE	K.VAGQSS#PSGIQSR.K	28	KVAGQSSPSGIQS	24.437	4	236.379	196.05	220.472	258.755	246.515	186.229	190.713	249.235	194.57	264.932	195.62		9.68976	8.03657	9.03772	10.607	10.1053	7.63398	7.81781	10.2168	7.9759	10.8602	8.01896
sp|P48678|LMNA_MOUSE	R.SGAQASS#TPLSPTR.I	18	SGAQASSTPLSPT	8.5756	2	536.982	526.62	537.544	629.21	625.803	484.298	503.506	650.381	603.108	765.828	679.088		8.20777	8.04937	8.21635	9.61747	9.56539	7.40248	7.69608	9.94107	9.2185	11.7057	10.3799
sp|Q8BH50|CR025_MOUSE	R.SRS#ESETSTMAAK.K	145	KSRRSRSESETST	17.9534	2	195.759	179.423	182.67	201.467	201.194	211.602	204.332	205.95	206.819	157.378	166.304		9.26495	8.49181	8.64545	9.53512	9.52219	10.0148	9.6707	9.74726	9.7884	7.44846	7.87089
sp|Q8K0V4|CNOT3_MOUSE	R.STDSEVSQS#PAK.N	299	DSEVSQSPAKNGS	76.7327	4	197.017	214.638	203.194	230.572	237.641	322.79	307.764	355.772	325.975	326.838	319.386		6.47743	7.05677	6.68052	7.58065	7.81307	10.6126	10.1185	11.6969	10.7173	10.7456	10.5006
sp|Q2TBE6|P4K2A_MOUSE	R.VAAAAGSGPSPPCS#PGHDRER.Q	51	GPSPPCSPGHDRE	69.1049	4	119.969	130.216	151.011	274.531	217.399	50.844	49.4759	190.461	136.2	121.563	81.1812		7.8779	8.55082	9.91634	18.0274	14.2758	3.33874	3.2489	12.5069	8.94372	7.98259	5.33087
tr|B2RXC2|B2RXC2_MOUSE	R.CGS#PTPM*ETDK.R	274	ASPRCGSPTPMET	4.08456	1	492.276	494.985	542.352	525.037	583.507	657.033	691.704	727.171	614.994	701.599	702.091		7.31167	7.3519	8.05544	7.79826	8.6667	9.75876	10.2737	10.8005	9.13436	10.4207	10.428
sp|Q8CI95|OSB11_MOUSE	K.VSES#EGK.L	15	VMKVSESEGKLEG	33.7014	4	969.002	964.663	1035.68	1454.03	1308.14	809.344	855.082	1247.08	1029.19	709.691	674.638		8.76406	8.72482	9.36713	13.1508	11.8314	7.32004	7.73372	11.2791	9.30845	6.41874	6.10171
sp|Q9Z204|HNRPC_MOUSE	K.S#EEEQSSASVK.K	241	EMKNEKSEEEQSS	122.185	9	56.8453	43.4726	61.7803	60.5875	59.942	59.8433	55.1973	55.2945	48.6448	51.3103	49.5799		9.43494	7.21539	10.254	10.0561	9.94892	9.93254	9.16142	9.17754	8.07385	8.51626	8.22906
sp|Q9DCE5|PK1IP_MOUSE	K.GNS#PVTAK.K	361	QPTKGNSPVTAKK	56.0189	5	576.225	552.886	586.34	617.451	660.151	793.396	929.614	900.452	805.667	773.242	858.364		7.1547	6.86492	7.2803	7.6666	8.19678	9.85121	11.5426	11.1805	10.0036	9.60098	10.6579
sp|Q8K296|MTMR3_MOUSE	R.RSS#DPSLNEK.W	633	LASRRSSDPSLNE	41.3293	5	194.359	177.502	188.856	182.217	193.764	185.89	194.706	194.044	199.547	185.789	185.952		9.3324	8.52301	9.06818	8.74937	9.30382	8.92576	9.34907	9.31726	9.5815	8.92089	8.92875
sp|Q8BUH8|SENP7_MOUSE	R.RRASS#EIVTEGK.R	13	GRRRASSEIVTEG	106.039	1	213.405	206.554	234.18	234.579	250.75	192.93	186.527	207.25	199.242	183.944	202.359		9.23144	8.93506	10.1301	10.1474	10.8469	8.34572	8.06876	8.96519	8.61878	7.95704	8.7536
sp|Q9ES52|SHIP1_MOUSE	R.SFTCSSS#AEGR.M	1096	SFTCSSSAEGRMT	19.3315	1	316.724	311.025	356.63	697.85	497.105	220.37	249.427	729.062	414.699	482.353	365.498		6.82486	6.70204	7.68476	15.0375	10.7117	4.7486	5.37473	15.71	8.93606	10.3939	7.87585
sp|Q8BTI8|SRRM2_MOUSE	R.SRS#GSSQELDGKPSASPQER.S	1495	PGQRSRSGSSQEL	6.61465	1	192.968	184.72	192.15	200.894	237.155	211.128	196.1	223.366	231.396	205.822	222.332		8.39709	8.03816	8.36151	8.74202	10.3199	9.18736	8.5334	9.71989	10.0693	8.95646	9.67488
sp|Q9DCE5|PK1IP_MOUSE	K.GNS#PVTAK.K	361	QPTKGNSPVTAKK	56.0189	5	388.565	359.241	382.553	399.117	400.912	524.903	551.859	570.046	534.681	511.713	547.257		7.51454	6.94743	7.39826	7.7186	7.75331	10.1512	10.6725	11.0242	10.3403	9.89612	10.5835
sp|Q8BQ30|PPR18_MOUSE	K.AS#PTDVHK.W	234	PGDQKASPTDVHK	33.7014	2	328.88	280.627	290.706	332.883	331.314	235.821	248.398	306.641	266.509	316.563	284.06		10.2061	8.70864	9.0214	10.3303	10.2816	7.31817	7.70849	9.51591	8.2705	9.82383	8.81515
sp|Q7TPN9|PRR14_MOUSE	R.AAS#GPEESPSK.K	135	MRSRAASGPEESP	93.131	6	1080.18	985.615	1022.7	1050.55	1150.31	661.243	680.21	774.723	663.317	744.533	740.428		11.3063	10.3165	10.7046	10.9962	12.0403	6.92125	7.11979	8.10906	6.94296	7.79305	7.75009
sp|Q8K296|MTMR3_MOUSE	R.RSSDPS#LNEK.W	636	RRSSDPSLNEKWQ	41.3293	1	839.572	768.062	818.104	824.312	956.49	814.622	839.817	868.384	854.32	828.394	870.123		9.04496	8.27457	8.81369	8.88056	10.3046	8.77617	9.0476	9.35537	9.20385	8.92455	9.37411
sp|Q8CB87|RAB44_MOUSE	K.QPVDS#PDSDARPK.G	221	SKQPVDSPDSDAR	1000	23	134.393	142.994	140.979	157.759	175.069	107.229	119.008	140.947	114.215	154.549	142.779		8.78429	9.34651	9.21477	10.3116	11.443	7.0088	7.77869	9.21268	7.46541	10.1018	9.33247
sp|Q5DU09|ZN652_MOUSE	R.AAS#AAAATTSPAPR.T	196	RTRRAASAAAATT	115.901	4	254.963	250.526	262.952	228.819	234.957	126.369	109.712	122.627	96.0896	111.753	106.715		13.3805	13.1477	13.7998	12.0085	12.3306	6.63189	5.75772	6.43547	5.0428	5.8648	5.60039
sp|Q8BQ30|PPR18_MOUSE	K.AS#PTDVHK.W	234	PGDQKASPTDVHK	33.7014	2	618.329	578.073	588.776	684.075	645.641	507.047	540.581	633.339	573.121	711.046	670.938		9.15912	8.56282	8.72137	10.133	9.56368	7.51074	8.00746	9.38146	8.48947	10.5325	9.9384
sp|Q5DU09|ZN652_MOUSE	R.AAS#AAAATTSPAPR.T	196	RTRRAASAAAATT	115.901	4	417.227	404.327	442.656	399.165	395.703	230.328	193.142	187.953	175.993	167.87	185.526		13.0388	12.6356	13.8335	12.4743	12.3662	7.19801	6.03589	5.87373	5.49997	5.24612	5.79788
tr|E9Q6E5|E9Q6E5_MOUSE	K.RPTEAVS#PK.T	477	RPTEAVSPKTKEC	64.288	2	1071.94	976.921	1111.4	1090.7	1049.97	894.499	1080.76	1068.41	979.133	912.841	988.211		9.54973	8.70324	9.90127	9.7169	9.35405	7.96896	9.62837	9.51832	8.72295	8.13236	8.80383
sp|Q8R0T2|ZN768_MOUSE	K.S#PGYGSK.S	149	PRYEPKSPGYGSK	46.3197	1	423.712	358.276	383.055	398.403	395.163	351.854	396.969	415.307	370.488	371.408	400.422		9.93449	8.40027	8.98123	9.34109	9.26513	8.2497	9.30747	9.73742	8.68659	8.70817	9.38842
sp|Q00PI9|HNRL2_MOUSE	K.AVEEQGDDQDS#EK.S	183	QGDDQDSEKSKPA	1000	8	159.563	153.394	185.58	196.049	195.649	144.45	127.11	164.573	159.652	159.952	159.766		8.83645	8.49478	10.2772	10.857	10.8348	7.9995	7.03923	9.1139	8.8414	8.85798	8.84769
[truncated: 17,175 more rows]

## Sheet: Legend
TMT label	Id	Treatment	Stimulus	Set	Time
126	1M	None	None	2001-09-01	2
[truncated: 10 more rows]
